# Supplementary material for: The hindgut microbiome contributes to host oxidative stress in postpartum dairy cows by affecting glutathione synthesis process
Source: Microbiome. 2023 Apr 22;11:87. doi: 10.1186/s40168-023-01535-9 (PMC10122372; doi:10.1186/s40168-023-01535-9)
Supplement: Supplementary file 2 — Additional file 1: Table S1. Ingredients of the basal diet (%, DM basis). Table S2. Summary of 16S rRNA gene sequencing data from fecal samples of 51 dairy cows. Table S3. The relative abundance of ASV generated by 16S rRNA sequencing in 51 cows. Table S4. The relative abundance of bactera in the feces of 51 cows at phylum, family and genus level. Table S5. Summary of sequence data generated from gut fecal samples of 9 LOS and 9 HOS cows. Table S6. The correlations of significantly the different microbiota and plasma OSI. Table S7. The renriched KEGG pathways (level3) in the gut of LOS cows and HOS cows. Table S8. The fecal metabolome profile of LOS and HOS cows. Table S9. The sources of the metabolites and differential analysis. Table S10. The enrichment analysis of the metabolites from microbiota, co-metabolism and host. Table S11. The correlation analysis between significant different microbiota and the major KEGG pathways. Table S12. Summary of identified KOEtries in the gut of LOS and HOS cows. [file 40168_2023_1535_MOESM1_ESM.xlsx]

## Sheet: Table_S1
Table S1 Ingredients of the basal diet (%, DM basis)
Item	Percent
Alfalfa	14.1
Corn silage	19.8
Corn grain, ground	15.2
Soybean meal	17.7
Steam-flaked corn	12.7
Sugar beet pulp	6.97
Dicalcium phosphate	0.51
Sodium bicarbonate	1.01
Limestone, ground	0.76
Fatty acid calcium	1.5
Mycotoxin binder	0.1
Beer grains	1.43
Oat hay	7.05
Yeast	0.1
Salt	0.51
Premix2 (lactation period)	0.56

## Sheet: Table_S2
Table S2. Summary of 16S rRNA gene sequencing data from fecal samples of 51 dairy cows
Sample ID	Reads numbers	Base number	Min length	Mean length	Max length	The Good' coverage
C6_3	76618	31444782	226	410.41	450	0.950596
C58_3	76091	31213042	224	410.207	447	0.963846
C52_3	75713	31046512	216	410.055	450	0.972932
C49_3	75302	30885460	200	410.155	450	0.959303
C32_3	75298	30831841	217	409.464	449	0.972364
C44_3	74526	30580460	231	410.333	450	0.968011
C45_3	74125	30469839	233	411.06	447	0.966118
C10_3	73717	30222073	208	409.974	450	0.968957
C17_3	73642	30190708	231	409.966	450	0.956275
C19_3	73005	29943127	228	410.152	450	0.972364
C46_3	72911	29931024	212	410.515	450	0.96025
C37_3	72412	29734562	234	410.63	449	0.967443
C29_3	72182	29660366	211	410.911	449	0.967064
C38_3	71966	29702844	199	412.735	448	0.969714
C11_3	71902	29433919	208	409.362	450	0.968578
C12_3	71761	29468184	217	410.644	449	0.956653
C3_3	71645	29480611	200	411.482	449	0.963846
C24_3	71618	29391601	224	410.394	450	0.957221
C40_3	71555	29326189	226	409.841	450	0.969714
C21_3	71531	29273949	209	409.248	449	0.958925
C26_3	71024	29036672	211	408.829	449	0.97615
C43_3	70988	29103825	215	409.982	450	0.980125
C41_3	70943	29015336	228	408.995	450	0.972175
C36_3	70916	28994335	202	408.855	450	0.962332
C54_3	70438	28828274	232	409.271	451	0.961386
C27_3	70225	28761663	233	409.565	449	0.975203
C51_3	70193	28862128	110	411.183	449	0.990346
C31_3	69882	28713345	186	410.883	449	0.977475
C53_3	69865	28530126	202	408.361	450	0.971418
C16_3	69858	28655901	215	410.202	450	0.980504
C50_3	69545	28424690	233	408.724	450	0.985804
C30_3	69482	28467962	214	409.717	450	0.967821
C39_3	69480	28551244	206	410.927	450	0.987507
C13_3	69302	28358181	231	409.197	450	0.9788
C4_3	69096	28250323	248	408.856	450	0.9629
C48_3	69010	28311213	228	410.248	450	0.963846
C7_3	68961	28446703	212	412.504	449	0.964036
C2_3	68568	28041037	239	408.952	449	0.987507
C57_3	68407	28157447	221	411.616	450	0.983343
C33_3	67886	27925005	197	411.351	449	0.972364
C35_3	67822	27659190	248	407.82	449	0.979557
C42_3	67361	27611276	205	409.9	450	0.979368
C34_3	67017	27434345	232	409.364	450	0.990157
C25_3	66971	27393405	199	409.034	450	0.971418
C55_3	66586	27370714	211	411.058	449	0.975771
C47_3	66459	27354971	232	411.607	450	0.983911
C20_3	66139	27210547	208	411.415	449	0.980882
C23_3	65942	27004860	208	409.525	449	0.988264
C18_3	65342	26783128	175	409.891	450	0.988075
C14_3	64763	26593680	203	410.631	449	0.981071
C9_3	64057	26225634	179	409.411	450	0.985046

## Sheet: Table_S3
Table S3. The relative abundance of ASV generated by 16S rRNA sequencing in 51 cows
ASVs	C2_3	C3_3	C4_3	C6_3	C7_3	C9_3	C10_3	C11_3	C12_3	C13_3	C14_3	C16_3	C17_3	C18_3	C19_3	C20_3	C21_3	C23_3	C24_3_1	C24_3_2	C25_3	C26_3	C27_3	C29_3	C30_3	C31_3	C32_3	C33_3	C34_3	C35_3	C36_3	C37_3	C38_3	C39_3	C40_3	C41_3	C42_3	C43_3	C44_3	C45_3	C46_3	C47_3	C48_3	C49_3	C50_3	C51_3	C52_3	C53_3	C54_3
4fd2d1b98369d89f8eaa999b93406432	4.5605	3.07062	3.73059	2.64222	1.97206	2.69975	2.977	3.0471	3.4772	3.67244	2.44164	5.42255	1.42757	5.00785	3.49416	5.61711	4.49139	4.28617	3.46966	3.16485	2.87182	3.84414	4.16657	3.80805	5.90402	3.0905	2.20949	2.64788	4.86463	8.63983	5.1727	4.18733	1.97023	3.14193	4.00356	6.44198	3.70849	3.65798	4.22085	2.70618	1.36481	4.41648	3.69965	3.72171	3.84457	2.44706	5.70321	3.85766	4.69452
35514340c682473fbcbb87a4a64eb7cb	2.62359	1.12461	1.42084	1.81629	0.969316	1.32253	0.918656	1.25289	1.06463	1.21471	1.02363	1.54966	0.861073	1.53283	1.31931	1.63042	1.1894	2.03387	1.1873	1.17782	1.55907	1.02859	1.54633	0.964532	1.14532	0.879643	1.28376	1.03765	1.26363	2.42143	1.30842	1.62602	0.444964	0.743285	1.60567	1.67777	1.27401	1.11289	1.14884	1.0668	0.547334	0.601406	0.932024	1.71405	1.76173	1.22353	1.06632	2.50043	2.1448
a8962daab94bca7427973cc6dc80fa9c	2.36369	0.0633585	0.0335442	0.03591	0.100274	0.669811	2.74446	1.06518	0	0.12353	20.2088	0.508128	2.96843	3.37345	0.0742959	0	0.0219807	0.1862	0	3.06317	0	0.152545	0.0706197	0.172005	1.25312	0.443737	0.230155	0	0	5.14524	1.72814	1.75057	8.01624	0.672214	3.86637	1.26148	0.0946044	5.11165	4.76581	1.4666	1.42824	0.798791	0.588531	0.0952249	0.0500825	12.2559	0.931012	0.238367	1.019
12d3525fada9318ff868c6d24d1f05e5	1.21194	1.22191	1.10217	0.506521	0.492457	0.492106	0.497318	0.696294	0.730412	1.0603	0.664057	0.755871	0	3.48426	2.06002	0.291441	0.76444	1.31772	0.61818	0.851587	0.886179	1.18114	0.993547	1.02332	3.82447	1.18765	0.746727	0.909112	0.733296	1.02112	0.823036	2.39826	1.50692	1.08976	0.504309	1.33507	4.14683	1.35596	0.563902	0.662983	0.256049	0.845053	0.606034	0.593172	1.0753	4.65882	0.278698	0.359983	0.658568
40a4ebf6204a8b27c4b07aa62f81066e	1.36514	0.380151	1.12133	0.502741	0.742028	0.403253	0.697626	0.495482	0.787959	0.66912	0.61766	1.0112	0.167683	1.31737	0.902807	0.659866	0.752229	0.651699	0.941989	0.415201	0.483643	0.584031	0.469987	0.613991	1.00833	0.448957	0.383592	0.623992	1.09994	5.16011	0.909794	0.38499	0.254593	0.485653	0.867566	1.72193	0.690612	1.02948	0.48605	0.863887	0.133897	0.635332	0.516332	0.712203	0.975136	0.9	2.52848	0.970496	0.765363
2aaf2e38794144827428d3bfccebd9ab	0.993079	0.479714	0.678072	0.48195	0.311964	0.498941	0.359174	0.818527	0.303232	0.643385	0.30158	0.723007	0.774965	0.803349	0.637143	0.706607	0.742459	1.33204	0.786953	0.663051	1.14753	0.560059	0.52356	0.688018	0.705158	0.386312	0.641878	0.509477	0.471405	0.817884	0.708139	0.654483	0.23395	0.328704	0.166171	0.698022	0.485636	0.369373	0.458696	0.526369	0.338266	0.672341	0.881703	0.962168	1.09887	0.229412	0.601826	0.505923	0.327059
e7c1b138cbea4c6d028b1c326ff354ea	0.965721	0.99337	1.09977	1.71234	0.842302	0.632219	0.904842	0.774872	0.584329	1.26103	0.62056	1.19321	0.546101	1.26504	0.833014	2.15831	0.505556	0.512049	0.912552	0.516883	0.438583	0.483787	1.22976	0.875264	0.875834	0.694318	1.15333	0.731496	1.19161	0.510558	0.665932	0.464253	0.917452	1.00684	0.231866	1.15426	0.242818	0.686319	1.7422	1.70969	0.434578	1.4773	0.592907	0.888765	0.606882	0.464706	1.51466	0.155669	0.342633
58bcc960807677f811a49a3dd888157e	0.210653	2.652	0.960801	0.20601	9.8536	0	0.135841	0.419086	2.80212	1.23273	0.365376	0.490432	0.00906392	0.908	3.71254	0.0714855	0.857248	2.06968	0.953764	0.150405	0.390519	0.244073	0.482162	0.944937	0.372791	0.631672	0.166223	2.4095	1.03447	0.0594825	0.248552	0.375931	0.575701	0.222097	0.774819	0.174505	0.728454	0.271668	0.0925809	0	0.0422833	0.23131	1.00422	0.563414	0.438958	0.608824	0.755311	0.0535111	0.574022
31d5ab366a86a8a34fd361957c8bb4e9	0.486964	0.122191	0.126989	0.19467	0.340932	0.187957	0.0920959	0.240101	0.0796813	0.774635	0.15949	0.738175	0.0566495	0.258549	0.114821	0.351929	0.786421	0.307946	0.0981239	0.116511	0.0931239	0.544805	0.550347	0.145877	0.163938	0.417635	0.0869476	1.23162	0.317543	0.299891	0.309518	0.172113	0.314227	0	0.685937	0.504594	0.268046	0.478993	0.0862686	0.0542441	0.0352361	0.0585986	1.945	0.378916	2.03276	0.135294	0.185799	0.16783	0.135718
7eb2fd881d0baa7196f2be11b40e1e3c	1.32137	0.988844	0.874545	0.3969	0.392183	1.0013	0.467387	0.91675	0.621957	0.733459	0.217486	1.03648	0.26512	1.12346	0.873539	0.673614	0.820613	0.812833	0.469032	0.754141	0.624831	0.812849	1.30038	0.849137	0.514272	0.629062	0.406608	0.881068	0.80859	0.961634	0.670622	0.754127	0.589463	0.284284	0.295629	0.788428	0.460408	0.700617	0.894247	0.427926	0.310078	0.450284	0.711051	0.934394	0.565638	0.358824	0.646256	0.826989	0.656343
9292f3f14ba9bd19279d5bff4e288fa3	0	0.742199	0.821832	1.07919	0.574905	0.594628	1.07752	1.46462	1.09783	1.2353	0	0	0.457728	1.56053	0	0	0.324826	1.36069	0	1.29221	0.808075	0.998082	0.206989	0.533432	0	0	1.15589	1.49571	0	0	0	0	0	0.752169	0	0	0.665384	0.826919	0	1.22351	0.439276	0	0.590719	1.03954	1.61737	1.58529	0	0.359983	0
644f478e702864f3b0b0cf22ab471746	0.943835	0.674315	0.467223	0.557551	0.467946	0.399836	0.448967	0.969136	0.551129	0.571326	0.0898942	0.49296	0.353493	0.815661	0.763221	0.255698	0.595921	0.637376	0.608368	0.67788	0.489651	0.677737	0.51382	0.418037	0.649015	0.587299	0.549816	0.773563	0.297902	0.480817	0.712829	0.332903	0.213308	0.216175	0.243459	0.426802	0.346883	0.784024	0.233556	0.783526	0.2537	0.370096	0.448509	0.585236	0.665802	0.517647	0.666451	0	1.07907
96d8a296a2b6baec1ce8acce25fca1b7	0.67026	0.739936	0.237205	1.07163	0.512512	0.991046	0.967007	0.742131	0.312085	0.700003	1.15992	0.48032	0.412409	0.5448	1.3013	0.527893	0.410307	0.884449	0.502394	1.28162	0.820091	0.481607	0.623402	0.583509	1.27557	1.03365	0.478212	0.518825	1.0181	0.436205	0.630759	1.54449	2.48171	1.3237	0.355528	1.19421	1.87001	0.729214	0.749064	0.578604	2.65445	1.39403	0.64104	1.17642	0.780698	0.891176	0.517005	0.107022	0.358208
e6b907b857a7ca9e6fad9379e0d49088	1.3241	0.16971	0.570251	0.805141	0.775453	0	0	1.15685	0.60425	1.12206	0	1.11737	0.71605	1.21272	1.60074	0.39592	0.730248	0.809253	0.916477	0.923611	0.486647	0.906555	0.129064	0.648828	1.50464	1.11456	1.23517	1.36717	0	0.803014	0.483035	0.844713	1.16746	0	0.770955	0.687509	0	0.643424	0.601776	0.926168	1.24266	0.959166	0.713239	0.795524	1.14306	1.05588	0	0.133778	0.71864
be75533d5a75eaac7876f20c2a6c74ba	1.63598	1.25359	0.577439	0.21546	0.173808	0.857768	0.62395	0.707207	0.765826	0.71287	1.08163	0.783679	0	0.455539	1.11669	1.04754	0.234461	0.526372	0.482769	0.622802	0.219292	0.980649	2.08937	0.659714	0.637787	0.96317	0.109963	0.801608	2.7204	0.949242	1.19117	1.2365	0.743136	0.689982	1.41438	1.01129	0.428873	0.636275	0.597568	0.877951	0.45572	0.817296	0.807316	0.7003	1.21966	1.74118	0.296874	0.98509	1.03013
51103788b230345cc9a94135b324dc50	1.18185	0.398253	0.75714	0.567001	0.365443	0.792837	0.389105	0.903654	0.555556	0.7489	0.252284	0.697727	0.179012	0.655607	0.450278	0.313437	0.644767	0.537115	0.439595	0.76897	0.375499	0.531729	0.781688	0.618346	0.649015	0.287124	0.452639	0.54687	1.0803	1.10043	0.745656	0.620513	0.247712	0.716634	0.123662	0.630742	0.555012	0.4218	0.431343	0.759417	0.140944	0.53664	1.05017	0.493979	0.41539	0.332353	0.244365	0.27242	0.961153
43365b6e32d44ec346049832d31e5e0a	0.621016	0.735411	0.515143	0.47817	0.367672	0.649306	0.741372	0.392893	0.44046	0.512134	0.342178	0.801375	0.385217	0.603281	0.490803	0.464656	0.429845	0.501307	0.89489	0.345295	0.729971	0.36175	0.659929	0.396264	0.464866	0.516823	0.549816	0.768889	0.369922	0.421334	1.06221	0.357814	0.646804	0.441233	0.251188	0.740071	0.523478	0.47661	0.698565	0.359618	0.169133	0.798791	0.192531	0.72609	0.760075	0.347059	0.395832	0.282149	0.529524
d597a2688c77face36277072ee419838	0.0355648	0	0	6.16141	3.23328	0	0.0483503	0	0.918548	0	0	0	0	1.44357	0	0	0.102577	0	0.280634	0.641868	0	1.43611	1.61695	0	0.226818	0	0	1.86263	0	0.0495688	0	0.652218	0	1.55172	2.62782	0	0	4.22515	0.311408	1.84028	0.0258398	0	0.14221	0.728073	2.85176	0.0352941	0	0	0.836559
0b598cdc2034cd9a7429a9be820676eb	0.0273575	0.0271536	0.0263561	0.1512	0	0	0.0322336	0.0240101	0.0287738	0	0	0	0.0498516	0.0400135	0.0270167	0.0192461	0.0293076	0	0	0	0	0	0	0	0.0112286	0	0	0	0	0	0.522897	0.269493	0.0160554	0	0	0	0	0	0.364011	0	0.793986	0.419442	0.286608	0	0	0	0.0100977	0	0
b985aed314e04db650f7a17a277df71a	0.656581	0.260222	0.486391	0.33075	0.3699	0.751828	0.356872	0.687563	0.424967	0.447796	0.432072	0.30336	0.489452	0.492474	0.279172	0.219955	0.503114	0.490565	0.339509	0.410965	0.492655	0.320345	0.457811	0.511659	0.21559	0.438516	0.411723	0.18229	0.599077	0.203232	0.408001	0.446135	0.178903	0.43531	0.349731	0.515106	0.614929	0.305031	0.347178	0.297338	0.465116	0.144954	0.542586	0.253933	1.04879	0.417647	0.278698	0.50349	0.369332
4876b6590aedcd14908a742b484be006	0.631959	0.561175	0.541499	0.727651	0.338704	0.488688	0.582506	0.427817	1.72864	0.939342	0.591562	0.452512	0.163151	1.34199	1.46791	1.08603	0.720479	0.42253	0.496507	0.57408	0.267356	0.5034	1.09095	0.546496	0.74109	0.636893	0.404051	0.280446	0.697286	0.562605	0.90745	0.443871	0.28441	0.450117	0.589326	0.969241	1.56097	0.209709	0.538653	0.431944	0.232558	0.481125	0.356619	0.515801	0.945675	0.402941	1.42984	0.525381	0.182441
666b3c14006e6ded0b85d4f19aaf5bf5	0.383005	0.255697	0.522331	0	0.436749	0.509193	0.198006	0.929847	0.409473	0.329413	0.356677	0.237632	0	0.455539	0	0	0.261326	0.411788	0.18251	0.400373	0	0.296374	0.126629	0.897037	0	0.532484	0.102291	0.331861	0	0.188361	0.131311	0	0	0.121413	0.307223	0.0651767	0.277506	0	0	0	0	0.481125	0.877327	0.372964	0.491987	0.220588	0.115114	0.060808	0
554899e5c86c65e056edb32234dc971e	0.268104	0.108614	0.0694844	0.893971	0.0267398	0.287062	0.191099	0.351421	0.23683	0.102942	0.046397	0.0834239	0	0.492474	0.254407	0.327184	0.166076	0	0.300259	0.154641	0.411547	0.244073	0	0.274336	0.154955	0.060035	0.265957	0	0.114578	0.1264	0.0468966	0.0294404	0.043579	0.171755	0.181628	0	0.413106	0.0643424	0.136767	0.331492	0	0.508882	0.214409	0.150773	0.150247	0.308824	0.143388	0.688347	0.0667468
ae92751ce0103cf1fe77dd7f219da00c	0.238011	0.391465	0.170117	0.11718	0.0512512	0.112774	0.145051	0.388528	0.137229	0.257354	0.272582	0.685087	0.0997032	0.200068	0.135083	0.159468	0.168519	0.261396	0.247272	0.16947	0.0690919	0.396618	0.231341	0.165473	0.206607	0.388922	0.143208	0.581925	0.301175	0.255279	0.173517	0.219671	0.344045	0.133258	0.438613	0.214452	0.0693766	0.326478	0.1536	0.0944249	0.124501	0.0431779	0.496642	0.192434	0.253358	0.161765	0.0989579	0.111887	0.162417
3b3693766091d106476fdffcc4a0f44e	0.344705	0.257959	0.714012	0.542431	0.470174	0.922698	0.474294	0.386345	0.265604	0.609929	0.371176	0.447456	0.233396	0.440149	0.427764	1.12177	0.363903	0.415369	0.302222	0.321993	0	0.213563	0.672105	0.293932	0.321139	0.47767	0.396379	0.920797	0.474678	0.552692	0.633104	0.278552	0.415147	0.420504	0.361325	0.332191	0.365804	0.295498	0.406094	0.520342	0.413437	0.185048	0.533835	0.43248	0.38593	0.841176	0.470555	0.34539	0.431629
4a66c37c37bcf659f324b2b2ca00cb54	2.05729	0	0	0	0	0	0	0	0	0	0.727853	1.05417	0	0	1.46115	0.84133	0.622787	0	0.700604	0	0	0	0.511384	0	1.69103	1.19548	0	0	1.03775	1.65312	1.23807	1.70528	0.653685	0	0.931329	1.25518	0	0	0.852165	0	0	1.38478	0	0	0	0	1.33694	0.78564	0.894407
591ed1d6afd1e79ae33d6b6cd0c6b185	0	0.151608	0.191681	0.0888301	0.035653	0.0444262	0.0414431	0.0632994	0.0398406	0.0591914	0.121792	0.0960639	0.0294578	0	0	0.236452	0	0	0.147186	0.0593145	0	0.0348675	0.0949714	0	0.0673718	0.0861371	0.0537029	0.151908	0	0.0892238	0.0211035	0.0883212	0.213308	0.358317	0.171967	0.107226	0.0756835	0.436098	0.075748	0.102461	0.0587268	0.0801875	0.120332	0.194417	0.0530285	0	0.0262541	0.068105	0.0800961
de79b17966f50b205ba50283b4f906e9	0	0.285113	0.337838	0.14742	0.21169	0.0786002	0	0.157157	0.307658	0.0849268	0.133391	0.17696	0.203938	0.153898	0.168854	0.126474	0.39321	0.433272	0.100086	0.177943	0.297396	0.0740934	0.211859	0.106686	0.121269	0.200987	0.271072	0.093482	0.0785675	0.0272628	0.131311	0.0996445	0.0779834	0.266517	0.0289833	0.109329	0.460408	0.0643424	0.193578	0	0.284238	0.067851	0.2341	0.188466	0.147301	0.0323529	0	0.245664	0.0956704
1a6a49cff87a82800eeb5549c9321d80	0.733182	0.384676	0.371382	0.24381	0.434521	0.239218	0.209518	0.460558	0.436034	0.288236	0.579962	0.498016	0	0.735634	0.337709	0.500399	0.368787	0.440434	0.406233	0.33894	0.252336	0.377005	0.564958	0.450696	0.442408	0.60035	0.332447	0.350557	0.445216	0.354417	0.255587	0.407636	0.133031	0.402736	0.253121	0.363728	0.365804	0.22639	0.49657	0.679056	0.185577	0.394769	0.676045	0.321384	0.356469	0.429412	0.325147	0.223774	1.01233
41ab09780c0b685b77bed7c6b4854583	0.27084	0.402779	0.457638	0.35154	0.122557	0.625384	0.273985	0.521675	0.528995	0.313972	0	0.356448	0.24246	0.538644	0.30844	0.225454	0.466479	0.529953	0.270822	0.368597	0.378503	0.494683	0.489468	0.389732	0.393002	0.60818	0.294088	0.163593	0.461584	0	0.478345	0.570691	0.431203	0.491575	0	0.332191	0.649617	0	0.338762	0	0.340615	0.354676	0.369746	0.426528	0.456634	0	0.339284	0.23107	0.320384
771ac14a8326ab3f27af0ad3ccc7305a	0.320083	0.488765	0.797872	0.13797	0.22506	0.878272	0.377593	0.405989	0.0885347	0.512134	0.884443	0.690143	0.339897	0.286251	0.353468	0.384922	0.168519	0.390303	0.39642	0.377071	0.31542	0.108961	0.348228	0.141523	0.552449	0.60296	0.31966	0.567903	0.235702	0.369287	0.438483	0.842449	0.353219	0.153987	0.214476	0.355318	0.693766	0.204942	0.681732	0.713209	0.53089	1.21823	0.371934	0.747912	0.462527	0.520588	0.76137	0.449979	0.442754
c8e192e6f13137d417aab7d0efeba105	0.374798	0.310004	0.433678	0.16443	0.233973	0	0.301614	0.307766	0.354139	0.401472	0.194287	0.503072	0	0.640217	0.484049	0.379423	0	0.483403	0.25316	0.300809	0	0.466353	0.401802	0.505127	0.220081	0.678656	0.268515	0.532847	0	0.572519	0.274345	0.292139	0.250006	0.1836	0.266646	0.468852	0	0.495675	0.237765	0.622803	0	0.555144	0.352244	0.172595	0.86024	1	0.424105	0.252961	0.315935
c7f38d420123251506ac5f26978f8ff9	0.782426	0	0.112613	1.16802	0	0.608297	1.57023	0.154974	0.123949	0.715444	0.606061	0.0556159	0.541569	0	0.382736	0	0.0708267	0	0.0608368	0.374952	0	0.0958856	1.6827	0.949291	2.8633	0.0730861	1.04081	0.177616	1.3291	1.22683	1.77973	0.613719	0.0642217	0.331665	4.618	1.09329	0.176595	0.350309	0.55759	0.578604	0.627202	0.607575	0.129083	0.305513	0	0	0.35746	0.564298	0.465002
7b3dd116c4018351eaf6dcb6bda5038b	0.205182	0.352997	0.37857	0.30051	0.648439	0.570706	0.462782	0.536954	0.478088	0.277942	0.46397	0.149152	0.335365	0.31703	0.3242	0.140222	0.527537	0.737637	0.327734	0.413083	0.784043	0.239714	0.396932	0.293932	0.334613	0.339328	0.779971	0.380939	0.232429	0.151185	0.393932	0.25364	0.502305	0.556724	0.114001	0.275424	0.457255	0.157281	0.462905	0.140633	0.749354	0.163459	0.336929	0.263852	0.303441	0.314706	0.189838	0.831854	0.235839
cc4cc54dd1aeb695abc72a3b5d6cf4d1	0.210653	0.900595	0.182097	0	0	0	0.455875	0.512944	0.61753	0.406619	0.519066	0	0	1.77599	0.0382736	0	0.312614	0.780607	0.398383	0.321993	0	0.305091	0	0.344009	0	0.177495	0	0.584262	0	0.0941806	0.147724	0	0.268355	0.195446	0.347799	0.140866	0	0.876963	0.0589151	0.0281266	0.0587268	0.169627	0.697924	0	0.589206	0.323529	0.141368	0	0.155742
3613205ec0e88ee1017f0cad193b9eb9	0.749596	0.323581	0.615775	0.14553	0.412238	0	0.257868	0.133147	0.0509075	0.468384	0	1.10473	0	0.19699	1.14371	0.107228	0.0805959	0.2793	0.357171	0.923611	0.228304	0.176517	0.445635	0.176359	0.736599	1.57918	0	0.196312	0.730023	0.292456	0.0820691	1.04174	0.479369	0.222097	2.98528	2.85726	0.271199	0.216858	0.075748	0.225013	0.112755	0.280656	0	0.361061	0.123733	3.36176	0.999677	0.44025	0.342633
56fe49208839681a2db6d30f9d6d1e79	0.134052	0.0724097	0.292314	0.14742	0.338704	0	0.501923	0	0.19035	0.730885	0.588662	0.128928	0.169949	0	0.101313	0.819334	0.295518	0.340173	0.361096	0.269034	0.336447	0	0	0.357073	0.24703	0.621232	0.618863	0.49078	0.739844	0	0.27669	0.541251	0.509186	1.00684	0.380647	0	0	0.748278	0.52182	0.958312	0.194973	0.360844	0.2341	0.75188	0.297549	0.617647	0.551337	0.311337	0
2ae988a5d8141be1b3ff06450df62c07	0.393949	0.230806	0.234809	0.34209	0	0.396419	0.244054	0.560964	0.369633	0.24706	0	0.169376	0.500782	0.538644	0.272418	0.679112	0.293076	0.307946	0.184473	0.366479	0.387515	0.610181	0.109582	0.607459	0.235801	0.154003	0.222484	0.572577	0.802043	0.391593	0.20869	0.113232	0.0825707	0.266517	0	0.283834	0.296427	0.331244	0.220932	0.227022	0.150341	0.333087	0.743869	0.178547	0.565638	0.179412	0.147427	0.238367	0.387131
5b8963e8b034c0e0d3d2f6c9abee2a14	1.07242	0.511393	0	0.38367	0.416695	0.748411	0.32694	0.600253	0.369633	0.885297	0	0.659807	0.251524	0.951091	0.569602	0.613126	0.478691	0.587245	0.270822	0.66517	0.10514	0.736576	0.435894	0.722855	0.503043	0.642113	1.17635	0.677744	0.225881	0.0718747	0.372828	0.301198	0.128443	0.701827	0.0347799	0.386855	0.1356	0.183495	0.55759	0.16675	0.12685	0.542808	0.520708	0.559446	0.80132	0.429412	0.197916	0	0.295911
060e2848915f36ee6c383a7342b9b352	0.0848084	0.267011	0.582231	0.22113	0.147069	0.177705	0.0782815	0.11132	0.241257	0.295957	0.0695955	0.040448	0.0838413	0.486318	0.123826	0.382173	0.217365	0.472661	0.0804616	0.101682	0.360479	0.523013	0.202119	0.07185	0.107795	0	0	0.34822	0.517236	0.19084	0.49007	0.0792626	0.0458726	0.0888389	0.0212544	0.0588693	0.268046	0.362224	0.149392	0.287293	0	0.811128	0.212221	0.160692	0.288711	0	0.13531	0.133778	0.133494
ce8cc53fcc5ce1f3cc0c5c7852be9e41	0	0.377888	0.448054	0.17199	0.202776	0	0	0.405989	0.320938	0.481252	0.568363	0	0	0.738712	0.42101	0.44266	0	0.769864	0	0.188535	0	0.359571	0.501644	0.378846	0	0	0	0.264087	0.510688	0.446119	0.279035	0.423489	0.355513	0.621872	0.237663	0.313269	0	0.228773	0.292471	0.454043	0.314776	0.363928	0.332553	0.283691	0.689371	0	0.466516	0.364848	0
5d55d507530ec6d769b9f11797815c11	0.169617	0.160659	0	0	0.14484	0	0.290102	0.261929	0	0.200736	0	0	0	0.341654	0.0742959	0	0.310172	0.0823576	0.0981239	0.343177	0.147196	0.0457636	0.121758	0	0.121269	0.0208817	0.212255	0.137886	0	0	0.126621	0.206083	0	0	0	0	0.100911	0	0.0631233	0.0381718	0.133897	0.135702	0.100641	0.0595155	0.135517	0.214706	0	0	0
6e896fc25d831da0a348d2b5c2acb842	0.563565	0.337157	0.539103	0.45171	0.205005	0	0.32694	0.187716	0.247897	0.465811	0.292881	0.558687	0.330833	0.640217	0.27467	0	0.256442	0.347334	0.418008	0.254205	0.474631	0.233176	0.267868	0.228614	0.296436	0.156613	0.258286	0	0.756212	0.292456	0.41738	0.328374	0.155967	0	0.131391	0.605513	0.365804	0.4218	0.223036	0.689101	0.225511	0.413274	0.161901	0.384867	0.456634	0	0.519024	0.612945	0.260312
7c9b881f19331ba623e07e1122d15161	0.306404	0.205915	0.498371	0.44604	0.169352	0.60488	0.621647	0.209543	0.201417	0.29081	0.104393	0.197184	0.190342	0	0.294932	0.956806	0.0854805	0.290042	0.345396	0.188535	0.378503	0.536088	0.370145	0.520368	0.258259	0.331497	0.20714	0.525836	0.291354	0.292456	0.661242	0.16079	0.458726	0.678137	0.558411	0.23758	0.242818	0.39082	0.471321	0.363636	0.190275	0.286825	0.28442	0.753864	0.471365	0.347059	0.35948	0.235935	0.40938
978cca85542a5a80deeb32ad54854ffe	0.72771	0.224017	0.309086	0.26649	0.334247	0	0	0.279391	0	0.231618	0.275482	0.364032	0.278716	0.415525	0	0.184213	0.280865	0	0.425858	0.220311	0.447595	0	0.255692	0.193777	0	0	0.478212	0.179953	0	0.441162	0.424414	0	0	0	0.166171	0.349011	0	0.36699	0	0.237067	0	0.431779	0.225348	0.184498	0	0	0.892641	0.411062	0.507275
18df2f64e75bafef261ae639915cdcb1	0.393949	0.586066	0.639735	0.653941	0.265169	0.35541	0.515737	0.327411	0.4471	0.468384	0.272582	0.513184	0.192608	0.187756	0.416507	0.448159	0.251557	0.250653	0.392495	0.542304	0.0781039	0.396618	0.238646	0.226436	0.334613	0.422855	0.250614	0.376265	0.730023	0.106573	0.363449	0.976063	0.18349	0.432349	0.112069	0.41629	0.29012	0.114386	0.734335	0.229031	0.15269	0.567481	0.365371	0.662606	0.462527	0.397059	0.553356	0.121616	0.166867
0c0258c1cdb989eab6edd0e92a1cdc0a	0.221596	0.187813	0.107821	0.0680401	0.0378813	0.406671	0.0782815	0.427817	0.104028	0	0.144991	0.0530879	0.117831	0.295485	0.135083	0	0.327268	0.200523	0.235497	0.211837	0.216288	0.189592	0.109582	0.298286	0.26275	0.167054	0.161109	0.154245	0	0	0.0703449	0.278552	0.190371	0.171755	0.0367121	0.107226	0.375264	0.0238305	0.149392	0.0261175	0.256049	0.367012	0.483515	0.19045	0	0	0	0	0.164642
62e314e98ccb5f09abcbc6c479905056	0.746861	0.246645	0.167721	0.23436	0.222831	0	0.398315	0	0.478088	0	0.194287	0	0.330833	0.427837	0	0.261197	0	0.504888	0.270822	0.321993	0.306408	0.207026	0.107147	0.302641	0.368299	0.247971	0	0.22202	0	0.287499	0	0	0.20872	0	0.318816	0.159788	0	0.131068	0	0.415871	0	0	0.115956	0.37098	0.279873	0.244118	0.264561	0.318634	0.298136
8af5a4b694c499514c793c3e1500eb90	0.377534	0.260222	0.464827	0.0737101	0.153754	0.201627	0.158865	0.523857	0.449314	0.324266	0.15079	0.412064	0.414674	0.326264	0.213882	0.39317	0.337037	0.254234	0.223722	0.283862	0.16522	0.767085	0.326312	0.465937	0.181904	0.281903	0.345233	0.22202	0.402658	0.339546	0.318897	0.292139	0	0.290207	0.129459	0.260707	0	0.550485	0	0.405826	0.17618	0	0.260354	0.222191	0.456634	0.220588	0.292835	0.172695	0.129044
2d6fd3e2ce49e992a17d8696a705e005	0.413099	0.142557	0.428886	0.27216	0.588275	0.59121	0.72065	0.264111	0.0686144	0.223898	0.191388	0.0935359	0.145023	0.252393	0.652903	0.236452	0.229576	0.680345	0.298297	0.222429	0	0.22228	0.521125	0.108864	0.110041	0.227089	0.460311	0.212671	0.376469	0.0768316	0.415035	0.323844	0.130737	0.402736	0.229934	0.140866	0.211283	0.173963	0.347178	0.275239	0.256049	0.342339	0.260354	0.285675	0.394768	0.05	0.080782	0.386739	0.31371
32f47b229df2c632f04c7536d4c462b3	0.139523	0.176499	0.198869	0	0.443434	0.0273392	0.0736767	0.240101	0.0730412	0.200736	0.197187	0.280608	0.174481	0.107729	0.0878042	0.0384922	0.0854805	0	0.0883115	0.108037	0	0.276761	0.306831	0.121927	0.0628804	0.383702	0	0.345883	0	0.0941806	0.0867587	0.0928505	0	0	0.171967	0.103021	0	0.154898	0.0483946	0.0361627	0.0563777	0	0.555714	0.142837	0.126679	0.0647059	0.0666451	0.119184	0.126819
82290ea5bfd6bbddf049f8ac0f3f9621	0.407627	0.196864	0.321066	0.33453	0.251799	0.177705	0.0943983	0.517309	0.152722	0.401472	0.504567	0.247744	0.244726	0.397057	0.11257	0.104479	0.253999	0.401046	0.135411	0.372834	0.25534	0.329062	0.59418	0.354896	0.386265	0.354989	0.370806	0.588936	0.366648	0.252801	0.382207	0.181172	0.149086	0.121413	0.108204	0.214452	0.0819905	0.305031	0.195682	0.267202	0.108057	0.299161	0.501017	0.186482	0.724723	0.235294	0.199935	0.138642	0.155742
84523dcab2dc5ab33e67d5c3c9c91406	0.295461	0.267011	0.41451	0.17199	0.160439	0	0.200309	0.445279	0.42718	0.324266	0	0.27808	0	0.415525	0.493054	0	0.380999	0.569341	0.261009	0.207601	0	0.19395	0.265433	0.352718	0.422197	0.234919	0	0.123864	0	0.247844	0.398621	0.681659	0	0	0	0.494082	0	0.352692	0.370324	0.233049	0	0.404022	0.321614	0.456286	0.477257	0.308824	0.397851	0	0.31371
b7fa186ba199501b9c926a900df35d0b	0.372062	0.167447	0.213245	0.11907	0	0.164035	0.198006	0.194264	0.126162	0.313972	0	0.548575	0	0.264705	0.319697	0.189712	0	0	0.170736	0.175825	0.471627	0.169979	0.211859	0.176359	0.276224	0.193156	0.189239	0.362243	0.238976	0.287499	0.272	0.172113	0.238538	0.192484	0.133323	0.63705	0.204976	2.16619	0.302992	0.777499	0	0	0.0962653	0.279723	0.409498	0.270588	0.282737	0	0.360433
40356c2f92d54e4855cfc1eae0c29973	0	0	0	0.13041	0.167123	0.734741	0.301614	0.170254	0.135015	0.903312	0.788749	0.179488	0.124629	0.15082	0.08105	0.9898	0.166076	0	0.306146	0.525357	0	0.233176	0.287349	0.367959	0.161692	0.412414	0.375921	0.42768	0.595803	0.0941806	0.426759	0.618249	0.493131	1.21709	0.284036	0.24599	0.14506	0.316946	0.180954	0.458061	0.249002	0.58907	0.282232	0.436447	0.306387	0.608824	0.432184	0.141075	0.273662
37560f86914b77b9f434a79f47ecc4c7	0.298197	0.255697	0.136573	0.34587	0.0668494	0.502358	0.158865	0.251015	0.166003	0.37831	0.394374	0.300832	0.0430536	0.821817	0.373731	0.0687361	0.163634	0.594407	0.18251	0.190654	0.198264	0.265865	0.250822	0.156764	0.397494	0.297565	0.59329	0.0607633	0.199692	0	0.180552	0.817537	0.0596344	0.352394	0	0.44993	0.372111	0	0.11783	0.333501	0.295983	0.635332	0.107205	0.44835	0.0942729	0.435294	0.127232	0.758884	0.169092
c8316108afca95d935448a2ef75d719f	0.120373	0.140294	0.141365	0.23247	0.135927	0.252888	0.32694	0.154974	0.0973882	0.311398	0.15659	0.11376	0.299109	0.147742	0.135083	0.302439	0.232019	0.225588	0.137373	0.197009	0.201268	0.1678	0.219165	0.256918	0.0628804	0.109629	0.38615	0.161256	0.163682	0.114008	0.21338	0.0860566	0.194959	0.156949	0.0927465	0.149276	0.138753	0.0762577	0.300888	0.164741	0.211416	0.104861	0.164089	0.224175	0.144355	0.164706	0.244365	0.216477	0.111245
25db838e94a6343b0f988a0e6f9a844d	0.0957514	0.472926	0.575043	0	0.280767	0.0991046	0.239449	0.100406	0.143869	0.270222	0.205887	0.242688	0.686592	0.104651	0.281424	0.239202	0.363903	0.243492	0.17466	0.252087	0.387515	0.135112	0.51869	0.272159	0.211098	0.11485	0.29153	0.156582	0.0851147	0.218103	0.157104	0.149467	0.3601	0.405698	0.295629	0.182915	0.151367	0.207326	0.652275	0.305374	0.166784	0.0370096	0.17284	0.255917	0.297549	0.355882	0.236287	0.177559	0.240288
ef29fd7c4f79b7386c7c31a4ce898d8c	0.47055	0.350734	0.0599003	0.41202	0.200548	0	0.524946	0.360152	0.154936	0	0.246484	0.280608	0.351227	0.344732	0.513317	0.219955	0.222249	0.358076	0.255122	0.271152	0.198264	0.41841	0.228905	0.925341	0.633295	0.542925	0.168781	0.352894	0.225881	0.0941806	0.0703449	0.244582	0.311934	0.752169	0.0463732	0.20394	0.245971	0.100088	0.204099	0.16675	0.460418	0.804959	0.400376	0.245998	0.191492	0.226471	0	0	0.293686
3925e3f00da2615541b73ac64333597e	0.161409	0.0859865	0.225225	0.17577	0.173808	0.310984	0.193401	0.170254	0.157149	0.154412	0.133391	0.169376	0.25379	0.120041	0.157597	0.0302439	0.288191	0.229169	0.225685	0.190654	0.27036	0.0806311	0.133934	0.178536	0.139235	0.101798	0.363134	0.0747856	0	0.039655	0.147724	0.187966	0.0733962	0.361278	0.0405766	0.113534	0.239664	0.0357458	0.122038	0.0924159	0.335917	0.203553	0.118144	0.174579	0.232736	0.111765	0.145408	0.299175	0.149068
cb357ace04a9a05927c614822f1ceeb9	0	0.122191	0.349818	0.15687	0.14484	0	0	0.150609	0.21691	0.185295	0.30448	0.207296	0.405611	0.187756	0	0	0.241788	0	0.178585	0.186417	0.417555	0	0.282479	0.0762046	0.163938	0	0.258286	0	0.196419	0	0	0	0	0	0	0	0.327962	0	0.115726	0	0.251351	0.243647	0	0.130934	0.167924	0	0.418047	0.194586	0.21359
8a3b6bc7dbcd9ad3f45298f26d32380c	0	0.0429932	0.172513	0.0718201	0.0802193	0.232383	0.145051	0.0873096	0.0752545	0.128677	0.0840945	0.032864	0.183544	0	0	0.0852327	0.146538	0.0572922	0.0372871	0.186417	0.0450599	0.0719142	0.129064	0.139346	0.049406	0.0861371	0.155994	0.0724485	0	0.131357	0.154759	0.0747333	0	0	0.171967	0	0.126139	0.0977051	0	0.0140633	0.324172	0.0647668	0.155337	0	0.103111	0	0.117134	0.111887	0.0600721
a408f2a270a01cf924987dbdbbb9bbcf	0.440456	0.45256	0.400134	0.25893	0.77991	0.563871	0.513434	0.264111	0.258964	0.208457	0	0.48032	0.174481	0.372434	0.238647	0.184213	0.300403	0.522792	0.388571	0.160996	0.477635	0.233176	0.211859	0.1916	0.229064	0.294954	0.173895	0.224357	0.991914	0.116487	0.283725	0.221935	0.525241	0.562646	0.266646	0.239682	0.327962	0.259753	0.168329	0.701155	0.516796	0.73094	0.133459	0.271788	0	0.491176	0.424105	0	0.465002
a07c965063a39f1c87025dacc4bf2e9b	0.106694	0.346209	0.239601	0.12285	0.196092	0.345158	0.184192	0.216091	0.157149	0.149265	0.173989	0.121344	0.244726	0.113885	0.200374	0.269445	0.100134	0.2793	0.425858	0.144049	0.228304	0.289836	0.250822	0.115396	0.157201	0.462008	0.191796	0.289794	0.209513	0.220581	0.112552	0.165319	0.254593	0.0533033	0.264714	0.157686	0.0756835	0.162048	0.140975	0.050226	0.305379	0.333087	0.207846	0.146805	0.0913269	0.102941	0.127232	0.109454	0.140168
b50c486dc6f6a95cf0efa80fc7d5270b	0.0711296	0.12898	0.0886525	0.0604801	0	0.0410088	0.0552575	0.0742131	0.0442674	0.198162	0.113093	0.267968	0.0770433	0.138508	0.0247653	0.0824833	0.0757113	0.128908	0.153073	0.0656696	0.0480639	0.169979	0.340923	0.0457227	0.0673718	0.172274	0.0383592	0.259412	0.111304	0.133836	0.128966	0.124556	0.0825707	0	0.411562	0.155583	0.0536092	0.1406	0.037874	0.0140633	0.0305379	0	0.146586	0.160692	0.0824888	0.05	0.0484692	0.0778343	0.0689717
5404cbfafa5df7bfb98bd6218978169e	0.238011	0.423144	0.129385	0.19278	0.430064	0	0	0.25538	0.312085	0	0	0.508128	0.48492	0.449383	0.150843	0.313437	0.185615	0.408207	0.280634	0.313519	0.21028	0.213563	0.314136	0.180714	0.377282	0.472449	0.260843	0.392624	0.73657	0.220581	0.182897	0.613719	0.488543	0.82324	0.206747	0.372138	0.838826	0.162048	0.515507	0.305374	0.415786	0	0.20347	0.160692	0.315225	0.702941	0.569513	0.914553	0.271437
63a9d5907345dc38fd2d1b3507d3c80a	0.114902	0.350734	0.33065	0.24381	0.240658	0.133279	0.297009	0.157157	0.106242	0.100368	0.475569	0.40448	0.42827	0.123119	0.360222	0	0.134327	0.121746	0.349321	0.256323	0	0.0937064	0.350664	0.176359	0.422197	0.409804	0.127864	0.257075	0.170229	0.146228	0.330621	0.416695	0.79589	0.444194	0.175832	0.142968	0.252278	0.112003	0.220932	0.116524	0.509749	0.215889	0.236288	0.162676	0.262197	0.491176	0.504887	0.172695	0.173542
e29a76723b6b0ccdd0729cc17f3cf3a8	0	0.402779	0.0407322	0.10962	0.124786	0.382749	0.225635	0	0.148296	0.0720591	0.144991	0.515712	0	0.280095	0.0630389	0	0.0293076	0.182619	0.217835	0.190654	0.183244	0.270223	0.357969	0.289577	0	0.146172	0	0.168268	0	0.223059	0.110207	0.0611455	0.33487	0.142142	0	0.250194	0	0.467078	0.0547069	0.235058	0.131548	0	0.183779	0.11308	0.0589206	0.0323529	0	0	0.215815
c8a3f5b0aa2c3106a093d06eac74ffb1	0.229803	0.271536	0.122197	0.14553	0.271854	0.34174	0.375291	0.264111	0.146082	0.571326	0.234885	0.336224	0.233396	0.381668	0.198122	0.283193	0.232019	0.336592	0.331659	0.279625	0	0.411872	0.348228	0.341832	0.217836	0.550756	0.44241	0.567903	0	0	0.27669	0.267228	0.0779834	0.290207	0.336206	0.0735866	0.438334	0.550485	0.317721	0.552486	0.119803	0.342339	0.214409	0.305513	0.57153	0.479412	0.512966	0.287014	0.224714
d86decf0fa8e780d30b3a1b6440e40b2	0.284518	0.382414	0.174909	0.18711	0.534795	0.191374	0.181889	0.347055	0.152722	0.25478	0.550964	0	0.448664	0	0.195871	0.288692	0.297961	0	0.600518	0.279625	0.303404	0.344317	0	0	0.26275	0.626452	0.209697	0.444039	0.337185	0	0.309518	0.226465	0.362394	0.275401	0.183561	0.159788	0.36265	0.25737	0.635442	0.27323	0.420484	0.200469	0.212221	0.18053	0	0.626471	0.248405	0	0.433854
3b7df725a52431909a431aaac6547a4f	0.144995	0.214966	0.280334	0.2079	0.22506	0.406671	0.352267	0.0567512	0.212483	0.229045	0.269682	0	0.190342	0.261627	0.22739	0.0879822	0.205153	0.225588	0.0372871	0.180062	0.363483	0.132932	0.0657494	0.252564	0.29419	0.148782	0.294088	0.0514151	0.304449	0.0421334	0.307173	0.0724687	0.192665	0.207291	0.0560343	0.0714841	0.315348	0	0.124143	0.263184	0.197322	0.240563	0.148774	0.142837	0.153193	0.1	0.107036	0.160533	0.133494
97039f44325e52b7e4d0fb0080579cb4	0.484228	0.133505	0.457638	0.23247	0.196092	0.362245	0	0	0.303232	0.313972	0	0.22752	0	0.341654	0.457032	0.206208	0.18073	0.311526	0.421933	0.24785	0.0841119	0.148187	0.316571	0.293932	0.19987	0.135731	0.378478	0.296805	0.225881	0.133836	0.508828	0.274022	0.327989	0.367201	0.0676276	0.437315	0	0.123919	0.284055	0	0	0.533555	0.0809504	0.121015	0.273981	0.347059	0.924954	0	0.438304
82c3b779e1aca3ace13a8c4229c09b11	0.210653	0.171973	0.112613	0.19656	0.0512512	0.198209	0.131237	0.130964	0.108455	0.280516	0.0956938	0.103648	0.124629	0.141586	0.0607875	0.448159	0.178288	0.111004	0.188398	0.167352	0.177236	0.241893	0	0	0.107795	0	0.132979	0.0654374	0.212787	0	0.128966	0	0	0.305013	0	0.0777916	0	0	0.208307	0.096434	0.115105	0.345423	0.14221	0.0853056	0.1856	0.0882353	0.201955	0.177559	0.113469
b4c8d0f3ffa3a29da393b6eb3e782e94	0.495171	0	0.191681	0.1134	0	0	0.122027	0.229188	0.256751	0.368016	0.0173989	0	0.342163	0	0.119324	0.351929	0.246672	0.436853	0.0294372	0.152523	0.132176	0.25061	0.0779252	0	0.0606346	0	0.0409165	0.177616	0	0	0	0	0.0389917	0	0	0	0.485636	0	0	0.170768	0	0.262151	0.245039	0.0476124	0	0	0	0	0.10012
3b3e7ea6b7b7ba4557d16450202078ef	0.191503	0.178761	0.210849	0.21735	0.21169	0.177705	0.250961	0.122233	0.126162	0.16728	0.281282	0.563743	0.369355	0.175444	0.610127	0.104479	0.239345	0.336592	0.160923	0.0741431	0.357475	0.137291	0.0560088	0.111041	0.128006	0.135731	0.130421	0.0420669	0.294628	0.101616	0.166483	0.348756	0.211014	0.399775	0.0347799	0.19553	0.450948	0.285966	0.324033	0.359618	0.305379	0.123365	0.0940775	0.353126	0.197384	0.188235	0.161564	0.116751	0.137943
f5430729ec4ecc8ecc04c6bca32317f4	0.216125	0.0520444	0.119801	0.2079	0.0958175	0.242635	0.0391407	0.290304	0.234617	0.200736	0.133391	0.118816	2.71465	0.230847	0.189117	0.203459	0.195384	0.218427	0.166811	0.277507	0.19526	0.0283298	0.214294	0.237323	0.267242	0.156613	0.265957	0.163593	0.0851147	0.473382	0.438483	0.108703	0.10092	0.100684	0.786413	0.267014	0.154521	0.152515	0.111518	0.365645	0.352361	0.222058	0.179404	0.269804	0.203276	0.329412	0.0787624	0.374577	0.106795
a3a5cd0677d0e2090e96f3404bb38cbe	0.311876	0.124454	0.639735	0.14742	0.207233	0.290479	0.151958	0.139695	0.270031	0	0.440771	0.209824	0.210736	0.353966	0.173357	1.28674	0.432287	0.218427	0.243347	0.294454	0	0.119857	0.289784	0.348364	0	0.234919	0.181567	0.423006	0.196419	0.394072	0.295449	0.403107	0.426615	0.43531	0.253121	0.103021	0.157674	0.142983	0.500779	0.176796	0.260747	0	0.297547	0.384867	0.150247	0.338235	0.256483	0	0.162417
ab3443e9ce3aa62791102eba14f2dff0	0.311876	0.0905121	0.182097	0.16632	0.0935891	0	0.11512	0.15934	0.123949	0.16728	0	0	0.2198	0.34781	0.229642	0.668115	0	0.712572	0.178585	0.207601	0.294392	0.185234	0.224035	0.200309	0.312156	0.310616	0.189239	0.179953	0	0	0.114897	0.169848	0.227069	0	0.12173	0.111431	0	0	0.1536	0.210949	0.194973	0.771034	0.240663	0.0952249	0	0.347059	0.0969384	0	0.21359
1168f47307ec2ffde4c58621a781f86f	0	0	0	0.189	0	0	0	0	0	0.13125	0	0	0.314971	0	0	0	0	0	0.145223	0.146168	0	0	0	0	0	0	0.276187	0	0	0	0	0	0	0	0	0	0	0.188261	0.258806	0	0.183228	0.262151	0	0.218224	0.159086	0	0	0	0.124594
7d38a9c87df07b3c670aa4a0cb270538	0.131316	0	0.186889	0.17199	0	0.539949	0	0.447461	0	0.0797797	0.0405974	0.174432	0	0.203146	0.400747	0.252949	0.266211	0	0.131486	0	0.31542	0	0.0438329	0	0.296436	0	0.184124	0	0.252071	0.178448	0.314207	0	0	0.162871	0.123662	0.084099	0.302734	0.0428949	0.216723	0.39779	0.143293	0.144954	0.140022	0.188466	0.20033	0.476471	0.254463	0.226206	0.271437
8790b16cf8ff14f516640754694f5d40	0.147731	0.400516	0.735576	0.25893	0.035653	0.427175	0.0851887	0.323045	0.0752545	0.50184	0.15369	0.346336	0.0770433	0.107729	0.700182	0.189712	0.0561729	0.261396	0.312034	0.311401	0.18024	0.0740934	0.143675	0.346187	0.366054	0.0652554	0.184124	0.338872	0.438668	0.1264	0.321242	0.0430283	0.89681	0.145103	0.0521699	0.206043	0.192362	0.25737	0.511299	0.745354	0.162086	0.0740192	0.350056	0.234094	0.0854348	0.188235	0.0949188	0.141075	0.160192
100fd4b7ade7fe87efde70e14447f4d2	0	0.50913	0.227621	0.19278	0.360987	0.560454	0.407524	0.187716	0.22355	0.24706	0.539365	0.257856	0.156353	0	0.425513	0	0.144096	0	0.478844	0.186417	0.489651	0.161262	0.29709	0.150232	0.229064	0.315836	0.644435	0.292131	0.955904	0	0.248552	0.480105	0.261474	0.417543	0.320748	0.281732	0.457255	0.224007	0.206203	0.62883	0.873855	0	0.205658	0.176563	0.589206	0.602941	0.35746	0.321066	0.275887
377da82e8a7ab5bdb5668816fb94b8ba	0.229803	0.321318	0.313878	0.33453	0.354302	0.430593	0.349964	0.338325	0.285525	0.465811	0.127592	0.209824	0.353493	0.190834	0.22739	0.214457	0.202711	0.311526	0.129524	0.127102	0.153204	0.113319	0.353099	0.115396	0.21559	0.140952	0	0.198649	0.517236	0.0743531	0.161793	0.269493	0.295878	0.310936	0.0714921	0.145071	0.195516	0.224007	0.11783	0.319437	0.291285	0.203553	0.271293	0.287658	0.297549	0.108824	0	0	0.327059
56ee82cb1624a757d8c1710632aab195	0.0300933	0	0	0.30618	0.155982	0.259723	0.706836	0.0349238	0	0	0.231985	0.10112	0.174481	0	0	0	0.400537	0.257815	0.0941989	0.298691	0.282376	0.0130753	0.365275	0	0.41546	0.0626452	0.381035	0	0.137493	0	0.175862	0	0	0.165833	0.229934	0.227067	0.255432	0	0.286159	0	0.225511	0	0.0262542	0.15474	0	0	0.153486	0.369713	0.157967
0123f1ae3a6f33619a15aba93597d5d0	0.246218	0.330369	0.177305	0	0.307507	0	0.363779	0.29467	0.199203	0	0.324779	0.184544	0.115565	0.400135	0.213882	0.283193	0.119673	0.368819	0.192323	0.203364	0.417555	0.311628	0.365275	0.404973	0.251521	0.550756	0.23527	0.626329	0.176777	0.171012	0.267311	0	0.238538	0.25171	0.142984	0.231272	0.309041	0.259753	0.393469	0.098443	0.338266	0.240563	0.2341	0.194417	0.226844	0.285294	0.185799	0.068105	0.169092
e0792fa38eaccf2da669330d66aa9a6b	0	0.33942	0.479203	0	0.147069	0	0	0.11132	0.185923	0	0.530666	0	0	0.412447	0	0	0.236903	0	0.133448	0.233021	0.537715	0.0980649	0.572263	0.363605	0.334613	0.47767	0.67768	0.128538	0	0	0	0.237788	0	0.266517	0	0.121944	0.305888	0.154898	0	0	0.298332	0.212805	0.144398	0.0952249	0.474311	0.388235	0	0	0.329284
47067be3005daa78970a472ea9ce2306	0.101223	0.0724097	0.148553	0.41958	0.178265	0.102522	0.421339	0.0829441	0.163789	0.151839	0.185588	0.05056	0.0679794	0.0338576	0.173357	0.00824833	0.266211	0.179038	0	0.112274	0.0991318	0.374826	0.241081	0.293932	0.21559	0.0730861	0.286416	0.528173	0.0982093	0.0817884	0.433794	0.212877	0.110094	0.0592259	0.19129	0.138763	0.122986	0.11677	0.157808	0.180814	0.0469814	0.107945	0.183779	0.0575317	0.138463	0.65	0.0848211	0.119184	0.447203
11c0801401c3e3ec67ec73fdf172f638	0	0.264748	0.392946	0	0	0	0	0.674466	0.40726	0.375737	0	0	0	0.630983	0	0.786341	0.283307	0	0	0.499936	0	0.612361	0.418848	0.402796	0	0	0	0.46741	0.520509	0.651829	0.356414	0	0	0.210252	0.343935	0	0.236511	0	0.286159	0.239076	0	0	0.490078	0.238062	0.821942	0	0	0	0.269212
65603b150f85a5676710e99d0fc1b561	0.0191503	0.0633585	0.0239601	0	0.0178265	0.0239218	0.0138144	0.0240101	0.0132802	0.00772062	0.0144991	0	0.00679794	0	0.0585361	0.0219955	0.0195384	0.0572922	0.0196248	0.0932085	0.0991318	0.0152545	0.0121758	0.128459	0.0157201	0.0443737	0.120192	0	0.14404	0	0	0	0.103213	0.0444194	0	0	0.0914509	0	0	0	0	0	0.0546962	0	0.0589206	0	0	0	0.0444978
af0b78fc1610307e6f21b5d592f9d314	0.298197	0	0.237205	0.1701	0.3699	0.516028	0.239449	0	0.174856	0.223898	0.289981	0.374144	0.19714	0.320108	0.19362	0.258448	0.214922	0	0.274747	0.133458	0.417555	0.176517	0.29222	0.285223	0	0.347159	0.199468	0.373928	0.209513	0	0.232138	0.387255	0.167435	0.219136	0.189357	0.273322	0.327962	0.22639	0.18937	0.180814	0.319474	0.330002	0.258166	0.16466	0.22979	0.244118	0.171662	0.505923	0.153518
9511045f6dc88610539c689a25cca9a0	0.339233	0.196864	0.194077	0.0585901	0.338704	0	0.0713743	0.266294	0.148296	0.277942	0	0	0.194874	0.255471	0.180111	0	0.183173	0	0.135411	0.440622	0	0.200488	0.265433	0.139346	0.339105	0.587299	0.245499	0.331861	0	0.0917022	0.147724	0.197024	0	0	0.195154	0.138763	0	0	0	0	0.159737	0.172712	0.168464	0.168627	0.176762	0	0.145408	0.291878	0.20469
d222b13a7520cf3ae93ebc853224634c	0	0.18555	0.39055	0	0.155982	0	0.0920959	0.237919	0.312085	0.149265	0	0.285664	0	0	0.310692	0	0.422518	0	0.115786	0.216074	0.24032	0.132932	0.360404	0.252564	0.202115	0.219258	0.375921	0	0	0.123922	0.274345	0.101909	0.261474	0.22802	0	0.166095	0.302734	0.164431	0.239869	0.413862	0	0	0.185967	0.402722	0.382984	0	0	0	0.0734214
26e8d30a1813aebd346829152aa37660	0	0.208178	0.222829	0.0718201	0.227288	0.471601	0.112817	0.504213	0.23683	0.275369	0.275482	0.192128	0	0.3632	0.229642	0	0.249115	0.572922	0.141298	0.241495	0.333443	0.215743	0.175332	0.291755	0.242539	0.310616	0	0.278109	0.199692	0	0.232138	0.167584	0	0	0	0.126148	0.252278	0.100088	0	0	0.218464	0	0.290984	0.245998	0.303441	0.0323529	0	0.133778	0.20914
a271fb93aaee7a8b38a353d9582869fa	0.166881	0.138031	0.625359	0.18711	0.17158	0	0	0.100406	0.0951749	0.41434	0.289981	0	0.19714	0	0	0.192461	0.0903651	0	0.0784991	0.228784	0.204272	0	0.489468	0	0.105549	0.151393	0.115078	0.243053	0.183324	0.208189	0.358759	0.307992	0	0	0.13912	0.084099	0	0.183495	0.23566	0.0683074	0	0.209721	0	0.170611	0.450742	0	0	0.0802666	0.0756463
7d3ebfce926660af3cbd0528a92ff8a6	0.175088	0.260222	0.30669	0.21168	0.231745	0.198209	0.267078	0.327411	0.192563	0.234192	0.220386	0	0.299109	0.19699	0.19362	0	0.163634	0.179038	0.100086	0.139813	0.306408	0.320345	0.382321	0.161118	0	0.206207	0.199468	0.268761	0	0.1264	0	0.101909	0.15138	0.168794	0.301426	0.113534	0	0	0	0	0.270143	0.215889	0.347868	0.0872895	0	0	0.107036	0.252961	0
94c267e32e2ca7053bceaf61294ab016	0.191503	0	0.208453	0.12096	0.0891325	0.194792	0	0.198629	0.084108	0.128677	0	0.131456	0.380685	0.240081	0.157597	0.467405	0.0757113	0	0.111861	0.188535	0.126168	0.165621	0.121758	0.198132	0.195378	0.148782	0.127864	0.200986	0.376469	0.138793	0.131311	0.0656748	0.545884	0.420504	0.108204	0.115636	0.170288	0.0977051	0.140975	0.297338	0.0540287	0.345423	0.11158	0.198385	0.167924	0.261765	0.115114	0.0851312	0.153518
52c05d2786cfce8e533982af214f8819	0.202446	0.214966	0.311482	0.3213	0.285224	0.34174	0.283195	0.268477	0.234617	0.525002	0.188488	0.500544	0	0	0.357971	0.156718	0.263768	0.125327	0.0922364	0.127102	0.183244	0.113319	0.384756	0.0892682	0.18415	0.315836	0.0818331	0.28512	0.340459	0.0817884	0.229793	0.255905	0.456432	0.402736	0.384511	0.22076	0.245971	0.252603	0.391365	0.41788	0.345314	0.280656	0.218785	0.0991926	0.132571	0.385294	0.323128	0.374577	0.324834
9eb82f1f88d4d72405bdc691d4ff55e5	0	0	0.191681	0	0	0	0	0.0676649	0	0.154412	0	0	0.133693	0	0	0	0	0	0	0.110155	0	0.0762727	0	0	0	0	0	0.093482	0	0	0	0	0.215601	0	0.106272	0	0	0	0	0	0.169133	0	0.0897018	0	0	0	0.149447	0	0
45b00b2d98f46cb6d8a56efc0ffa1a3c	0.763275	0.24212	0	0.36477	0.238429	0	0	0.20736	0	0.375737	0	0	0	0	0	0	0.253999	0	0.233535	0.222429	0.531707	0	0	0.137168	0.341351	0.247971	0.240385	0.24539	0	0.106573	0	0	0	0	0.40963	0	0	0	0	0	0	0	0	0	0.359416	0	0.319089	0	0
c72af314abb3a2a8c224ff7215a4c279	0.445928	0.124454	0.210849	0.23625	0.140384	0.26314	0.308521	0.27066	0.214697	0.293383	0.185588	0.27808	0.26512	0.504786	0.382736	0	0.27598	0.218427	0.20606	0.148286	0.162216	0.159083	0.275174	0.535609	0.0718633	0.274073	0.240385	0.144897	0.274986	0.0941806	0.236828	0.294404	0.495424	0.168794	0	0.409983	0.167134	0.221624	0.351387	0.182823	0.270143	0.456452	0	0.478108	0.259251	0.267647	0.369578	0.350254	0.400481
1bfce90ac31f4e2e0469679da3ca58d1	0	0.373362	0.0575043	0.10395	0.153754	0	0.416734	0.272842	0.205843	0.388604	0	0.414592	0	0.289329	0.312943	0.335432	0	0	0.180548	0.309283	0.276368	0.326883	0.382321	0.26345	0.121269	0.425465	0.59329	0.57024	0	0.361852	0.227449	0.187966	0.371568	0.376085	0.332341	0.378445	0.318501	0.185878	0.361907	0.0904068	0	0.675426	0.304111	0.249965	0.223898	0.55	0.302932	0	0.362657
0519454836345164afb13c938efa16c6	0	0	0	0	0.282996	0	0.234844	0	0.168216	0	0	0.128928	0	0	0.130581	0	0	0	0.090274	0.0381307	0	0.163441	0	0	0.0696176	0	0	0	0.330638	0.768316	0	0	0.0550471	0	0.280172	0	0	0.786407	0.0883727	0.395781	0	0	0	0.176563	0	0.285294	0.127232	0	0.62742
3dae3009d4394d78afa2b4fb3b3b9dbc	0.393949	0.371099	0.174909	0.37044	0.149297	0.334905	0.32694	0.325228	0.135015	0.272795	0.173989	0.262912	0.364823	0.387824	0.108067	0.175964	0.219807	0.390303	0.42782	0.15676	0.393523	0.159083	0.199683	0.204664	0.0606346	0.174884	0	0.219683	0	0	0	0.176642	0.261474	0	0.10434	0.279629	0.179748	0.207326	0.197786	0.140633	0.265445	0.218974	0.398188	0.307497	0.153193	0.205882	0	0	0.162417
bbc080520c11b2d678869641f2c344ca	0.369327	0.158396	0.222829	0.20601	0.254028	0.235801	0	0.264111	0.354139	0.540443	0.118892	0.419648	0	0.464773	0.290429	0.302439	0.136769	0.311526	0.298297	0.146168	0.384511	0.254969	0.224035	0.185068	0.0853376	0.24275	0.347791	0.0864708	0.484499	0.188361	0.180552	0.276287	0	0.139181	0.0792209	0.136661	0.340576	0.216858	0.340866	0.128579	0.180879	0.450284	0.148774	0.491995	0.197384	0.161765	0.452379	0.445115	0.307035
0f71751adc3bf740c9bfe0e24b4c6fc0	0.0656581	0.05657	0.234809	0.16443	0.127014	0.174287	0	0.281573	0.252324	0.128677	0	0.0631999	0.206204	0.301641	0.0855528	0	0.268653	0.286461	0.086349	0.205482	0.0811079	0.198309	0.0852307	0.209018	0.0673718	0	0.0716039	0.193975	0.265165	0.0495688	0.171173	0.0792626	0.0366981	0	0	0	0	0.100088	0.0547069	0.0743345	0.0446324	0	0.332553	0.0257901	0.0913269	0	0	0.0778343	0.129044
dce4587e98eb00bcb7d1f4c179513fb3	0.164145	0.12898	0.0862565	0.10773	0	0.181122	0.16347	0	0.117309	0.198162	0.0898942	0.29072	0.203938	0	0.130581	0	0.124557	0.32585	0.0686867	0.0995636	0.21028	0.0740934	0.121758	0	0.0538975	0.334108	0.255728	0	0	0	0.0937932	0	0	0.0681098	0	0.23758	0.258585	0	0.134663	0	0.103359	0.14187	0	0.156724	0	0	0.0767429	0.187289	0.062297
d1b845275b464933e2cd2fabbe839a96	0.139523	0.314529	0.141365	0.0907201	0.115872	0.218714	0.232542	0.205177	0.128375	0.100368	0.139191	0.111232	0.203938	0.218536	0.137335	0.0852327	0.0537306	0.0859383	0.135411	0.146168	0.375499	0.180875	0.107147	0.163296	0.134744	0.146172	0.255728	0.100493	0.219334	0	0.154759	0.113232	0.199546	0.204329	0.0830854	0	0.163981	0.090556	0.113622	0.0602712	0.291285	0.17888	0.20347	0.281707	0.0559745	0.0764706	0.0302932	0.267555	0.0711965
242a28434d64265ce54e2e993c613cb8	0	0.384676	0.287522	0.13608	0.0869042	0.478436	0	0.240101	0.292165	0	0	0.242688	0	0.550956	0.198122	0.316186	0.359018	0	0.22176	0.266915	0.498663	0.274582	0.267868	0.137168	0.143727	0.216648	0.209697	0.0841338	0.258618	0	0.302483	0	0	0	0	0.304859	0	0.114386	0.195682	0	0	0.249815	0	0.178547	0.250412	0	0.195896	0.452412	0.191341
89a57eac9dac3aec76b394b84d2481f9	0.279047	0.400516	0.196473	0.16632	0.258484	0.413506	0.135841	0.224822	0.181496	0.270222	0	0.439872	0.210736	0	0	0.0769844	0	0	0	0	0.483643	0.154725	0.260563	0.169827	0.0718633	0.198376	0.212255	0.432354	0	0.0718747	0.405656	0.407636	0.194959	0.278362	0.110136	0.248092	0.406799	0.36699	0.208307	0.327474	0.206718	0.638416	0.181591	0.136886	0.556799	0.291176	0.58163	0	0
196dcb2e384e1ada75e1cc08f7645553	0.177824	0.441246	0.103029	0.13419	0.15821	0.18454	0.133539	0.331776	0.130589	0.185295	0.104393	0.396896	0.0498516	0.470929	0.1621	0.0934811	0.146538	0	0.704529	0.512647	0.13518	0.215743	0.0925362	0.435455	0.280716	0.36021	0.276187	0.158919	0.130946	0.171012	0.243862	0.0656748	0	0.305013	0.100475	0.121944	0.179748	0.0548102	0.166225	0.0281266	0.347663	0.354676	0.275669	0.341222	0.109003	0.108824	0	0.121616	0.202465
265c087952906b1403988ade630ddf31	0	0.124454	0.158137	0.12474	0.17158	0.177705	0.244054	0.50203	0.318725	0.105515	0.223285	0.144096	0	0.261627	0.119324	0.0879822	0.263768	0.179038	0.139336	0.230903	0	0.213563	0.170461	0.248209	0.150464	0.177495	0.0946195	0.149571	0.170229	0.131357	0.150069	0.12682	0.155967	0	0	0.136661	0.346883	0	0.136767	0.0462079	0.108057	0.23131	0.150962	0.162676	0.24452	0.120588	0	0	0.157967
84f76334065f0867521999a1804e63e6	0	0.147082	0.194077	0.18522	0.162667	0.218714	0.0967007	0.152792	0.150509	0.169854	0.133391	0.166848	0	0.153898	0	0	0.170961	0	0.170736	0.0932085	0.297396	0.132932	0.126629	0.0348364	0	0	0	0.046741	0.091662	0.131357	0.0773794	0.0747333	0.0458726	0	0.0830854	0.079894	0.277506	0	0.151496	0.0763435	0.0469814	0.0493462	0.153149	0.456286	0.117841	0.0970588	0.0727038	0	0.0845459
4ac0cbc7860e4f815611416a02d1e23d	0.123109	0.165185	0.194077	0.18522	0.122557	0.26314	0.211821	0.091675	0.119522	0.177574	0.231985	0.0657279	0.382951	0	0.27467	0.04949	0.214922	0.272138	0.266897	0.207601	0.231308	0.0675558	0.165591	0.165473	0.32563	0.0678656	0.324775	0.0817967	0.0851147	0	0.185242	0.201554	0.15138	0.222097	0.0811531	0.117739	0.334269	0.0500441	0.172537	0.0462079	0.164435	0.129534	0.0897018	0.178547	0.120787	0.0852941	0	0.342957	0.157967
00874436eed6a4f23484afae24ceeb6e	0.388477	0.0995633	0.105425	0.12852	0.258484	0.307566	0.177285	0.266294	0.19035	0.0720591	0.133391	0.154208	0.160885	0.193912	0.200374	0	0.131884	0.125327	0.123636	0.26056	0.28538	0.0762727	0.0194813	0.117573	0.233556	0.154003	0.191796	0.18229	0.104757	0.20571	0.0562759	0.0362343	0.291291	0.204329	0.56614	0.155583	0.510864	0.154898	0.109414	0.212958	0.192624	0.317666	0.306299	0.0972087	0.335847	0.282353	0.274659	0.250529	0.191341
e98a8b47af77547e0b117d7ed5f54383	0.205182	0.131243	0.239601	0.20601	0.0869042	0.239218	0.0828863	0.050203	0.181496	0.128677	0.0695955	0.121344	0.235662	0.19699	0.189117	0.252949	0.129442	0.1862	0.310071	0.233021	0.0961279	0.180875	0.202119	0.172005	0.240293	0.11746	0.104849	0.203323	0.481226	0.0470903	0.154759	0.133614	0.275236	0.287246	0.0637632	0.208145	0.186055	0.102471	0.124143	0.429935	0	0.286825	0.028442	0.240046	0.0883809	0.252941	0.0828015	0.0899959	0.258087
fa6d51629190e4534b9fc513fda813da	0.333762	0.705994	0	0.22302	0.0891325	0.24947	0.234844	0.126599	0.227977	0	0	0.11376	0.149555	0.230847	0	0.225454	0.163634	0.136069	0.349321	0.216074	0.360479	0.322524	0.114453	0.0892682	0.269487	0.200987	0.268515	0.203323	0	0	0.0891036	0.437077	0.199546	0.447156	0	0.155583	0.157674	0	0.18937	0	0	0.163459	0.131271	0.214256	0	0	0	0	0.244738
8474772d446111de08855a954e2ededc	0	0.518182	0	0	0	0.963707	0.886423	0	0	0	0.690155	0	0	0	0	0	0	0	0	0	0	0	0.469987	0	0	0	0	0	0.70056	0	0	0	0	0.897273	0	0	0.403645	0	0	0	0	0	0	0	0	0	1.11883	0.316202	0
402c828c63f2a853081879b17337e00c	0.421306	0.29869	0.218037	0.378	0	0.741576	0.467387	0.126599	0.185923	0	0	0.222464	0.167683	0	0.184614	0	0	0.136069	0.192323	0.135576	0.339451	0.159083	0.206989	0.200309	0.238047	0	0	0.140223	0.667823	0	0.182897	0.405372	0.110094	0.530072	0.199018	0.126148	0	0	0.128351	0.624812	0.232558	0.555144	0.144398	0.301545	0	0	0.175701	0.243232	0.378232
94ffe596247d0f305636ed9faa2f0107	0	0	0.0431282	0.14175	0	0.464767	0.359174	0.0676649	0.0996016	0	0.0956938	0.0682559	0.369355	0.0584813	0	0	0.268653	0.157554	0.0784991	0.084735	0.207276	0	0	0.0544318	0.0157201	0	0.0818331	0	0.0523783	0.0297413	0.14538	0.0452929	0	0.0947615	0	0.0273322	0.211283	0	0	0.0180814	0.0469814	0	0.0503205	0.0694348	0	0.0735294	0	0.27242	0.0934455
d851eb7d9de713017a7f83760596d15d	0.484228	0.0362048	0.174909	0.03591	0	0	0.246356	0	0	0.110662	0	0.0859519	0	0.13543	0.393993	0.129224	0	0	0.223722	0.154641	0.234312	0.161262	0.14611	0.111041	0	0	0.0664894	0	0.746391	0.220581	0.239173	0.169848	0	0.103645	0.336206	0.252297	0	1.01995	0.315617	0.186841	0	0.382433	0.0306299	0.232111	0	0.358824	0.369578	0	0.0800961
b69d297c721f439393ca112050f9cc9f	0.166881	0.210441	0	0.04725	0.169352	0.399836	0	0.189898	0.143869	0	0	0.204768	0.26512	0.310874	0	0	0.219807	0.365238	0.17466	0.230903	0.25534	0.163441	0.319006	0	0.238047	0.506382	0.322218	0	0.245523	0.114008	0.260276	0.244582	0.188078	0.370162	0.160374	0.208145	0	0	0.197786	0.182823	0.263096	0.197385	0.205658	0.16466	0.374146	0.202941	0.157525	0.296743	0.0578472
ab689d1e0fca7a87c389daa8f1f69dcd	0	0.124454	0.201265	0	0	0.543367	0	0.172436	0	0.259927	0	0.192128	0.19714	0.200068	0	0.211707	0.146538	0	0.208023	0.230903	0.0841119	0.0631974	0.126629	0	0.238047	0	0	0.130875	0.569614	0.277585	0.204	0	0	0.0414581	0.282104	0.084099	0	0	0.138871	0	0	0.431779	0.146586	0.240046	0	0.214706	0.22619	0	0
167172c63b92fa2f9db1fb9a1f9bec03	0	0	0.100633	0.11718	0	0.0786002	0.225635	0.176802	0	0	0	0	0	0	0.220636	0	0	0	0	0.186417	0.303404	0.161262	0.199683	0.6227	0.166184	0.448957	0.411723	0	0	0	0	0.428018	0.277529	0	0	0.159788	0.21759	0.121536	0.11783	0	0.258398	0.437947	0	0.317416	0.0883809	0	0	0	0.120144
51c58ed66319559e85c0aa3008848f97	0.27084	0.115403	0.321066	0.0831601	0.418923	0	0.207216	0.222639	0.214697	0.138971	0.107293	0.128928	0.251524	0.19699	0.236396	0.109978	0	0.207684	0.17466	0.252087	0	0.180875	0.165591	0.150232	0.16843	0	0.189239	0.292131	0.274986	0.0917022	0.164138	0.076998	0.0986261	0	0.0946787	0.0862015	0.173441	0.152515	0.138871	0.168759	0.0916138	0.533555	0.102829	0.134902	0.512609	0	0.151466	0.238367	0.133494
6c91af73dbac48c72b30b003e23e1d6a	0.210653	0.187813	0.184493	0.14742	0.129242	0	0.133539	0	0.106242	0.275369	0	0	0.2198	0	0	0.599379	0.190499	0	0.194285	0.222429	0	0.241893	0	0.276514	0.141481	0	0.158552	0.177616	0	0	0	0	0.215601	0	0.170035	0.100919	0	0.238305	0.128351	0.327474	0.112755	0	0.14221	0.0872895	0.309333	0	0.129251	0.235935	0
9d72328c28c2c338c89b71dd84c43955	0.202446	0.187813	0.167721	0.16254	0	0.307566	0.147353	0.187716	0	0.234192	0.411773	0.738175	0	0.227769	0.30844	0.437161	0	0.175457	0.537719	0.241495	0	0	0.418848	0.0544318	0.296436	0.0887474	0.161109	0.200986	0.20624	0.272628	0.185242	0.240053	0.133031	0.201368	0.154577	0.479364	0	0.221624	0.155704	0.0944249	0.241954	0.339255	0.124707	0.130934	0.191492	0.285294	0.470555	0	0.162417
228605227d944af38f54d27d4b143494	0	0.174236	0.129385	0.35343	0	0.334905	0	0.126599	0.0730412	0.200736	0.15949	0.21488	0.131427	0.172366	0.306189	0.651618	0.21248	0.383142	0.119711	0.127102	0	0	0.202119	0.228614	0.074109	0.247971	0.145765	0.151908	0	0.106573	0.161793	0.117762	0.121562	0.269478	0.10434	0.327986	0.167134	0	0.220932	0.202913	0.371153	0.23131	0.290984	0.323368	0.129625	0.244118	0	0.488896	0.224714
f6f2f5e58e98d55ee331ec5e92bcb80e	0	0.171973	0.158137	0.15876	0.162667	0.273392	0.264776	0.0676649	0.360779	0	0	0.118816	0	0	0	0.351929	0.202711	0.153973	0.331659	0.226666	0.213284	0.169979	0	0.150232	0.177412	0	0	0.848349	2.42904	0	0.396276	0	0.18349	0.328704	0.457936	0.681202	0.274353	0.245454	0.292471	0.118533	0.190275	0	0	0.214256	0.359416	0.317647	0.218111	0.114319	0.269212
94d95397635415fae2131a1b1961f295	0.0875441	0.156133	0.186889	0.25893	0.303051	0	0.474294	0.0698476	0.199203	0.244486	0.333478	0.30336	0	0.21238	0.297184	0.134723	0.337037	0.386723	0.347359	0.141931	0.213284	0	0.180202	0.145877	0.179658	0.224479	0.424509	0.144897	0	0.1264	0.211035	0.455194	0.23395	0.25171	0.142984	0.100919	0.302734	0	0.309304	0.407835	0.211416	0.286825	0.0175028	0.115063	0.226844	0.367647	0.67049	0.316202	0.211365
ce4de8e8097d310cad4f3f53c6991ab1	0.259897	0.196864	0.230017	0.26082	0	0.413506	0	0.172436	0.188136	0.388604	0	0.204768	0.133693	0	0.297184	0.153969	0.119673	0	0.104011	0	0.303404	0.189592	0.323877	0	0.217836	0	0	0.20566	0.258618	0.312283	0.185242	0.274022	0.107801	0.162871	0.0850176	0	0.35319	0	0.250389	0	0.129199	0.212805	0.161901	0	0	0.538235	0	0.23107	0.133494
5590031986611a4871d3062f85048f5e	0	0.375625	0.172513	0	0.392183	0.35541	0.356872	0	0.411687	0.406619	0.327679	0.293248	0.260588	0	0.272418	0.178714	0.153865	0.486984	0.374833	0.0995636	0.543723	0	0.392061	0.189423	0.204361	0	0	0.271098	0.677644	0	0.20869	0.491428	0.146792	0.441233	0.0811531	0.134558	0.252278	0.121536	0.0778521	0.41989	0.312427	0	0.155337	0.166644	0.309333	0.485294	0.26658	0.145939	0.282561
7d2f5a8dd02de2a1225c4f10943f9413	0	0.208178	0	0	0.0401096	0.164035	0	0.0894923	0.168216	0	0	0	0	0.400135	0	0	0.168519	0	0	0.108037	0	0.152545	0	0.381023	0	0	0	0.137886	0.304449	0.0718747	0.0844139	0.0656748	0	0.121413	0.0289833	0.0357421	0	0.0309797	0.0631233	0.100452	0	0.212805	0.148774	0	0.117841	0.123529	0.145408	0.0462141	0
dd5f6ca578f8eca02a1d0b0ec6de4a3d	0	0	0.184493	0.0945001	0	0.396419	0	0	0.146082	0.427207	0.214586	0	0.228864	0	0.3242	0	0.168519	0	0.19821	0	0.192256	0.169979	0.465116	0.228614	0	0	0	0	0	0.304848	0.286069	0.364608	0	0.233942	0	0.199735	0	0	0.246181	0.186841	0.155039	0	0.0940775	0.0853056	0	0	0.22417	0.464573	0.10902
88e2d367428f601e2626d687dfa9cecc	0.202446	0	0.0838605	0.28539	0.0601644	0	0.267078	0.233553	0.146082	0.326839	0.324779	0.326112	0.0770433	0.424759	0.209379	0.170465	0.102577	0.164715	0.278672	0.137694	0.111148	0.357392	0.121758	0.0979773	0.110041	0.0574248	0.0383592	0.640351	0.504141	0.71379	0.103173	0.0452929	0.128443	0.079955	1.46849	0.359523	0.173441	0.274051	0.105206	0.158714	0.0469814	0.0894399	0.306299	0.218224	0.218006	0.347059	0.345343	0.0316202	0.340408
0235a98b308c76b1029c6723e9abe8e4	0.837141	0.24212	0	0.15687	0.160439	0	0.34536	0	0	0	0	0.364032	0.324035	0	0.173357	0.44541	0	0.433272	0	0	0	0	0	0.124105	0	0.569027	0.396379	0.137886	0	0	0	0.389519	0.433496	0.491575	0	0	0.696919	0.123919	0.212515	0	0.197322	0.471873	0.341304	0.18053	0	0	0.203974	0.415927	0
dcb40d93e6f9b93e66e1b840b7427697	0.0574508	0.0859865	0	0.2457	0.0958175	0.198209	0.161168	0.0698476	0.130589	0.149265	0.362476	0.187072	0.113299	0.120041	0.204877	0	0.11723	0.164715	0.319884	0	0.126168	0	0	0.0936228	0.130252	0	0.204583	0.0444039	0.134219	0.0371766	0	0.0951152	0.103213	0.373123	0	0.126148	0	0.0428949	0.246181	0.128579	0.295983	0.286825	0.0525084	0.0991926	0.253358	0.0911765	0.137329	0.223774	0.113469
410aa082304ccea6a7c427277e1846b4	0.733182	0	0.476807	0.18144	0	0	0	0	0.453741	0.424634	0	0.381728	0	0.566346	0	0.44541	0	0	0.115786	0.389781	0	0.346496	0	0.224259	0.251521	0.255801	0	0.366917	0.379743	0.87241	0.607311	0	0	0.272439	0.193222	0.487774	0	0.490909	0	0.403817	0	0	0.242851	0.317416	0.542069	0	0.466516	0	0.391581
5437fcf4d3e4a12d2b23b582d98b6bee	0.169617	0.24212	0	0.2457	0.164895	0.256305	0.301614	0.290304	0.084108	0.270222	0.121792	0.224992	0.0317237	0.153898	0.25891	0.470155	0.109904	0.494145	0.194285	0.0889717	0.288384	0.0435844	0.192378	0.283046	0.251521	0.24014	0.212255	0.193975	0.140767	0.0247844	0.0844139	0.215141	0.497718	0.213213	0.0869498	0.107226	0.422566	0.0428949	0.277743	0.307383	0.249002	0.246731	0.210033	0.26782	0.0648126	0.408824	0.496809	0	0.342633
c95b0c5e972abb765ba350db0c9672da	0.38027	0.140294	0.136573	0	0	0.208461	0.11512	0.198629	0.0509075	0.105515	0.76555	0.1264	0	0.427837	0.141838	0	0.0830382	0.393884	0.104011	0.0974452	0.123164	0.115499	0.143675	0.461582	0.211098	0.161833	0.248056	0.231368	0.193145	0.121443	0.222759	0.283081	0.0550471	0.115491	0	0.355318	0.220744	0.138217	0	0.0883978	0	0.0925241	0.0700112	0.249965	0.126679	0	0.139349	0.40863	0.0978953
6097ba2a2ee6ed1f93b39c0ef34bd5fa	0.459607	0	0.177305	0.1323	0.0891325	0	0	0	0	0	0.15659	0	0.378419	0.329342	0	0.530643	0.288191	0	0.0843865	0	0.24032	0.257148	0	0	0.181904	0.161833	0	0.357569	0	0	0.41269	0	0	0	0	0	0.403645	0.0714916	0	0.096434	0.124501	0	0.166277	0.313449	0	0	0.228209	0	0.146843
ea17e3e6be6375f369eaa1358604d5d8	0.634695	0	0.287522	0.0774901	0.265169	0	0	0.165888	0	0.208457	0	0.166848	0.117831	0	0	0	0.161192	0.458338	0.290447	0.26056	0	0	0	0	0.249276	0.172274	0.237827	0.163593	0	0	0	0	0	0	0.142984	0	0.309041	0.202559	0.195682	0	0	0.163459	0	0	0.153193	0	0.321108	0.342957	0.215815
5888c7eae6870a3bef746a8c1c4909b0	0.361119	0	0	0	0	0	0	0.257563	0.23019	0.229045	0	0	0	0	0.479546	0.478403	0.359018	0	0.266897	0.372834	0	0	0	0	0	0.681266	0	0.474421	0	0.272628	0.323587	0	0	0	0.411562	0.338498	0	0.383671	0.313513	0	0	0	0.463824	0	0	0.664706	0.381695	0	0.440529
f2f4edebd5711e11d2bdd7376788d56d	0.213389	0.142557	0.148553	0.33075	0	0	0.195704	0.122233	0	0.277942	0.205887	0.128928	0.201672	0	0.245402	0	0.105019	0.322269	0.117749	0.133458	0.291388	0.202667	0.228905	0.161118	0.145972	0.133121	0.278744	0	0.189871	0	0.257931	0.122291	0	0	0.297562	0.267014	0.116679	0.150132	0.0925809	0.124561	0.293634	0.400938	0.0940775	0.12895	0	0	0.199935	0	0.211365
996ff799c38a890f43835e6b2496efb6	0.125845	0.212703	0.0790684	0.0907201	0.0512512	0.300731	0.0874911	0.0676649	0.0973882	0.172427	0.118892	0.111232	0.129161	0.0800271	0.0607875	0	0.100134	0.0644538	0.162886	0.050841	0.138184	0.0523013	0.0608791	0.202486	0.217836	0.109629	0.23527	0	0	0	0.138345	0.129085	0.0963325	0.192484	0.0521699	0.044152	0.138753	0.0357458	0.256702	0	0.171482	0.104861	0.043757	0.0952249	0	0	0.0525083	0.126481	0.177991
f698abe8a0a7cff5ab8f884e78c7cef2	0	0	0.467223	0.0945001	0	0	0	0.338325	0	0	0	0	0	0	0	0	0	0.662441	0	0	0	0.246252	0	0	0.291945	0	0.327332	0	0.782401	0.369287	0	0	0	0	0.407698	0	0	0	0	0.375691	0	0.795707	0	0.341222	0	0	0	0	0
3741104b789b7bf563bafab09d00244c	0	0	0	0	0	0	0.138144	0.340507	0	0	0.556764	0	0	0	0	0	0.241788	0	0	0	0	0.213563	0	0	0	0	0	0	0.288081	0.485774	0.21338	0	0	0	0.15651	0	0	0	0	0.301356	0	0	0.415691	0	0	0.423529	0	0	0
f453abc56f8a5cd2b33ded5206bf66d5	0	0.219492	0	0	0	0.218714	0	0	0.194776	0	0	0	0	0	0	0	0	0	0	0.311401	0	0	0.214294	0.150232	0	0	0.227598	0.380939	0	0	0	0	0.139911	0.168794	0	0	0	0	0	0	0	0.351591	0.153149	0.34519	0.24452	0	0	0.0851312	0
9b905c0695a6aebd066c72b3c548b6b7	0.246218	0.108614	0.162929	0.11907	0.0311964	0.167453	0.239449	0.635177	0.19035	0.213604	0.0811947	0.108704	0	0.357044	0.0833014	0.448159	0.119673	0.268557	0.090274	0.226666	0.0480639	0.237535	0.0340923	0.219905	0.157201	0.232309	0.181567	0.38795	0.379743	0	0	0.187966	0	0.0740324	0.243459	0.157686	0.0756835	0.288349	0.0820603	0	0.103359	0.181964	0.310675	0.283691	0.223898	0.185294	0.197916	0.23107	0
c34cc70d010cee66af5dfa9a03605acf	0	0.423144	0	0.1323	0.187178	0	0.39371	0.401624	0.188136	0	0	0	0.482654	0	0.445775	0	0	0	0	0	0	0.400976	0.328747	0.254741	0.240293	0.699538	0.209697	0.252401	0	0	0	0	0.412854	0	0.185493	0	0.406799	0.381288	0	0	0.15269	0	0.536023	0.142837	0	0.538235	0	0	0.402705
c241009a1be74256b7d2c9c75f0e6f56	0	0	0.129385	0.10773	0.102502	0.34174	0	0.185533	0	0.187868	0	0	0.256056	0	0.171106	0	0.293076	0	0.319884	0.144049	0.309412	0	0.0998417	0.1437	0.0808462	0	0.222484	0.149571	0.340459	0	0.14538	0.174378	0	0.156949	0	0.260707	0.419413	0	0.10731	0	0.155039	0	0	0.238062	0	0	0	0.306472	0.202465
1de5ba4ae3f9014d4956dd37934c50c4	0.18056	0.606431	0.251581	0.13419	0.287452	0	0.23024	0.109137	0.486941	0.398899	0.113093	0.0935359	0	0.0615593	0.202625	0.522394	0.112346	0.114584	0.0431745	0.144049	0.0360479	0.187413	0.504079	0.0457227	0.276224	0.211428	0.035802	0.406647	0	0	0.269656	0.0226465	0.087158	0.050342	0.295629	0.145071	0.0504557	0.610061	0.319825	0.172777	0.0258398	0.0832717	0.236288	0	0.40066	0.0882353	0.272639	0	0.0912206
91e69fbdcc133c7138c80c686e043c40	0	0.176499	0	0.25326	0	0.437427	0.207216	0.325228	0	0	0	0	0	0	0	0	0	0.229169	0	0.279625	0	0	0	0.0958	0	0	0.309431	0	0.376469	0.223059	0	0	0	0	0.0811531	0.0735866	0	0	0	0	0	0	0.385061	0	0.247466	0	0	0.260258	0
c8c2f0f26a76e32f5252c83ad4924fb5	0	0.35526	0.103029	0.1134	0.189407	0.410088	0.204913	0.174619	0.121735	0	0	0.121344	0.142757	0.221613	0.195871	0	0.127	0.18978	0.796766	0.222429	0	0	0.158286	0.21555	0.0830919	0.336718	0.199468	0	0.14404	0	0	0.242317	0	0.370162	0.125594	0.197633	0.201823	0	0	0.120542	0.434578	0.0863558	0.153149	0.130934	0.176762	0.347059	0	0	0.106795
c2ff36c77a6a66c9819f0b12d1aae858	0.175088	0	0.131781	0	0	0	0.354569	0.109137	0.168216	0.159559	0.194287	0.0859519	0.0702454	0.310874	0.173357	0.428913	0.102577	0	0.0549494	0.0699064	0	0.180875	0.0901011	0.124105	0.103303	0	0	0.0631003	0.140767	0.431248	0	0.0792626	0.227069	0	0.515902	0.079894	0	0.228773	1.02681	0.243094	0	0.135702	0.0809504	0.18053	0.235682	0.114706	0.242346	0	0.153518
b937e1c454f2107507099b4bd7d5350a	0	0.101826	0	0.15309	0.0690777	0	0	0.0873096	0	0.404046	0	0.05056	0.0589155	0.218536	0	0	0.124557	0.28288	0.137373	0.0656696	0.757007	0	0	0	0.119024	0	0.199468	0	0.284807	0	0.166483	0.25364	0.107801	0.195446	0	0	0.151367	0	0	0.0622803	0.098661	0.17888	0.0962653	0.174579	0.271035	0.126471	0.276678	0.114319	0.062297
81fc13cf1a26bb8537909e1489abd706	0.18056	0.138031	0	0.12474	0.200548	0	0.310824	0.161523	0.263391	0.128677	0.127592	0.111232	0.0861073	0.594047	0.204877	0	0	0.225588	0	0.122866	0.177236	0.315987	0	0.387555	0.238047	0.214038	0.115078	0	0	0	0.0680001	0.0475576	0.353219	0.402736	0.160374	0	0.204976	0	0.0673316	0.0763435	0.0775194	0.262151	0.310675	0.115063	0	0.0911765	0	0	0
a3721a701fff13e76c83dbe8c2ff5274	0.177824	0	0.419302	0.12285	0	0.334905	0.531854	0.120051	0.121735	0.13125	0	0.300832	0.0929052	0.292407	0.150843	0	0	0	0.243347	0.192772	0	0.370467	0.399367	0.328768	0.244784	0.475059	0.191796	0	0	0.200753	0	0	0	0	0.355528	0	0	0	0	0	0.211416	0.644584	0	0.263852	0	0	0.636158	0	0
aaf51d171e7deefbd73e2cad6360c63e	0.120373	0.0859865	0.174909	0.0718201	0.240658	0.160618	0.110515	0.218274	0.112882	0.198162	0.176889	0.106176	0.278716	0.160054	0.117072	0.164967	0.136769	0.18978	0.0333621	0.177943	0.114152	0.322524	0.107147	0.337477	0.150464	0.234919	0.138093	0.338872	0	0.0842669	0.143035	0.12682	0.417441	0	0.0560343	0.149276	0.138753	0.104854	0.103101	0.0381718	0.183228	0.144954	0.317238	0.0853056	0.347631	0.123529	0.17974	0.165398	0.171317
55b0127fa12121040f89fe183d65c2a3	0	0.230806	0.36659	0.17577	0.104731	0	0	0.299035	0.192563	0.144118	0.356677	0.131456	0	0.224691	0.105815	0	0	0	0.145223	0.262678	0	0.215743	0.289784	0	0.19987	0.308006	0.199468	0.329524	0	0	0.204	0	0.139911	0	0.131391	0.22917	0	0	0.094685	0.154696	0.232558	0.505798	0.262542	0.0476124	0.24452	0	0.181759	0	0
d00a5e39b49eff1d7b570de5ea18c074	0	0.0950377	0.0934445	0.10773	0	0.126444	0.112817	0.0545685	0.108455	0.113236	0.194287	0.217408	0.176747	0.19699	0.0945584	0.274944	0.11723	0	0	0.105919	0.186248	0.0937064	0	0.152409	0.103303	0	0.135536	0.0537521	0	0.104094	0	0.0951152	0.18349	0	0.0869498	0.0651767	0.268046	0	0.0715398	0.0522351	0	0	0.113768	0.0872895	0	0	0	0.145939	0
77494b0c4d28381276e9d1c34a02c853	0	0.122191	0	0.24759	0.479087	0.198209	0	0.154974	0.349712	0	0	0	0.156353	0.104651	0.00675417	0	0.195384	0.143231	0.0313996	0.366479	0.741987	0	0	0.00870909	0	0	0	0	0	0	0.143035	0	0.779834	0.219136	0.0502377	0.0210247	0.50771	0	0	0.00803616	0	0	0.126895	0	0.0530285	0	0	0	0.142393
c3fa45b7890c8cc08df6f09fc7eb6681	0	0	0.174909	0.24003	0.262941	0	0	0.222639	0	0	0	0	0	0	0	0	0	0.379561	0.127561	0.163115	0	0	0.275174	0	0.177412	0	0.204583	0.200986	0.150588	0	0.173517	0.13135	0	0	0	0.145071	0	0	0.166225	0	0	0.206637	0	0.247981	0.265143	0	0.236287	0	0.10012
90886c04837e83fdfd00e7901d5e9b1c	0	0.160659	0.277938	0	0.0958175	0	0.0506527	0.0873096	0.23019	0.517281	0	0.111232	0	0	0	0.0219955	0.224692	0.0823576	0	0.173707	0.207276	0.0261506	0.214294	0.0479	0.0943206	0.127901	0	0.0280446	0	0	0.225104	0	0.0321108	0.195446	0.0483054	0.124046	0.365804	0.128685	0.094685	0	0.159737	0	0.0634476	0.0892733	0.150247	0.120588	0.252444	0	0.10457
359b6cd5f4a85d8f4613bcece40818c3	0.0574508	0.045256	0.124593	0.10017	0.124786	0.085435	0.214123	0.0960405	0.106242	0.185295	0.197187	0	0.0974372	0.0800271	0.135083	0	0.114788	0.268557	0.0470995	0.108037	0.0450599	0	0.185072	0.158941	0.0628804	0	0.0767185	0.0794597	0.0949357	0	0.143035	0.183436	0	0.0769937	0	0	0.157674	0.157281	0.109414	0.0401808	0.20202	0.0832717	0.0546962	0.0575317	0.0972189	0.0882353	0	0.192153	0.166867
bac8760da32395c2b0fbbbf8e7edbddb	0.175088	0	0.251581	0.0793801	0.0802193	0.235801	0.112817	0	0	0.133824	0	0	0.115565	0	0.173357	0.0824833	0	0	0	0	0	0	0.2216	0	0	0.287124	0	0.100493	0	0.505601	0	0	0	0	0.415427	0	0	0.369373	0.105206	0.140633	0	0	0	0	0	0	0.0848211	0.476735	0
efd97536bc4a2b04827a4d2cf4c898b3	0.0355648	0.0362048	0.134177	0.15876	0.106959	0.0820176	0.10591	0.058934	0.0442674	0.169854	0.211686	0.149152	0.246992	0.0800271	0.0900556	0	0.0903651	0.157554	0.0686867	0	0.129172	0.0457636	0.0779252	0.178536	0.107795	0.148782	0.0843903	0.0210334	0.196419	0	0.121931	0.0747333	0.0527535	0.174716	0.0502377	0.117739	0.119832	0	0.100997	0.0582622	0.22786	0.101776	0.0175028	0.0654671	0.0353523	0.0676471	0.0343323	0.250529	0.0934455
75c9fc9cd1076adedec7030b12cefb69	0	0.257959	0	0	0	0	0	0	0.221337	0	0	0.169376	0.666198	0	0	0.19521	0.368787	0.558599	0.264934	0	0	0	0	0.145877	0	0	0	0.149571	0	0	0	0	0	0	0	0	0	0	0	0	0	0	0.214409	0	0	0	0	0	0
16b3cd18591e566742631bada0ae972b	0.10943	0	0.150949	0.0680401	0.127014	0.208461	0.0575599	0.115685	0.199203	0.195589	0.15369	0	0.0838413	0	0.105815	0.0852327	0.0781536	0	0.100086	0.213956	0	0.148187	0.0462681	0.324414	0.0920748	0.448957	0.0613748	0.352894	0	0.0495688	0.171173	0.101909	0.217895	0.112529	0.108204	0.130353	0.0914509	0.157281	0.256702	0.323456	0.0939629	0.416358	0.118144	0.188466	0	0.205882	0.290815	0.0875635	0.129044
0b0f849c11fcb002d557557a16df1610	0.0519793	0.133505	0.0311482	0.0699301	0.106959	0.283644	0.110515	0.0632994	0.0796813	0.066912	0.223285	0	0	0.13543	0	0.384922	0	0.0644538	0.086349	0.0656696	0.108144	0.0740934	0	0.0457227	0.136989	0.0522043	0	0	0.284807	0	0.166483	0.0452929	0.0458726	0	0.0676276	0.163993	0.078837	0.0619593	0.0652275	0.172777	0	0.209721	0.170652	0.0793541	0.0883809	0	0	0.148372	0
b513becd2b09bb24650e544cfee12da0	0.0519793	0.126717	0.0287522	0.16821	0.104731	0.201627	0.101305	0.0829441	0.166003	0	0.0521966	0.03792	0.314971	0.200068	0	0	0.0708267	0.157554	0	0.118629	0.369491	0.0435844	0.0779252	0.0479	0.0449146	0.0652554	0.109963	0	0.0392837	0	0.121931	0.108703	0.215601	0.162871	0.0135255	0.0210247	0.189209	0	0.174641	0	0.225511	0	0.0459448	0.0495963	0.0824888	0	0	0.0437818	0
bad1843c3dc3c7b4b42cd261e4144312	0.175088	0.228543	0	0.15876	0	0	0.126632	0	0.258964	0	0.603161	0.146624	0	0	0	0	0	0.322269	0.255122	0.262678	0	0	0	0.102332	0.166184	0	0	0.198649	0	0	0	0	0.500011	0	0	0	0	0.269285	0.103101	0.441989	0.220813	0	0.369746	0.150773	0	0	0	0.114319	0
33fb9703c81a9bfe61d5c48b5f9cd169	0.125845	0.0271536	0.0215641	0.12096	0.0490229	0.129861	0.0414431	0.0894923	0.135015	0.0746326	0.0376975	0	0.113299	0.0584813	0.0990612	0.0769844	0.139211	0.136069	0.0706492	0.0868534	0.0901199	0.0479428	0	0.0391909	0.0269487	0	0.0843903	0.126201	0.104757	0.0718747	0.0351725	0.0294404	0.0114682	0	0	0.0609718	0.242818	0.0524271	0.018937	0.0381718	0.0375852	0.046262	0.137834	0.0575317	0	0.105882	0.0888602	0.114319	0.0400481
eb83020404a18bca25b80ea376344a24	0.0410363	0.124454	0.138969	0	0.0111416	0.475019	0.0207216	0.0829441	0.0929615	0	0	0	0.283248	0.1816	0.0472792	0.261197	0.219807	0.0859383	0	0.192772	0	0.180875	0.0511384	0.280868	0.172921	0	0.0639321	0	0.0491047	0	0.117242	0	0	0.180639	0	0.0105124	0.365804	0	0.0210411	0	0.0117454	0.0894399	0.0678233	0.0257901	0.0530285	0	0	0	0.0266987
77edf9a65e95d0ae6bfa2f1547cb9b97	0	0.230806	0.275541	0.0680401	0.256256	0.211879	0.241752	0.174619	0.101815	0.0720591	0.420473	0.235104	0.104235	0.258549	0.119324	0.131973	0.114788	0.239911	0.0824241	0	0	0.150366	0.29222	0.0870909	0.197624	0.182715	0.163666	0.186964	0.193145	0	0.274345	0.206083	0.245418	0.361278	0.110136	0.180813	0.192362	0.10962	0.33245	0.315419	0	0.135702	0.159713	0.12895	0.135517	0.202941	0.228209	0.749155	0.10902
a37d446e8ff9b1bc72e851b68f688085	0	0.0610956	0.136573	0.16821	0.213918	0	0.165773	0.0371066	0.172643	0	0	0.224992	0.299109	0.187756	0.225139	0	0.0464037	0.075196	0.304184	0.0635512	0	0	0.0681846	0.0979773	0.161692	0.138341	0	0.207997	0	0.143749	0	0.366873	0.181197	0.290207	0.166171	0.0420495	0	0.276434	0.159912	0.329483	0.112755	0	0.25379	0.275755	0.0353523	0.214706	0.0969384	0.194586	0
4227f68a2c8e0d03407f26c606cdc27d	0	0.05657	0	0.10584	0.0334247	0.0444262	0	0	0.0730412	0	0.211686	0	0.412409	0.0831051	0.168854	0	0.0708267	0	0.0843865	0.118629	0.294392	0	0	0.0457227	0.0426688	0.036543	0.15088	0.0257075	0	0	0.0492414	0.172113	0	0.207291	0	0	0.170288	0	0.105206	0	0	0.132618	0	0.204337	0	0	0	0.751587	0.126819
13b5007309438949b25037777c14ac32	0.150466	0	0	0	0	0.143531	0	0	0.0730412	0	0.31318	0	0	0.209302	0.121575	0	0.202711	0	0.127561	0	0.204272	0	0	0.126282	0.0651261	0.12007	0	0	0.150588	0	0	0.203818	0	0	0	0.0904064	0	0.0548102	0.130455	0	0	0	0.0940775	0.134902	0	0.202941	0	0	0
a617894e2915a13688c86b63617d6059	0.18056	0.0294164	0.115009	0.1134	0.071306	0	0.0990031	0.0785786	0.0929615	0.0926474	0	0.116288	0.126895	0	0.132832	0.470155	0.129442	0	0.133448	0.203364	0.234312	0.089348	0.102277	0.102332	0.105549	0.112239	0.0971768	0.095819	0.373195	0.141271	0	0.110968	0.0963325	0.66333	0.108204	0.0693817	0.157674	0	0	0.200904	0.0845666	0.339255	0.133459	0.101176	0	0.141176	0.0888602	0	0.122369
699068acde3e561e71a07b69bf53aa20	0	0.115403	0	0	0.0757626	0.085435	0.0529551	0.0763959	0.177069	0.100368	0.168189	0.045504	0	0	0	0	0	0.444015	0.102049	0.144049	0	0	0.0754901	0.0544318	0	0	0.0460311	0	0.153861	0.0743531	0.0984829	0	0	3.21893	0.0850176	0.0546643	0.129293	0	0	0.0662983	0	0	0.0831383	0.0952249	0.0707047	0.1	0	0.0583757	0
375b1f6d3e15e576e25d40a80b3fb394	0	0	0	0.0756001	0.247343	0	0	0	0	0	0	0	0	0.403213	0	0	0	0.640957	0	0	0.261348	0	0	0	0	0	0	0	0	0.0991375	0	0	0	0	0.0714921	0	0	0	0	0	0.258398	0	0	0	0	0	0	0	0.449428
43345811763bb9dc4a32cd849af31683	0.333762	0.178761	0.249185	0.0642601	0	0	0	0.229188	0	0	0	0.338752	0.154087	0.326264	0.117072	0.241951	0.131884	0.125327	0.0824241	0.101682	0	0.156904	0	0.104509	0.125761	0.271463	0.171338	0.189301	0.265165	0	0.0937932	0.151731	0.116975	0	0.0483054	0	0.220744	0	0.0820603	0.0924159	0	0.200469	0.255978	0.124983	0	0	0.193877	0	0.155742
56cab07c2160f884b0535a307abc46bc	0	0.126717	0	0	0	0	0.0897935	0.189898	0.119522	0	0	0	0.133693	0	0	0	0.341922	0	0	0	0	0.189592	0	0	0	0	0	0	0	0	0	0	0	0	0	0	0	0	0	0	0	0.117197	0.126895	0	0	0	0	0	0
09ad20d3f36e46dac299eb7eb2b486ae	0	0.305478	0.105425	0	0.200548	0.283644	0	0.178985	0.42054	0	0	0	0.271918	0.34781	0.139586	0.305188	0.227134	0	0.288484	0.152523	0	0.265865	0	0	0	0.48811	0.496113	0	0	0.299891	0.199311	0.249111	0.142205	0.174716	0.102408	0.151378	0.239664	0	0.166225	0.194877	0.413437	0	0.196906	0	0	0.632353	0.125212	0	0
33a6982e6d6670bbddd6e345096eaa69	0	0.303215	0.333046	0.0926101	0.0757626	0	0.193401	0.224822	0.19699	0.193015	0.182688	0.154208	0.0725114	0.172366	0.157597	0	0.131884	0	0.107936	0.0804982	0.28538	0.106782	0.265433	0.413682	0.213344	0.195766	0.171338	0.259412	0.20624	0	0.218069	0.375931	0.0848643	0	0.137187	0.0946114	0	0.169197	0.201995	0	0.213766	0.237478	0.210033	0.240046	0.111949	0.455882	0.272639	0.0851312	0.0600721
df464c8d6f428ffb7650a5015d81ab06	0	0	0	0	0	0	0	0	0	0	0	0	0.167683	0	0	0.860576	0	0	0.337546	0	0	0	0	0	0	0	0	0	0	0	0.196966	0	0.172022	0	0.133323	0	0	0.114386	0	0	0	0	0	0	0	0	0	0.294311	0
ca122b2e5af481a1cd2f03bef93e1be5	0.0164145	0.0633585	0.0383362	0	0.0935891	0	0	0.0196447	0	0	0.0144991	0.030336	0	0.1816	0	0	0	0	0.0745741	0.0444859	0.018024	0.0435844	0	0.0762046	0.0224573	0	0.00767185	0	0.419026	0.153663	0.0328276	0	0	0	0.318816	0	0.085144	0	0.0168329	0.0321447	0	0	0.433194	0.0198385	0.0206222	0	0	0	0
35ba47e742e800a18a8fac83f354ad58	0.150466	0.11314	0.203661	0.1134	0.104731	0	0.122027	0	0.241257	0.262501	0	0.26544	0.179012	0.243159	0	0	0.178288	0.150392	0.119711	0.228784	0.10514	0.189592	0.469987	0.289577	0	0	0.168781	0.170605	0	0.0570041	0.211035	0	0.160554	0.201368	0.110136	0.084099	0	0.190644	0.273534	0	0	0	0.0984532	0.146805	0.188546	0.317647	0	0.138642	0.175766
95c04317fbe0f4d49d68472c897cedae	0	0	0	0	0.182722	0	0	0	0	0.0900739	0	0	0	0	0.0540334	0.173215	0	0	0.0431745	0.067788	0.0570759	0	0.0925362	0	0.0696176	0.185325	0.0613748	0	0	0.0421334	0	0.0996445	0	0.0325743	0.0637632	0	0.274353	0.164431	0.124143	0.108488	0.0399342	0	0	0	0.218006	0.197059	0.0686647	0	0.0400481
204f9e81a207e666796cb9c7eacab153	0	0.045256	0.218037	0	0	0	0	0	0	0	0	0	0	0	0	0	0.166076	0	0	0.0974452	0.0510679	0.0435844	0	0	0	0	0.0869476	0	0	0	0	0	0	0	0	0	0	0	0	0	0.0422833	0	0.0743869	0	0	0	0	0.060808	0
d808de12c866301e333073efacc48cb8	0	0	0.215641	0.14931	0.354302	0	0	0.25538	0	0	0	0.351392	0.246992	0	0	0	0.693613	0	0.310071	0.463924	0	0.246252	0	0	0.388511	0.310616	0.529358	0.359906	0	0	0.236828	0	0.596344	0	0.193222	0	0	0.247837	0	0	0	0	0.2341	0	0	0	0	0	0
81397ee25d4237577cd29adb5fcaa66b	0.0601866	0.045256	0.0335442	0.0680401	0.0378813	0.051261	0.0299312	0.0894923	0	0.0746326	0.0840945	0.0657279	0	0.0492474	0.0450278	0.0357428	0.0512883	0	0.0529869	0.0360124	0.0390519	0.130753	0.0438329	0.0522546	0.0426688	0.096578	0.0102291	0.163593	0.0720202	0.0297413	0.0750346	0.122291	0.204133	0	0.0714921	0.0210247	0	0.121536	0.018937	0.0421899	0.0516796	0	0.159713	0.0317416	0.0412444	0.0352941	0.0201955	0.0218909	0.0311485
a0b39eef7c04d3c70b3c6f3a893540e7	0	0.312267	0	0.17955	0.196092	0	0.446665	0.122233	0.0818946	0.568752	0	0.219936	0.0702454	0.0677152	0.202625	0.118226	0.241788	0.461919	0.100086	0	0.282376	0.161262	0	0	0.0628804	0.433296	0	0.217346	0.10803	0.185883	0.14538	0.070204	0.0802771	0.230981	0.0598988	0.105124	0.334269	0.219241	0	0	0	0	0.0984532	0.236078	0	0	0.361499	0	0.351533
2b246c996f871c22b5cda9c9d5f291eb	0	0.00905121	0	0.0623701	0	0.105939	0	0.0523857	0.0973882	0	0.0115992	0	0.0339897	0.0738712	0.0247653	0	0.105019	0.0859383	0.109899	0.050841	0.123164	0	0	0.0544318	0.0449146	0.0443737	0.0946195	0.0140223	0.0360101	0	0.0117242	0	0.0252299	0.0740324	0	0.0315371	0.286967	0	0	0	0	0	0.0700112	0.0912572	0.0559745	0	0	0	0
41f28940d8a8af562a759457ec0f43d0	0.224332	0.117666	0.29471	0.0793801	0.191635	0	0.0990031	0.283756	0.146082	0.0952209	0	0.144096	0	0	0.294932	0.434412	0.300403	0.454757	0.104011	0	0	0	0	0.248209	0.181904	0.112239	0.0946195	0	0.0752938	0	0.173517	0.167584	0.087158	0	0	0	0	0	0.105206	0.180814	0	0.363928	0.216597	0.178547	0.241574	0.194118	0.169642	0	0.10457
13538a9d3c1acc5ce5b0fa2cd7ff65b4	0	0	0.239601	0	0.155982	0	0	0.0720304	0	0.100368	0	0.323584	0.183544	0	0.0697931	0.230953	0	0.23633	0.274747	0.131339	0	0	0.311701	0	0.563678	0.331497	0	0.380939	0	0.128879	0.337656	0	0	0	0.19129	0.149276	0	0	0.26091	0	0	0	0	0.275755	0.138463	0	0.27062	0.165398	0.0912206
9ecae2736ff6e445a65b7d78c6b526a0	0	0.201389	0	0.20223	0.432293	0	0	0	0.150509	0.481252	0	0	0	0	0	0	0	0	0.158961	0.150405	0	0.117678	0	0	0.21559	0	0	0	0	0.240408	0.27669	0	0.750017	0	0.326545	0	0	0.271668	0.159912	0.269211	0	0	0.166277	0.194417	0.22979	0	0.254463	0	0.198015
d48b85dd304072a12ab8a914782c0ca9	0	0.140294	0.158137	0.19656	0.0958175	0.0922698	0.151958	0.133147	0	0	0	0	0.179012	0.16621	0.182363	0	0.0781536	0.254234	0.102049	0.120747	0.192256	0.0653766	0.211859	0.0979773	0.240293	0	0	0.217346	0.0818411	0.163577	0.157104	0.0430283	0.061928	0.290207	0.595123	0.256502	0.0536092	0.419417	0.216723	0.0723255	0	0.135702	0.0940775	0.210288	0	0.191176	0.147427	0.145939	0.275887
5cb37ac67ec4662975e43649e833f4ef	0	0	0.421698	0.0680401	0.15821	0.0786002	0.101305	0.0763959	0	0.483825	0	0.343808	0	0.141586	0.270167	0.0962305	0.144096	0.225588	0.156998	0.033894	0	0.0740934	0.245952	0.0500773	0.121269	0.112239	0.181567	0	0.0818411	0	0.400966	0.147202	0	0	0.0521699	0.0546643	0	0	0	0.0462079	0.0540287	0.367012	0	0.0734025	0.279873	0.0735294	0.228209	0	0.30926
19ff7850ae23edcb98b49879991b3d53	0.0519793	0	0	0	0	0	0	0.146244	0	0	0	0.103648	0	0.110807	0	0	0	0	0.104011	0	0	0	0	0	0.0157201	0	0	0	0	0	0	0.142673	0	0	0	0.0735866	0	0.142983	0	0	0	0	0.144398	0	0	0	0	0	0.0778712
064d3387301c0dd3dd8703a1a761fa17	0	0.174236	0	0.04536	0	0.18454	0.110515	0.279391	0.132802	0	0	0	0	0	0.387239	0	0.109904	0.153973	0	0.0826166	0.0961279	0.25061	0.0998417	0.156764	0.0898291	0	0.15088	0.0701115	0	0.0966591	0	0.124556	0.0573408	0	0	0.084099	0	0	0	0	0	0.129534	0.155337	0	0.212114	0.0764706	0	0	0
a6104ad6b1fc42111249b9ef5a9dd8e0	0	0.393728	0	0	0.0311964	0	0.0506527	0.0742131	0.391766	0	0	0.305888	0	0.178522	0	0.0192461	0.129442	0.100261	0.0372871	0.110155	0	0.0544805	0	0.912278	0	0.0861371	0	0.0864708	0	0.0148706	0.0492414	0.0520869	0	0.263555	0.088882	0	0	0	0.0631233	0	0.178529	0.240563	0	0.0297578	0.0471365	0.0470588	0	0.252961	0
49c88bdd1ec953543dbc3d540896c39d	0	0.158396	0.40253	0.17199	0	0	0	0	0	0	0	0	0	0.295485	0.310692	0	0	0	0.0941989	0	0.222296	0	0	0.330946	0	0	0	0	0.720202	0	0.196966	0.197024	0	0	0.102408	0	0	0.212092	0	0.247112	0	0	0	0.0634832	0	0	0.686647	0	0.182441
b86e59e154e93a4ce3eebe7a7cb90733	0	0.0656213	0	0.0926101	0	0	0.158865	0.181167	0	0.226471	0	0.255328	0.19714	0	0.337709	0.39592	0	0.501307	0.392495	0.084735	0	0	0	0.265627	0.0943206	0.383702	0.281301	0.177616	0.255344	0	0	0	0.0848643	0.607066	0	0	0	0.128685	0.250389	0	0	0.511966	0.170652	0	0	0	0.175701	0	0.324834
d664bb3065d989877dc82d01b2518b24	0	0	0.198869	0	0	0	0.193401	0.0894923	0.305445	0	0	0	0.27645	0	0.263413	0.178714	0.185615	0.32943	0	0	0	0.113319	0.270303	0.113218	0	0.0756963	0	0	0	0	0	0	0	0	0	0	0.230204	0	0	0.110497	0	0	0	0.152757	1.44945	0	0.117134	0	0
2fd56959730841715fbbfe95a9d59861	0.123109	0.119928	0.0886525	0.13608	0.133699	0.150366	0.149656	0.120051	0.0951749	0.115809	0.321879	0.103648	0.174481	0.19699	0.117072	0.0687361	0.119673	0.239911	0.0706492	0	0.123164	0.0566597	0	0.128459	0.0808462	0.107019	0.189239	0.093482	0.127672	0	0.0750346	0.153996	0.144499	0.145103	0.0946787	0.128251	0.154521	0.0667254	0.105206	0.0843797	0.0634249	0.120281	0.0897018	0.297578	0.111949	0	0.080782	0.226206	0.0956704
9f4e923b1922be238f66bc3408460fc3	0	0	0	0	0.102502	0	0	0.0851268	0.0973882	0	0	0.247744	0.0929052	0	0.123826	0.175964	0	0.544276	0.0608368	0	0	0	0	0.126282	0	0	0	0	0	0	0.262621	0	0.0963325	0.115491	0	0	0.214437	0	0.11783	0.0723255	0.211416	0	0	0.0892733	0	0	0	0	0
b98341c0acce9de0d96c8276e93cfcae	0	0.434458	0	0	0	0	0	0.347055	0.274458	0	0	0.432288	0.169949	0	0	0	0	0	0	0	0	0	0	0	0.222327	0	0	0.430017	0.661276	0.309805	0	0	0	0	0	0.37424	0.309041	0	0	0	0	0	0	0	0	0	0	0	0
b097b90ffa65cb95270042700f2e02d4	0	0	0	0.0585901	0	0	0	0	0	0	0	0	0.0702454	0	0	0	0.517768	0	0	0	0	0	0	0	0	0	0	0	0	0.0421334	0	0	0	0	0	0	0	0	0	0	0.394644	0	0	0	0	0	0	0	0
fd6d9bb2dfc71ca76ee04783ab9bd3ee	0	0	0.131781	0.10584	0	0	0.0621647	0.0676649	0.159363	0	0.214586	0	0	0	0	0	0.146538	0	0.0627993	0.0910901	0	0	0	0	0	0	0.104849	0	0	0	0.133655	0	0	0	0	0	0.148214	0	0	0	0.155039	0	0	0	0	0	0	0	0
917c8700335ad43355ec0143276350f3	0.101223	0.115403	0	0.0812701	0.0378813	0.143531	0.0713743	0.0807613	0.0774679	0	0.142091	0.123872	0	0.304719	0.132832	0.14572	0.163634	0.114584	0.0490619	0.0741431	0.0841119	0.0392259	0	0.0740273	0.0583889	0	0.0792758	0.0444039	0.38629	0.0867453	0.0633104	0.0566162	0.243125	0	0.0560343	0.197633	0.154521	0.0834068	0.183058	0.715218	0.0798685	0.234394	0.137834	0.0495963	0.0913269	0.411765	0.0828015	0.0364848	0.0511725
d6960fbffd3dd6e1b05ab3b1ec82939b	0.136788	0.0814609	0	0	0.0445663	0	0.0207216	0	0.135015	0	0.202987	0.116288	0.0589155	0	0.126078	0	0	0	0.107936	0	0.201268	0.0849895	0	0.139346	0.0763547	0.0861371	0.905278	0.00701115	0	0	0	0	0.0206427	0.198407	0	0	0.0882974	0	0	0.0120542	0.162086	0	0	0	0.103111	0	0	0.216477	0
3f7858a882d7ff5e5ebe85c475015325	0	0.0724097	0.167721	0	0.0512512	0	0.0322336	0.0632994	0	0.182721	0	0.654751	0	0.0523254	0.0337709	0	0	0.533534	0.343434	0.0402491	0.027036	3.25357	0	0.185068	0.0157201	0.352379	0	0.0817967	0	0.0570041	0	0.0226465	0.222482	0	0	0	0	0.209709	0.0462905	0	0.0469814	0.0431779	0.129083	0.039677	0.0147301	0.0264706	0.0100977	0	0
48c2e5f1ff641f728e72e3ed0fe3dc20	0	0.11314	0.126989	0.32319	0.0668494	0	0.391407	0.336142	0.194776	0	0	0.204768	0.176747	0.221613	0.342211	0	0.249115	0.322269	0.0647618	0.137694	0.342455	0	0.245952	0.134991	0.188641	0.164444	0.166223	0.287457	0.248797	0	0.128966	0.151731	0.12615	0	0.0560343	0.111431	0	0.147749	0	0.20894	0	0	0.223161	0.182514	0.288711	0	0.0686647	0.143507	0.131269
4501a82c150b783e68812cc07c6ba0a1	0	0.106352	0	0.18711	0	0	0	0	0	0.0952209	0	0	0	0.0984949	0.387239	0	0.107461	0	0	0	0.0750999	0.146008	0	0.0261273	0	0	0.035802	0	0	0	0.0609656	0	0.018349	0	0	0	0	0	0	0.245103	0	0.117197	0.0459448	0.257901	0	0	0.115114	0	0.0511725
39b9b52db57ef9c3ea87643bcfab0669	0.0574508	0.165185	0.103029	0	0.0445663	0	0.0299312	0.0829441	0.0398406	0.0488972	0.0724953	0	0.0385217	0.0923389	0.0292681	0	0.0708267	0.0322269	0	0.0804982	0.0841119	0.102423	0.0706197	0.0457227	0	0.0469839	0.0562602	0.049078	0.0229155	0.0768316	0.0468966	0	0.158261	0	0.114001	0	0.0252278	0	0	0.0301356	0.0281889	0	0.0875139	0.053564	0.0235682	0.0617647	0.0444301	0	0.0867708
9f2b088e5313c055d7fc815773cac307	0	0.140294	0.510351	0.20979	0	0	0	0	0	0	0	0	0	0.409369	0	0.470155	0	0	0	0	0	0	0.445635	0	0.186395	0	0	0	0	0	0.293104	0.35555	0	0	0	0	0.220744	0	0	0	0	0.215889	0.157525	0	0	0	0	0	0.516175
521a9a2e5c383e19b53d33b215b93981	0	0.0791981	0	0.02457	0.0490229	0	0	0	0.0398406	0	0	0	0	0.0369356	0	0	0.0366345	0	0	0.033894	0	0.372646	0	0.0870909	0	0	0	0.114515	0.147314	0.133836	0	0	0.0481662	0.0681098	0	0	0	0	0	0.0522351	0	0	0.297547	0	0	0	0	0	0
fe467301fc271b4693904fcf4b46ac6a	0	0.253434	0.129385	0	0	0.478436	0.103608	0.139695	0.0973882	0.177574	0.171089	0.346336	0	0	0	0.222705	0	0	0	0.163115	0	0.230997	0.309266	0.241677	0.0763547	0	0	0.161256	0	0	0	0.314786	0.149086	0.269478	0.0966109	0	0	0	0	0.0823707	0.187926	0	0.205658	0.10316	0.500825	0	0	0.214044	0
a599aff76c02026b480ba9cd4904ac7b	0.101223	0.0791981	0.141365	0.0869401	0.13147	0.0786002	0.103608	0.120051	0.0398406	0.0952209	0.142091	0	0.0747774	0.0707932	0.141838	0.14847	0.0708267	0.075196	0.086349	0.0932085	0.126168	0.0414052	0.0706197	0.07185	0.121269	0.0417635	0.115078	0.0654374	0.0621992	0.0570041	0.0468966	0.0588808	0.0596344	0.0621872	0.152645	0.0483569	0.0567626	0.0810238	0.0673316	0.116524	0.124501	0.12645	0.0350056	0.0892733	0.0913269	0.0588235	0.0545278	0.0972928	0.0556223
da89e3feb99e1d0b0e6efa13c9e58950	0	0	0	0.0945001	0	0	0	0.0894923	0	0	0	0.166848	0	0	0	0	0	0	0.0843865	0.0783799	0	0	0	0	0	0	0	0	0	0	0	0	0	0	0	0	0	0	0	0	0	0	0.102829	0	0	0	0.113095	0	0.151293
8630c7e19e1da33241c8fc4daf3bedc8	0	0	0	0	0	0	0	0	0	0	0	0	0	0	0	0	0.219807	0	0	0	0	0	0	0	0	0	0	0	0	0	0.0633104	0	0	0	0	0	0.198669	0	0	0	0	0	0	0	0.162032	0	0	0	0
cadac6daa90b5abe7289091b279456ca	0	0.153871	0.0622963	0.0888301	0.151525	0.232383	0	0.165888	0.152722	0	0.15079	0.161792	0.158619	0.156976	0.182363	0	0.15875	0.358076	0.0392495	0.154641	0.318424	0	0.131499	0.0566091	0.193133	0.177495	0.20714	0.0771226	0	0	0	0.0973798	0.509186	0.29613	0.01739	0	0.192362	0.0357458	0.0967891	0	0.237256	0	0.100641	0.093241	0.22979	0	0	0.0754019	0.0912206
94615557816c3fd755ad687d89c0ed2b	0.336498	0	0.155741	0.0869401	0	0	0.207216	0	0	0	0	0.136512	0.0385217	0	0.366977	0	0	0.250653	0.137373	0.315638	0	0.257148	0.170461	0.605282	0.359316	0	0	0	0.733296	1.15991	0.164138	0.989651	0.160554	0	0.160374	0.435212	0	2.01844	0.374532	0.476143	0	0	0	0.170611	0	0	0	0.204315	0.5184
320a7e0aadc763581a4316000aa0abe7	0.0738653	0.0633585	0.119801	0.13419	0.0579361	0	0	0.0654822	0	0.185295	0	0.179488	0.0385217	0.178522	0.182363	0.0604878	0.0610575	0.161134	0.0726117	0	0	0.200488	0.0901011	0.0914455	0.197624	0.221868	0	0.0654374	0.0589256	0	0.0914484	0.101909	0.197252	0.124374	0.0753565	0.174505	0	0.197793	0.0589151	0.793571	0.0399342	0.188132	0.251603	0.0634832	0.1856	0.205882	0	0.214044	0.0756463
01996b3efd6e181895e54b0bf806590d	0.32829	0	0.0479203	0.15687	0.0846759	0	0	0	0	0	0.379875	0.192128	0.0747774	0	0	0	0	0.383142	0.119711	0	0	0	0.238646	0.152409	0.166184	0	0	0.217346	0	0	0	0	0.371568	0	0.338138	0	0	0.17158	0	0.184832	0	0	0	0.21624	0	0	0	0	0
b5497f84e4eea8119c28eeea5f02bc65	0	0	0	0.0737101	0.251799	0	0	0	0	0.108089	0	0.29072	0	0	0	0	0	0	0.533794	0	0.246328	0	0.109582	0	0	0	0	0.0911449	0	0	0	0	0	0.103645	0	0	0	0	0.111518	0	0.190275	0	0	0.101176	0	0	0.258502	0.763749	0.193566
7aab9756c0d6f2ea4caf3786dbcead1f	0	0.165185	0.150949	0.21357	0	0	0	0.202995	0.166003	0	0	0	0	0	0.195871	0	0.229576	0	0	0.220311	0	0.0958856	0.328747	0.172005	0.235801	0.190546	0.214812	0	0	0.123922	0.128966	0	0.245418	0	0	0.0588693	0.138753	0.0834068	0.132559	0	0.197322	0.252899	0.135647	0	0	0	0	0	0.115694
b5e69d1d486ef731ea52a9d1c473a2f1	0.0629223	0.135768	0.174909	0.0831601	0.142612	0.201627	0.216425	0.144061	0.110668	0.128677	0.208786	0.0657279	0.176747	0.138508	0.0855528	0	0.129442	0.243492	0.0804616	0.0995636	0.171228	0.106782	0.160721	0.139346	0.0718633	0.140952	0.171338	0.0888079	0.183324	0	0.124276	0.104174	0.0733962	0.109568	0.0347799	0.0525619	0.07253	0.0262136	0.183058	0.0723255	0.286587	0.117197	0.0634476	0.0793541	0.15614	0.129412	0.137329	0.192153	0.117919
78c1c928dea5b0a7ac3ef3fa7a362884	0.369327	0.140294	0.146157	0.14553	0.0490229	0.174287	0.214123	0.161523	0.0774679	0.177574	0.182688	0.0733119	0	0.132352	0.30844	0.126474	0	0	0.196248	0.152523	0	0.294195	0.182637	0.115396	0.305419	0.187936	0.145765	0.109841	0.281533	0.265193	0.166483	0.0860566	0	0.186562	0.10434	0.208145	0.107218	0	0.801666	0.407835	0	0.656921	0.0918896	0.115063	0.138463	0.370588	0.189838	0.0826989	0.0444978
94b0a814d95695bd48a1e71818044e48	0	0	0.304294	0	0	0	0	0	0	0.108089	0.0985936	0	0	0.107729	0.148592	0	0.188057	0.200523	0	0.192772	0.162216	0.0784519	0.112018	0.111041	0.0898291	0.0991882	0.17901	0.0631003	0	0	0.117242	0.0543515	0.0848643	0.0858776	0	0	0.119832	0	0.286159	0.106479	0.155039	0.169627	0.102829	0	0	0.0764706	0	0.13621	0.0489476
30a339b00c30e0315bc6a2a3bb3f9191	0.0629223	0	0	0	0	0	0.0184192	0.0829441	0	0.105515	0	0	0.149555	0	0	0.14847	0.0537306	0.2793	0	0.0741431	0	0.442381	0.0633143	0	0.0808462	0	0	0.123864	0	0	0.105517	0	0	0.485653	0	0	0.0252278	0	0	0	0.0117454	0	0.0897018	0.0416609	0.0618666	0.0264706	0	0	0
7c7bdb10f7e8cb823e0d6faf33b0bd06	0	0.224017	0	0.0907201	0.140384	0	0.198006	0.189898	0.161576	0	0	0.283136	0	0	0.110318	0.302439	0.114788	0.211265	0.0569118	0.0826166	0	0.132932	0	0.182891	0.204361	0.274073	0.311989	0.303816	0	0	0	0	0.222482	0.248749	0.0579665	0.290141	0	0	0.162017	0	0	0	0	0.124983	0	0	0.183779	0	0.0934455
5379e559f29652a79aabd3fa69128448	0	0.117666	0.124593	0.01134	0.106959	0.242635	0	0.316497	0.0376273	0.156986	0	0.36656	0	0.138508	0.0652903	0	0	0	0.0470995	0.137694	0	1.51892	0	0.0783819	0	0.313226	0.0485884	0	0.212787	0.198275	0	0	0.197252	0	0.0309155	0	0	0.347926	0.037874	0	0	0.0185048	0.190343	0	0	0	0	0	0.0867708
fcd54967045ee965ce45b9d0934becd0	0.604602	0	0	0.01323	0.0334247	0	0	0	0	0	0	0.022752	0	0.258549	0	0	0	0	0	0	0.102136	0	0	0	0.107795	0.0756963	0	0.0046741	0	0	0.375173	0	0.417441	0.213213	0	0.0315371	0.42572	0.107237	0	0	0	0	0	0	0	0.0264706	0	0	0
941bdd4793b3afbeff830ca4b73974bf	0.0738653	0.033942	0.138969	0.0680401	0.0490229	0.0922698	0.0138144	0.0458375	0.0686144	0.0823532	0.0144991	0	0.326301	0.0307796	0.0630389	0.0687361	0.0928074	0.107423	0.0313996	0.0741431	0	0	0.0657494	0.152409	0.0786005	0	0.202025	0.0607633	0.150588	0.0272628	0.0891036	0.0294404	0	0.0710711	0.0927465	0.351113	0	0.0834068	0.0399781	0.0863887	0.0728212	0.14187	0.0525084	0.0476124	0.0265143	0.1	0.0323128	0.172695	0.0378232
ee67702e65580f51e5000c7ab85d524f	0	0.0497816	0.0742764	0.32697	0.0311964	0.187957	0.216425	0.050203	0.115095	0.193015	0.173989	0.0758399	0.156353	0.101573	0.121575	0	0.153865	0.153973	0.0392495	0.0444859	0.201268	0	0.0803604	0.1437	0.0853376	0.0887474	0.143208	0.0186964	0.0982093	0	0.152414	0.0543515	0	0.124374	0.0289833	0.0525619	0.141907	0.047661	0.145184	0.0321447	0.239605	0.218974	0.0350056	0.18053	0	0	0	0.128913	0.0289236
6a082a6b0c90352f7916106c661f07da	0.175088	0.224017	0.258769	0	0.280767	0.232383	0.0897935	0	0.18371	0.0926474	0	0	0	0.240081	0	0	0	0	0.111861	0	0	0.122036	0.199683	0	0	0.096578	0.104849	0.595948	0.258618	0	0.262621	0	0	0	0.0869498	0.124046	0.327962	0.39797	0.115726	0.114515	0.124501	0.114113	0	0.152757	0.271035	0	0	0	0.122369
5648a9226510d98c21587ba669310293	0	0	0	0	0	0.0956872	0	0	0.0730412	0	0	0	0	0	0	0	0.0170961	0.161134	0	0.0571961	0	0	0.0340923	0.189423	0	0	0	0.0233705	0	0	0	0	0.0389917	0.0177678	0.144916	0.0588693	0	0.0405119	0	0	0.0117454	0	0	0	0	0	0	0	0.0333734
bbbe84c58aba5bc64d5f8e178349de15	0	0.233069	0	0.0585901	0.0735343	0.0956872	0	0.144061	0.110668	0.113236	0	0.250272	0	0.19699	0.123826	0.131973	0.170961	0.272138	0.0706492	0.173707	0	0.0871688	0	0.204664	0.21559	0.138341	0.143208	0.11919	0.0687465	0	0	0	0	0.103645	0	0.153481	0	0.0571932	0.151496	0.0562531	0	0.299161	0.247227	0.0813379	0	0.05	0.121173	0	0.160192
e8ecdf82c2278499c5400943f56163e4	0	0	0	0	0.231745	0	0	0.248832	0	0	0	0.197184	0	0	0	0	0.0854805	0	0.172698	0	0	0	0	0	0.190887	0.23753	0	0.215009	0	0	0	0	0.15138	0	0.0541021	0.109329	0.1356	0.247837	0	0.128579	0.065774	0	0.164089	0	0	0	0	0.121616	0.198015
734ae75b836c67abf9f8568938d2867e	0.144995	0	0	0.0718201	0.0155982	0.136696	0.138144	0.0720304	0.0664011	0.0849268	0.0492968	0.03792	0.188076	0.116963	0.0833014	0	0.107461	0	0.0706492	0.165233	0	0.0457636	0	0.0631409	0.0336859	0	0.0971768	0	0	0.0223059	0.014069	0.0339697	0	0	0.044441	0	0.0252278	0.0810238	0.0210411	0.154696	0	0.339255	0.0393813	0.0257901	0	0	0.0504887	0	0.144618
102d830c246965a3a8c7c68878f7c54f	0	0	0.0814644	0.0604801	0.0557078	0	0.0529551	0	0	0	0	0.11376	0.18581	0	0	0.134723	0	0	0.115786	0.0953269	0.0841119	0.0326883	0.0511384	0	0	0.135731	0.130421	0	0	0	0.112552	0	0	0.248749	0	0.0525619	0.223897	0	0.113622	0	0	0	0	0.0654671	0	0	0.153486	0.2408	0
64a179221e1d2134d69907745dbef025	0.0656581	0.101826	0.191681	0	0.0557078	0.143531	0	0.0894923	0.0154936	0.195589	0.060896	0.707839	0	0	0	0.0604878	0	0.594407	0.335584	0.084735	0	3.84632	0.029222	0.217727	0	0.542925	0.0332447	0	0.0589256	0	0.0304828	0	0.243125	0	0	0.0210247	0	0.231156	0.0589151	0.0200904	0	0	0.205658	0	0	0	0	0	0.020024
c82bdb617b98481b8da215fef862ff41	0	0	0.0503163	0.31563	0.205005	0	0.250961	0.0632994	0.148296	0	0.0782949	0	0.210736	0.104651	0.105815	0.151219	0.11723	0	0.24531	0.146168	0.273364	0.069735	0	0.0805591	0.116778	0	0.240385	0.121527	0	0	0.0820691	0.283081	0	0	0.0985431	0	0.204976	0	0.0799562	0.120542	0	0.348507	0.220973	0	0.0618666	0	0	0.216477	0.222489
0d665cc3a5efb3379a3b4e73aa6813fa	0	0.0905121	0	0.0680401	0	0	0.0690719	0	0.301018	0	0	0	0.0158619	0.0769491	0.0540334	0	0.263768	0.0572922	0.109899	0.275389	0	0	0	0.0827364	0	0.441127	0.278744	0.0537521	0	0	0.0351725	0	0.378449	0.168794	0.0251188	0.0735866	0.473022	0	0	0	0.166784	0	0	0	0.0618666	0	0	0.0754019	0.0422729
4ebc9baca4cddb1bf311c1032730b60d	0	0.0746725	0.0670884	0.0567001	0.178265	0.0956872	0.101305	0.0851268	0.059761	0.0720591	0	0.161792	0.0929052	0	0.0945584	0	0.139211	0.171877	0.149148	0.0550777	0.102136	0	0.0438329	0.0413682	0.098812	0.0548145	0.0537029	0.140223	0.124398	0.0966591	0.0398621	0.0611455	0.217895	0.100684	0.0367121	0.0588693	0.0473022	0.0762577	0.0483946	0.10447	0.096312	0.0308414	0.0743869	0.122999	0.111949	0	0.0848211	0.0437818	0.122369
2257df81fc9be7efdd4e94d8b8163648	0	0.183287	0.0527123	0	0.104731	0.129861	0.0874911	0.124416	0.106242	0.0540443	0.130492	0	0	0.15082	0.0675417	0	0.0757113	0	0.0765366	0.0932085	0.144192	0.102423	0.124193	0.156764	0.148218	0.156613	0.0767185	0.0911449	0.147314	0	0.0445518	0.0792626	0.201839	0.0562646	0.0231866	0.103021	0	0	0.111518	0.0381718	0.206718	0.129534	0.0831383	0.0614994	0.106057	0	0	0.145939	0.120144
43e63c48b856fa8d72128a03588bff06	0	0	0	0	0	0	0.145051	0	0	0	0	0	0	0	0	0	0	0	0	0	0	0	0	0	0	0	0.099734	0	0	0	0	0	0	0	0	0	0	0	0	0	0.190275	0	0	0	0	0	0	0	0
31e82cfb56fc4989d4c1d9428e8731eb	0	0	0	0	0	0	0.0874911	0.139695	0.146082	0.20331	0	0.0758399	0.0997032	0	0	0.679112	0	0	0.0883115	0	0.336447	0	0	0	0	0	0.0690466	0	0	0	0	0	0.103213	0	0	0	0	0	0	0.102461	0	0	0	0.162676	0	0	0	0	0.189116
b32e6deb21925aa79ec20d760c174e84	0.0519793	0	0.0958405	0	0.162667	0	0.0552575	0.0829441	0	0.146692	0	0	0	0	0.0990612	0.118226	0.166076	0	0	0.114392	0	0.050122	0.194813	0.0696728	0	0.135731	0	0.11919	0	0.0148706	0.0609656	0	0.133031	0.0444194	0.123662	0.0231272	0.0693766	0.0142983	0.075748	0	0	0	0	0	0.159086	0.0705882	0	0	0
acffadffc9f7fc265efdabb36c9dc6b2	0.0574508	0.0814609	0	0.04725	0.0824476	0.102522	0.0483503	0.0349238	0.042054	0.0823532	0.229085	0.1264	0.305907	0	0.108067	0.0329933	0.127	0.229169	0.107936	0.0614329	0.0480639	0	0.141239	0	0.049406	0	0.158552	0	0.160409	0	0.0211035	0.167584	0	0.450117	0	0.0525619	0.0977579	0.0500441	0.162017	0.0462079	0.298332	0	0	0.0654671	0	0.179412	0.159544	0.204315	0.0667468
4a3e31aafa0b5c5587c8caafb3dacc64	0	0	0	0	0	0	0	0	0	0	0	0	0	0	0	0.0577383	0	0	0	0	0	0	0	0	0	0	0	0	0	0	0	0	0	0	0	0	0	0	0	0	0	0	0	0	0	0	0	0	0
e03a2cdd0bb51190a95d1133f3a8338c	0	0.0610956	0	0.03024	0.0512512	0	0	0.0938578	0	0.033456	0.060896	0.05056	0.0453196	0.0584813	0.0292681	0.0274944	0.0659421	0	0.041212	0	0	0.0457636	0.0706197	0.0631409	0	0.0678656	0	0.0444039	0.0392837	0.0495688	0.0468966	0.0294404	0.061928	0	0.142984	0.0336396	0	0.0405119	0	0	0	0	0.0962653	0.039677	0	0	0	0	0
97dbe1c18c8fe12c54a3e3e8ba3df871	0.292726	0	0	0.35532	0.287452	0	0	0	0.517928	0.298531	0	0.10112	0	0	0.051782	0.0302439	0	0.182619	0.041212	0.0741431	0.162216	0	0	0	0	0	0	0.0817967	0.0851147	0.448597	0.128966	0.183436	0.0642217	0.518227	2.21239	0.660177	0.491943	0.271668	1.10887	1.09493	0	0	0	0	0.530285	0.408824	0.0343323	0	0.129044
7cf4179f126b02e7999238e72e052f26	0	0	0	0	0.0490229	0.430593	0.0897935	0	0	0.159559	0.171089	0	0.104235	0	0.0765473	0.412416	0.114788	0	0.104011	0.0571961	0	0	0	0.100155	0	0.135731	0	0.163593	0.281533	0.691484	0	0.129085	0	0.278362	0	0.0756891	0	0	0.109414	0.134606	0	0	0	0	0	0	0.151466	0.532678	0.106795
15752de6ff995381f8ec299adaf3641b	0	0	0	0	0	0	0	0	0	0	0	0	0	0	0	0.0632372	0	0	0	0	0	0	0	0	0	0	0	0	0	0	0	0	0	0	0	0	0	0	0	0	0	0	0	0	0	0	0	0	0
d749eabccb9cad33ad9423f20dc734c2	0	0	0	0	0	0	0	0	0	0	0	0	0	0	0	0	0.178288	0	0	0.175825	0	0	0	0	0	0.12007	0	0	0	0	0	0	0	0	0	0.117739	0	0	0	0	0.0916138	0	0.0612598	0	0	0	0	0	0
5ae218fe9e89bcda52e6180e4f02d458	0	0	0.323462	0.0529201	0.102502	0	0.170377	0.0720304	0.0796813	0.42206	0	0	0	0.141586	0.209379	0	0.0659421	0.179038	0.0647618	0	0	0	0.14611	0	0	0.430686	0	0.362243	0	0	0.171173	0	0	0.106607	0.088882	0.0483569	0	0	0	0	0	0	0	0	0	0	0.113095	0.0583757	0
4e565fc609f6b8e6e2b1fa9d39497ec6	0	0	0	0.11907	0.135927	0	0	0.277208	0	0.218751	0.104393	0.184544	0	0	0.164351	0	0.0708267	0	0.105974	0.124984	0.16522	0	0	0.137168	0.103303	0.161833	0.155994	0.16593	0	0	0.0961381	0.235523	0.0688089	0	0.0908142	0.111431	0	0.243071	0.0673316	0.10447	0	0	0.212221	0.168627	0.218006	0.141176	0	0	0.0889957
0788012f96ccffa4d43a69210722b52b	0.0383005	0	0	0.0623701	0	0	0	0.0240101	0.0177069	0	0	0	0.0226598	0	0	0	0	0.0322269	0.0156998	0.0275389	0	0	0	0	0.00898291	0	0.0613748	0.0280446	0	0	0	0	0.0229363	0	0	0.0315371	0	0	0	0.0281266	0.065774	0	0	0	0.15614	0.0264706	0	0	0.0222489
5e91ca4d34f705bd6953612ba9ea00f7	0	0	0.107821	0.32886	0	0	0.294707	0.0960405	0.0973882	0.223898	0	0	0	0.440149	0	0.302439	0.197826	0	0	0.152523	0	0.257148	0.233776	0.2874	0	0.182715	0	0.212671	0	0.399028	0	0	0	0	0	0.149276	0	0.288349	0	0.190859	0	0	0.310675	0	0.489041	0	0	0.148372	0
5df5989ae07cee109f1fb7fbfc357ee4	0	0.217229	0.0958405	0.0888301	0.187178	0.403253	0.0897935	0.106954	0	0.0694855	0.333478	0.217408	0.244726	0.21238	0.132832	0	0.0952497	0.207684	0.105974	0.0762615	0.0991318	0.115499	0.124193	0.128459	0.114532	0	0.153437	0.0911449	0.160409	0	0.147724	0.0996445	0.206427	0	0	0	0.160827	0	0.105206	0.0562531	0	0.0925241	0.0809504	0.0872895	0.1856	0	0	0.182424	0.0578472
0068a5cb1f0368b2758238bc812cd8a4	0	0.0814609	0	0.0623701	0.0245114	0	0.0782815	0.0632994	0.0996016	0	0	0.040448	0.0929052	0	0.0675417	0.258448	0	0.075196	0.0627993	0.084735	0.0901199	0.0762727	0.0754901	0.148055	0.101058	0.0443737	0.0843903	0.0654374	0.137493	0.11153	0.0586208	0.0430283	0	0.156949	0.129459	0.0567668	0	0	0.0820603	0.138624	0	0.265236	0.0940775	0.0614994	0	0	0	0	0.10457
27c1975369ad679cd189ddc8d8aedbdc	0.0793369	0.0520444	0.0335442	0.00945001	0.0155982	0.133279	0	0.0436548	0	0.175001	0	0.310944	0	0	0.0202625	0.0549889	0	0	0.0804616	0.0360124	0	0.44674	0.0267868	0.106686	0.0336859	0.156613	0	0	0.186598	0.0917022	0	0.0339697	0.0481662	0	0.01739	0	0	0.0405119	0.0210411	0.0441989	0.10101	0.067851	0.0546962	0.0178547	0	0	0	0	0
e0050b9db23dd6e623b6cbc5b9058ef9	0.0875441	0.156133	0.0670884	0.25137	0.0913608	0.129861	0.594018	0.266294	0.0996016	0.0952209	0.162389	0.106176	0.183544	0.0800271	0.1621	0	0	0	0.0843865	0	0	0.427127	0.401802	0.285223	0.128006	0.140952	0.0895049	0.0794597	0.281533	0.460989	0.232138	0.149467	0.238538	0.103645	0.627971	0.0967138	0.126139	0.092939	0.195682	0.233049	0.112755	0.157291	0.220973	0.0376932	0.188546	0.441176	0.0928993	0.141075	0.0578472
f0daa83e9364c800af405a50a4b97aa2	0	0	0.160533	0	0.113644	0	0	0.109137	0.042054	0.141545	0	0.159264	0	0	0.101313	0.04949	0.0634998	0.107423	0	0.0254205	0	0.377005	0.272738	0.0631409	0.0314402	0.595129	0.0306874	0.100493	0	0.0247844	0	0	0	0	0	0.0651767	0.0441487	0	0	0	0	0	0.627913	0.0337255	0.259251	0	0	0	0.0578472
49e5f2d66006669ae9ed35cbad006604	0.112166	0.158396	0	0.0189	0.276311	0.136696	0.0207216	0.0174619	0.166003	0.128677	0.0347977	0.159264	0	0.0769491	0.218385	0	0.0586152	0.0572922	0.121674	0.0254205	0.024032	0.130753	0.0219165	0	0.0538975	0.0809167	0.0281301	0.189301	0.265165	0.0669178	0.20869	0	0.105507	0.0473807	0.0579665	0.298551	0.122986	0.0643424	0.056811	0.0723255	0.183228	0.367012	0.0743869	0	0.0795428	0.114706	0.121173	0	0.124594
9467c0c0dff7c64db4cd0065806d1777	0	0.0791981	0	0	0	0	0	0.0720304	0.0929615	0	0.0898942	0	0	0	0	0	0	0	0	0	0	0	0	0	0	0	0.153437	0	0	0	0	0	0	0	0	0	0	0	0	0	0.108057	0	0.115956	0	0	0	0	0	0
9415eb5a18946069dd2c1fa15e6195de	0	0.110877	0	0.18144	0.0824476	0.0615132	0	0.0742131	0.139442	0	0.266783	0	0	0.0615593	0	0	0.351691	0.214846	0.145223	0.167352	0.162216	0	0	0.0674955	0.00898291	0	0	0	0.091662	0	0.147724	0.070204	0.0917452	0.130297	0	0.136661	0	0	0	0.0281266	0.138595	0	0	0	0.0972189	0	0	0	0.162417
7532c9d4f97d28d3190ffa51687d6d96	0.106694	0.0497816	0	0.0378	0.0935891	0.181122	0.122027	0	0.0199203	0	0	0.260384	0.106501	0.104651	0.198122	0	0	0.146811	0.117749	0	0	0.0326883	0.0706197	0.0609637	0.0628804	0.151393	0.332447	0.0350557	0.27826	0	0.199311	0.310257	0.0596344	0.201368	0.0502377	0.288039	0.119832	0	0.124143	0	0.22786	0.0986923	0	0.251949	0	0	0.0565474	0.111887	0.0645219
355f7140661f3dd57f9926bb8549b5dc	0.276311	0.0791981	0.162929	0	0.280767	0	0	0.104771	0.150509	0.0797797	0	0.174432	0	0.147742	0	0	0.073269	0.23633	0.0549494	0	0.108144	0.126395	0.0754901	0	0.0516517	0.135731	0	0.338872	0	0.287499	0.199311	0	0.0802771	0	0	0.124046	0	0	0	0.0562531	0.0516796	0	0.14221	0.0833218	0.223898	0.102941	0.0888602	0	0.0489476
dc800cda1b7dac740bc0d58240615bc6	0.363855	0.126717	0.131781	0.12474	0	0	0.0782815	0	0	0.16728	0	0.194656	0	0	0	0.0907316	0.0781536	0	0.102049	0.105919	0	0.183054	0.0974066	0	0.163938	0.151393	0.0971768	0.158919	0.212787	0.242887	0.185242	0	0	0	0	0	0	0	0.326137	0.0662983	0.197322	0.151123	0	0.142837	0.106057	0.126471	0.163583	0	0
7c2e21d3c909dc64b125dd81e0ff5ebe	0	0	0	0	0	0	0	0	0	0	0	0	0.154087	0	0	0	0	0	0	0	0	0	0	0	0	0.219258	0	0	0	0	0	0	0	0	0	0	0	0	0	0	0	0	0	0	0	0	0	0.245664	0
677b4114c42b6bffd37861a4ae8afc2d	0	0	0	0	0	0	0	0	0	0	0	0	0	0	0	0	0	0	0	0.171588	0	0	0	0	0	0	0	0	0	0	0	0	0	0	0	0	0.151367	0	0	0	0	0	0	0	0	0	0	0	0
2f56339d6e1f7bae6f874f401168f2f5	0.0601866	0.0497816	0	0.03402	0.111416	0.085435	0.0759791	0.0873096	0.0752545	0	0.124692	0.0834239	0	0	0.092307	0.0714855	0.0928074	0	0.0353246	0.0762615	0	0.0849895	0.0681846	0.07185	0.0336859	0.0939678	0.0920622	0.107504	0	0	0.0844139	0.0634101	0.0940389	0	0.0289833	0.0904064	0.119832	0.0667254	0.0883727	0.0381718	0.0775194	0.0832717	0.100641	0.053564	0.150247	0.0794118	0.117134	0.0851312	0.0600721
5bf95763f9c330c84675254f5634538b	0.186031	0	0.0670884	0.12285	0	0.0922698	0.198006	0.0196447	0	0.0746326	0.0898942	0	0.138225	0	0	0.0879822	0.097692	0.118165	0.0353246	0.0360124	0.0660879	0	0.104712	0	0.0224573	0	0	0	0	0.0223059	0.0891036	0.101909	0	0	0.0695598	0.0483569	0	0.202559	0.0441863	0.130588	0	0	0.0240663	0.093241	0	0	0	0.182424	0
eb529134cfb8434625ecc736d2c87aa4	0	0.0407304	0.136573	0.02079	0	0.0375914	0.023024	0.0283756	0.0154936	0.0283089	0.101493	0.01264	0.0951712	0.0307796	0.0450278	0.0137472	0.0293076	0.0930999	0.0883115	0.016947	0.0330439	0.0348675	0.0340923	0.0522546	0.0875834	0	0.278744	0.0607633	0.0229155	0.0148706	0	0.0226465	0.190371	0.0177678	0.0753565	0	0.0252278	0.0262136	0.0252493	0.0341537	0.0234907	0.00925241	0.0962653	0.0595155	0	0.0352941	0.0262541	0.0583757	0.0778712
828c8b1819e0a3f7d97e0219ee4ef88c	0	0	0	0	0	0	0	0.0261929	0	0	0	0	0	0	0	0	0	0	0	0	0.13518	0	0	0	0	0	0.0562602	0	0	0	0	0	0	0	0	0	0	0	0	0	0.0305379	0	0	0	0	0	0	0	0
b2b99614ad7772c51dd29da49526961b	0	0.0610956	0.0335442	0.0567001	0.0311964	0.205044	0.0851887	0.0676649	0.126162	0.0772062	0.104393	0	0.0725114	0.0923389	0.0697931	0.109978	0.0781536	0.128908	0.117749	0.0402491	0.0570759	0.0610181	0.0267868	0.0261273	0.0381774	0.11485	0	0	0.0621992	0.0991375	0.110207	0.0860566	0	0	0.0154577	0.0756891	0.0693766	0.090556	0.220932	0.261175	0	0.166543	0	0.0614994	0.153193	0	0.0363519	0.0559434	0.184666
68dc86b35ff6d6cae3755ba2fac42d43	0.0711296	0.0520444	0.131781	0.0548101	0.035653	0	0.0943983	0	0.119522	0.0591914	0	0	0.108767	0.0954169	0.040525	0.137472	0.168519	0	0.0510244	0.050841	0	0.0283298	0.0730549	0.0283046	0.0583889	0	0.104849	0.0560892	0	0	0.0515863	0.076998	0.0986261	0.115491	0.0309155	0	0.126139	0	0.0631233	0	0.0563777	0	0.0218785	0.0495963	0.153193	0.0529412	0.0484692	0.10459	0
554c386a9415c5d2fc1927cd8d73bb1e	0	0.106352	0.107821	0.0661501	0	0	0	0.187716	0.084108	0.0772062	0	0.0910079	0	0	0.0585361	0.09898	0.288191	0	0.0765366	0	0	0.0544805	0.0608791	0	0.0628804	0	0	0.0677744	0	0	0	0.106438	0	0	0	0	0.126139	0	0	0	0	0.114113	0	0.0972087	0	0	0	0	0.166867
b0512f2ce22e649b6d64f2e142a38a4c	0	0	0.172513	0.11907	0.149297	0	0	0.15934	0	0	0.176889	0.242688	0	0	0.200374	0.354678	0	0	0.104011	0.0804982	0	0	0	0.108864	0.222327	0	0	0.151908	0	0.235452	0	0.133614	0	0	0.164239	0	0	0.154898	0.178849	0	0	0.274488	0.155337	0.200369	0	0.482353	0.234268	0.311337	0
7b1f890a2a9cfb03fcfde1b6748dc609	0	0.194601	0.198869	0.02835	0	0	0	0.117868	0.126162	0.218751	0	0.0935359	0	0.153898	0.0833014	0	0.0464037	0	0	0.0423675	0	0.100244	0	0.0653182	0.170675	0.104409	0	0.0981561	0.310996	0.0693963	0.182897	0.0588808	0.54359	0.079955	0.210612	0.105124	0.0504557	0.131068	0	0.0301356	0.065774	0.175796	0.249415	0.093241	0.197384	0.0676471	0.163583	0	0
8cc6b9fa8ad53380c6cd382e951d5f9b	0.177824	0	0.119801	0	0	0	0.0851887	0.133147	0.0664011	0.0977945	0.142091	0.032864	0	0.0677152	0.0270167	0.0962305	0	0.150392	0.0392495	0.0550777	0.234312	0.0631974	0.0706197	0.0653182	0	0	0.0869476	0.254738	0.0556519	0.0644394	0.124276	0.19023	0	0	0	0.0420495	0.0441487	0.0214475	0.0399781	0.0441989	0.0422833	0.046262	0.0809504	0.0357093	0.138463	0.261765	0.113095	0	0
faec83c4b6e9d210a8ee2d80a7611b33	0	0	0	0.14364	0.100274	0	0.110515	0	0.117309	0	0.220386	0.141568	0.0974372	0.178522	0.0675417	0	0	0.182619	0.0667242	0	0	0	0.107147	0	0.195378	0.198376	0	0	0	0	0	0.13135	0.119269	0	0	0	0	0	0.0925809	0.0683074	0	0	0.170652	0.117047	0	0.0882353	0	0.19945	0.140168
3705e0dc28a8aa2d940e00c0d6a09f59	0	0.138031	0.184493	0	0.187178	0	0	0.144061	0.0996016	0.195589	0	0	0.190342	0.21238	0.130581	0	0.141653	0	0.090274	0.124984	0	0.0915272	0.138804	0	0	0.104409	0	0.121527	0	0	0.218069	0.0747333	0.12615	0	0	0	0.173441	0	0.183058	0	0.117454	0	0.11158	0	0	0	0	0.10459	0
d96327e5c93361ec5691e0c3f1a45d59	0	0.156133	0	0.04536	0	0.133279	0.0759791	0.20736	0	0.0926474	0	0.35392	0	0	0.0968098	0.252949	0	0.164715	0	0.0656696	0	0.281119	0.175332	0.296109	0	0.107019	0.115078	0	0	0	0	0	0	0.151026	0	0.0504594	0	0	0.0862686	0	0	0.14187	0	0.0991926	0	0	0.0302932	0	0.0711965
8041d0d2824ce87a872186598dbed9f8	1.09704	0	0	0	0	0	0	0	0.526782	0.162133	0	0.849407	0	0	0.19362	0	0	0	0.392495	0	0	0	0	0	0	0.0913576	0	0	0	0	0	0.301198	0	0	0	0.372138	0	0.233539	0.286159	0	0	0	0	0	0.247466	0	0.163583	0	0
87ba377484e0f702982d203fb236c183	0	0.0497816	0.0718804	0.15309	0.0958175	0.0615132	0.0990031	0.0982233	0.0664011	0.0875003	0.0231985	0	0.0453196	0.0523254	0.0720445	0.274944	0.0757113	0	0.0529869	0.101682	0.0871159	0.0370467	0.0267868	0.0914455	0.074109	0.0939678	0.0843903	0.114515	0	0.0545256	0.0984829	0.0430283	0.0321108	0.0918002	0.0289833	0.0672792	0.0473022	0.0262136	0	0.0723255	0.0469814	0.151123	0.118144	0.0654671	0.0382984	0.102941	0.0747233	0.0972928	0.0578472
ad2e4f0f49659841b3136adf531f8719	0	0.0271536	0.0479203	0.0642601	0	0	0	0.0785786	0	0.126103	0.0492968	0.0707839	0.0611815	0.0369356	0	0	0.0634998	0	0.0215873	0	0	0.126395	0	0.0261273	0.0179658	0.0730861	0.0562602	0.186964	0.0720202	0.0495688	0.0586208	0.0905859	0.0711025	0	0.061831	0.0504594	0	0.0881729	0	0	0	0	0.185967	0.0158708	0.114895	0	0.0464496	0.0802666	0
763b78395f76eafc33f347fb29de5e84	0	0	0	0	0	0.0786002	0	0.0698476	0.0442674	0.146692	0	0	0	0	0	0.0274944	0	0	0.0569118	0	0	0.0305091	0	0.0261273	0	0	0.15088	0	0	0.114008	0.218069	0	0	0	0.0850176	0.0483569	0	0	0	0	0	0	0.0590719	0.21624	0	0	0.0504887	0.10459	0.00889957
3743803a8d21e57fd966e639d58b7687	0	0.117666	0	0.0642601	0.127014	0	0.103608	0	0.166003	0	0	0	0.233396	0	0	0	0.210038	0.229169	0	0.167352	0.21028	0	0	0.148055	0	0.104409	0.171338	0	0	0	0	0	0.149086	0	0	0	0.286967	0.0762577	0.229348	0	0	0	0.124707	0.152757	0	0	0	0	0.0889957
505e9d849bf77867fa992eb7277fde49	0.0300933	0.0859865	0.208453	0.886411	0.619471	0.919281	0.156563	0.0829441	0	0.126103	0	0.169376	0	0	0.0945584	0	0	0.0393884	0.0333621	0.0720247	0.0931239	0	0	0.69455	0	0.164444	0	0.046741	0.124398	0.250322	0.0586208	0	0	0	0.372918	0.0483569	0.0283813	0.417034	0.0441863	0.253139	0.12685	0	0	0.0476124	0	0	0.100977	0.150804	0
7153209d19601efbc5685c930a26c04e	0	0.133505	0	0	0	0	0	0	0.323152	0	0	0	0	0	0	0	0	0.168296	0.0569118	0.177943	0	0.132932	0	0.0413682	0	0	0	0.144897	0	0	0	0	0.137618	0.151026	0	0	0.122986	0.0834068	0	0	0.103359	0	0.0984532	0.0892733	0	0	0	0	0.0978953
7f57f35238ff1ae0f717433cd186657c	0	0	0.0455242	0	0.106959	0.0649306	0.034536	0.117868	0.172643	0	0	0	0.0725114	0	0.0472792	0	0.15875	0	0	0.112274	0.0510679	0.089348	0	0	0.0291945	0	0.0971768	0.0607633	0	0	0	0	0.0665153	0	0	0	0.195516	0.0309797	0.0252493	0	0.0728212	0	0.164089	0	0	0	0.0424105	0	0
05ac956b3264d95d2da4aff16e2c68c9	0	0	0	0.0529201	0.0245114	0.0717654	0	0.0458375	0.0774679	0	0	0.035392	0.117831	0.0954169	0	0	0.107461	0.0966806	0.0392495	0.0360124	0	0	0	0	0	0.0261022	0.0971768	0	0	0	0.0328276	0	0	0	0	0	0	0	0	0	0.119803	0	0	0	0	0	0	0	0.0600721
fe29751908be006968a1d60d234006e2	0	0	0	0	0	0	0	0	0.104028	0.0772062	0	0	0	0	0	0	0.0952497	0	0	0.101682	0.12016	0.0740934	0	0.0827364	0	0.0756963	0.140651	0.163593	0	0	0.14069	0	0	0.0444194	0	0	0	0	0	0	0.0375852	0	0.0875139	0.093241	0.103111	0	0.123193	0	0
d69e75f535b3530e550645bbbd2454cb	0	0.300953	0	0.0604801	0.0690777	0	0	0.13533	0.243471	0	0	0.0707839	0	0.104651	0.103564	0	0.285749	0.250653	0.0706492	0.0381307	0	0.191771	0	0.409327	0	0	0	0.114515	0	0.0223059	0.0586208	0.070204	0.119269	0.100684	0.0251188	0.0504594	0	0	0.0799562	0.0622803	0	0.151123	0.0875139	0.0654671	0.0913269	0	0.0363519	0	0.111245
a5b6cf9a408005d0ec0ae1a39922bd87	0.142259	0.214966	0.0766724	0.20601	0.0980458	0.0956872	0.248659	0.189898	0.0553342	0.0283089	0	0.0808959	0	0.104651	0.119324	0.109978	0	0	0.0392495	0.0444859	0	0.0392259	0.0901011	0.0348364	0.0920748	0.0756963	0.0537029	0.046741	0.150588	0.0917022	0.105517	0.0928505	0	0.189523	0.0985431	0.224965	0.1356	0.107237	0.111518	0.138624	0.133897	0.518135	0.135647	0.10316	0.103111	0.158824	0.0343323	0	0.10457
10572aee348675fcfe29a1cbf03c30ae	0	0	0.194077	0.14931	0	0	0	0	0.20363	0.270222	0	0	0	0	0	0	0.146538	0	0	0.36436	0	0	0.282479	0	0	0	0	0.345883	0	0	0	0	0	0	0	0	0	0	0	0	0	0	0.240663	0	0.279873	0	0	0	0
0ed1b4bd2c6ba0414777da86d8b5d4e0	0	0	0	0	0	0	0	0	0.0398406	0.0463237	0	0	0.0657134	0	0	0	0.112346	0	0	0	0	0	0	0	0	0.0756963	0	0	0	0	0	0	0	0	0.0483054	0	0	0	0	0	0.0563777	0	0.0546962	0	0	0	0.0585669	0.0462141	0
63c367e3189c6991e8c35423312cc371	0	0	0	0.1701	0	0.1572	0.0276288	0	0.115095	0	0	0	0	0	0.0427764	0	0.0537306	0.200523	0.0706492	0.0487226	0	0	0.112018	0	0.0359316	0	0	0	0.252071	0	0.0445518	0.0656748	0	0	0	0	0.1356	0	0	0	0	0	0	0.0912572	0	0	0.13329	0.0656727	0.184666
6e1f4741c602cc19c293ebba1719d409	0	0	0.0622963	0.0850501	0.071306	0	0.0805839	0.0851268	0.0774679	0.0360295	0	0.0606719	0.0815753	0	0	0	0.0561729	0.146811	0.0824241	0	0.0871159	0	0	0	0.098812	0.0991882	0	0	0	0	0.131311	0.0792626	0	0	0	0.0546643	0.182902	0	0.0694357	0	0	0.255983	0	0.115063	0.141409	0.108824	0.040391	0.0462141	0
da356652458f28275bfca873d737c415	0	0.149345	0.0838605	0	0.0401096	0	0.0368383	0	0.0376273	0.0411766	0	0	0.0362557	0	0.0540334	0.0632372	0	0.0465499	0.0726117	0.0254205	0.0450599	0.0675558	0.0827956	0	0	0.0730861	0	0.0701115	0	0	0.0328276	0	0.0527535	0	0.0309155	0	0	0.0643424	0	0.0281266	0.032887	0	0.0634476	0.0694348	0	0	0.0343323	0	0
467aeb685c9408a75fec69dfa433820c	0	0	0	0.10584	0	0	0.0483503	0.0371066	0	0.0797797	0	0	0	0	0	0.305188	0	0	0.321846	0	0	0	0	0	0	0	0	0.095819	0	0	0.105517	0.0588808	0	0	0	0.277527	0	0.0691085	0	0.29332	0	0	0	1.15659	0	0	0.395832	0	0.171317
1c6230fc9b8f658b92b9d80b9174f91d	0	0	0	0.24759	0.0289681	0.187957	0.0920959	0.0261929	0.101815	0	0	0	0.151821	0.0677152	0.0270167	0	0.124557	0.300784	0.0137373	0.0720247	0.174232	0	0.0633143	0	0	0	0.168781	0	0.0130946	0	0.0937932	0.0113232	0	0.0918002	0	0.0168198	0.113525	0	0.0589151	0	0.105708	0	0.0350056	0.0495963	0.0353523	0	0	0.0899959	0.0600721
c6ce709ef6c8462d882dea3ffe7f3d2d	0.186031	0.126717	0.110217	0.0737101	0.077991	0	0.0874911	0	0	0	0.243584	0.171904	0.145023	0.147742	0	0.39592	0	0	0.0431745	0.0550777	0.147196	0.124215	0.172897	0.102332	0.143727	0	0.0588175	0.151908	0.14404	0	0	0.178907	0.169729	0.216175	0	0.0630742	0.173441	0	0.130455	0.0683074	0	0.123365	0.0743869	0.0753864	0.0824888	0.214706	0.0585669	0	0.0489476
b8badd724cd9a4cb115e6d437c381258	0.322819	0.199127	0.0814644	0.11907	0.227288	0	0	0	0.0863214	0.319119	0	0.32864	0	0	0	0	0.151423	0	0	0	0	0.252789	0.29709	0.152409	0	0.84571	0.127864	0	0	0	0	0	0	0	0.0966109	0	0	0	0.185162	0.27122	0.145642	0.49963	0.185967	0	0	0	0	0.0510787	0
f0cea68ddfe1201a78348dc2e97d6c7d	0.175088	0.0520444	0.0718804	0.12663	0.138155	0.102522	0.0391407	0.202995	0.0818946	0.108089	0.165289	0.0758399	0	0	0.0855528	0.104479	0	0	0.090274	0.084735	0	0.132932	0.0876659	0.0522546	0.0516517	0.135731	0.102291	0.357569	0.140767	0.109051	0.0797242	0.070204	0.116975	0	0.20868	0.0546643	0	0.123919	0.075748	0.0642893	0.103359	0.172712	0.0897018	0.0317416	0.188546	0.232353	0.100977	0.153236	0.115694
846fcb763cde37d80b6330766de24f70	0	0.0859865	0	0.04536	0.0267398	0	0	0.122233	0.123949	0	0	0.040448	0	0	0.110318	0	0.156307	0	0	0.209719	0.0841119	0.0631974	0	0.0870909	0.0651261	0	0	0.0560892	0	0	0.0820691	0	0	0	0	0	0.0882974	0.0405119	0.0399781	0	0.0422833	0	0.0831383	0.0257901	0.0677587	0	0	0.0826989	0.0400481
7225e9d8eb4d9f8d1aaec7c0c12f5d33	0	0	0	0.0718201	0	0	0.179587	0	0	0	0	0	0.145023	0	0	0	0	0	0	0	0.249332	0	0	0	0	0	0	0	0	0.198275	0	0	0	0	0	0	0	0	0	0.0703164	0	0	0	0	0	0	0	0	0
159a745d13db35164f274bdbaa2aefc5	0.402156	0.131243	0	0.14175	0.118101	0	0.131237	0.0851268	0.0708278	0.244486	0	0.166848	0	0	0	0	0	0.307946	0.123636	0.188535	0.2253	0	0	0	0.134744	0	0	0.236042	0	0.0768316	0.150069	0.0792626	0.155967	0.257633	0	0.117739	0.198669	0.147749	0	0.33551	0	0.391685	0	0.0972087	0.24452	0	0.121173	0	0
e0baa26535fbb65819a0623bf38d75c0	0.144995	0.138031	0	0.0604801	0.0423379	0.0922698	0	0.170254	0.101815	0.0797797	0	0.0910079	0	0	0.0742959	0.159468	0.0561729	0	0.104011	0.108037	0.108144	0.089348	0	0.0413682	0	0	0.104849	0.10283	0	0	0	0.0588808	0.15138	0.0533033	0.0560343	0	0	0	0	0	0.103359	0	0.0984532	0.053564	0	0.194118	0	0.19945	0
1acf295877725f01ba7694fbd7224d09	0	0.033942	0.0167721	0	0.0245114	0.0478436	0.0253264	0	0	0	0	0	0.0634475	0	0.0225139	0	0	0	0.0137373	0.00635512	0.0540719	0	0	0.0261273	0	0.247971	0	0	0.0392837	0.0966591	0.014069	0	0.043579	0.0148065	0.202883	0	0	0	0	0	0.00939629	0	0.0481327	0.013887	0	0	0.0383714	0	0.020024
b7f530c4ed2458beed79cdd5b6981d4c	0	0.108614	0.0431282	0.1512	0.138155	0	0	0.126599	0	0.108089	0.107293	0.116288	0	0.156976	0	0.0192461	0.185615	0	0	0	0.111148	0.117678	0.0901011	0	0	0.24275	0	0.191638	0	0	0.157104	0	0.0550471	0.305013	0.0463732	0	0.163981	0	0.0589151	0.050226	0	0.154207	0.0984532	0.124983	0.120787	0.111765	0.117134	0	0.0689717
7b7051a7c8c93d79df5561c16f994504	0	0	0.0790684	0.04725	0.0757626	0.085435	0.103608	0	0.0708278	0.0643385	0.0434972	0	0.0997032	0.0430915	0.0652903	0	0.0659421	0.075196	0.0215873	0.0614329	0.0510679	0	0.14611	0.100155	0	0.0730861	0.132979	0	0.0752938	0	0.105517	0.0905859	0	0.0947615	0	0.0294346	0.07253	0	0.115726	0	0.143293	0.0431779	0.0371934	0.0833218	0.0471365	0	0.0161564	0.238367	0.160192
388ca3251a2d9bf4a01eea66c3cffb60	0	0.115403	0.0646924	0.11907	0.0958175	0.18454	0	0.192081	0.130589	0.0308825	0	0	0.0747774	0.116963	0	0	0.122115	0.0644538	0.0569118	0.112274	0	0.0435844	0.116888	0.154586	0.139235	0.12268	0.204583	0.250064	0	0	0.100828	0.156261	0.0986261	0.100684	0.0328477	0.0735866	0.176595	0	0.128351	0	0.317125	0.0771034	0.0415691	0.053564	0.0707047	0	0	1.03374	0
e67683fbe4ebf8af9e386f5fb5b25ad9	0	0	0.136573	0	0	0	0	0	0	0	0.0811947	0	0	0.138508	0	0	0	0	0	0	0	0	0	0	0.101058	0	0.173895	0	0	0	0	0	0	0	0.135255	0.227067	0	0	0	0	0	0	0.0853261	0.0892733	0	0	0	0.362416	0
a294af5e7031e489cb468c1edec39975	0.0437721	0.0294164	0.0838605	0.03969	0.0646211	0.26314	0.0552575	0.0327411	0.0996016	0.0643385	0.0318979	0	0	0	0.0585361	0.0522394	0.0366345	0	0.135411	0.0466042	0.0420559	0.0108961	0.29709	0	0.049406	0.104409	0	0.0607633	0.21606	0.183404	0.0633104	0.0339697	0.0825707	0.0325743	0.0541021	0.111431	0	0.154898	0.14308	0.124561	0.108057	0.0740192	0.0393813	0.0337255	0	0	0	0	0.0956704
ed442984e8770b45bdde6ded307cd70e	0	0	0	0.10017	0	0	0	0	0.112882	0.231618	0	0	0	0	0.182363	0.272195	0	0	0	0.124984	0	0.244073	0	0.117573	0	0	0.107406	0	0.104757	0	0	0	0	0.0710711	0	0	0	0	0	0	0	0.336171	0.0853261	0	0.123733	0.108824	0	0	0
ca15337525cb061ad28674692c255861	0.243482	0	0	0	0	0	0	0	0.0575476	0	0.101493	0.2528	0	0.218536	0.1621	0.0714855	0	0.297203	0	0.167352	0.144192	0.130753	0	0.0958	0.170675	0.0835269	0	0.112178	0.111304	0.136314	0.0937932	0.133614	0	0	0	0.130353	0.107218	0.142983	0.0820603	0.100452	0	0.0585986	0	0.111096	0.341739	0.205882	0.0848211	0.0729696	0
16f1db792bc7282b6d4340b45dc7259a	0	0.00905121	0	0	0	0.143531	0.00690719	0	0	0	0	0	0.410143	0	0	0	0.0122115	0.0680345	0	0.0275389	0	0	0	0.0195955	0	0	0.102291	0	0	0	0.0234483	0	0	0	0	0	0.0315348	0	0	0	0.537938	0	0.00875139	0	0	0	0	0	0
aaea7db08243e554ddca9ec08b21d319	0	0.135768	0.0599003	0.0567001	0	0	0	0.152792	0	0.0926474	0.115992	0.0783679	0	0	0	0	0.0854805	0	0.109899	0	0	0	0.0754901	0.0631409	0.134744	0.0626452	0.0946195	0.0584262	0.117851	0	0.131311	0	0	0	0	0.0735866	0	0.0643424	0	0.0321447	0.0892647	0.0801875	0.0415691	0.0853056	0	0	0	0	0.0645219
5b11177f0ab3c996ac5aaf9b2a0beb58	0.12858	0	0	0.0623701	0	0	0.0667695	0.122233	0.128375	0.100368	0	0	0	0	0	0.349179	0	0	0.0706492	0.131339	0	0	0	0.113218	0.0786005	0	0	0	0	0	0	0	0.155967	0	0.0714921	0.0420495	0	0	0.0631233	0.150678	0.0563777	0	0.0875139	0.0694348	0	0	0.0747233	0	0.0934455
c9eee7d4c49bc168ba9b55aa15f2b96f	0	0	0	0	0.155982	0	0.154261	0	0	0.177574	0.15079	0.0960639	0.101969	0	0	0.101729	0	0	0.194285	0	0	0	0	0	0	0	0	0.158919	0	0	0	0.312521	0	0.29613	0.226069	0	0	0	0.132559	0.265193	0	0	0	0.244014	0.1856	0.232353	0.230229	0.201883	0
039c1f713287d1edb6265e9857c79e3f	0.210653	0.162922	0	0	0	0.218714	0	0.0807613	0	0.0823532	0	0.0960639	0	0	0	0	0	0.118165	0.156998	0	0	0	0.114453	0	0	0.268852	0.455196	0	0.147314	0	0	0	0.256887	0.168794	0.088882	0.100919	0	0.0571932	0.0462905	0.220994	0	0	0	0.170611	0	0	0	0	0
11ced5eaa66682d35af4ec3bd9532567	0.0410363	0.0497816	0.0670884	0.04158	0	0.0546784	0.11512	0.0305583	0	0.102942	0	0	0.0725114	0	0	0	0.0708267	0	0	0.0529594	0.0540719	0	0	0.0370137	0.00898291	0.0443737	0.0639321	0.0140223	0	0.0173491	0.042207	0	0.0137618	0	0	0.0231272	0.0819905	0	0.0273534	0.0281266	0.0516796	0	0	0.0297578	0	0	0	0.0486464	0
f78dc6b2a4ccb780b94fe04960dcbf15	0	0	0.0790684	0	0.0289681	0	0	0.102589	0.23019	0	0.0579962	0	0	0.138508	0.0540334	0	0.144096	0.290042	0.121674	0.0804982	0	0	0	0.108864	0.0853376	0	0	0	0.576161	0	0	0	0	0.127336	0	0.0357421	0	0	0	0.0321447	0	0	0.0765747	0	0	0	0	0	0.0355983
eed8e62955b0ac1f63ed68077644591d	0.424042	0	0	0.20034	0.327562	0	0	0	0	0	0.101493	0.298304	0	0	0	0	0	0	0.200173	0.139813	0	0	0	0	0	0	0	0.168268	0.212787	0	0	0	0	0.133258	0.202883	0.134558	0.157674	0.350309	0	0	0	0	0.129083	0	0.332901	0.494118	0.187818	0	0.211365
a9fa202f73d0acbc2ed43afd0f36ca12	0	0	0	0.1323	0.332019	0.430593	0	0	0	0.113236	0	0.35392	0	0	0	0	0	0	0.304184	0.288099	0.738983	0	0	0	0	0	0	0	0	0	0.126621	0.0815273	0	0	0	0	0	0	0	0	0	0	0	0	0	0	0	0	0
5d3b14e48a840f6d5fa4bcfdb9d69f63	0	0	0.167721	0	0	0	0	0	0.132802	0	0	0	0	0	0	0.14572	0	0	0	0	0.0660879	0	0	0.0609637	0	0.0626452	0	0.11919	0	0	0	0	0	0	0.108204	0	0	0	0	0	0.0892647	0	0	0	0	0	0	0	0
f9cb4513734e635a8709f37d6c48633f	0	0.0701469	0	0.0189	0.118101	0.164035	0.198006	0	0.141656	0	0.321879	0.121344	0	0	0.108067	0	0.0512883	0	0.158961	0.129221	0	0	0.133934	0.0522546	0.0965663	0	0	0	0	0	0	0.185701	0.217895	0.151026	0.189357	0.0693817	0.1356	0	0.210411	0.437971	0	0	0	0.0734025	0.120787	0	0	0.476735	0.133494
4443a76f014ccde9759c6f78e6129d49	0	0	0.251581	0.0812701	0.17158	0	0.135841	0.130964	0.0885347	0.141545	0	0	0	0.230847	0.247653	0	0	0	0.0608368	0.0699064	0	0	0.206989	0.0544318	0	0.284514	0	0.212671	0	0	0.154759	0	0	0.0977228	0.0908142	0.0546643	0	0	0	0.048217	0	0	0.0962653	0	0.153193	0	0.274659	0	0
165bb1aeb5941406ef16df552b9f6133	0	0	0	0.10584	0.15821	0.0307566	0.177285	0	0.110668	0	0.0347977	0	0.228864	0.0923389	0.0382736	0	0.0683844	0.100261	0.107936	0.0699064	0.0961279	0	0	0	0.0202115	0.0443737	0.0511457	0.0186964	0.0294628	0	0.0937932	0.0724687	0.0573408	0.0533033	0.100475	0.0988163	0	0	0.0357699	0	0.197322	0	0.0415691	0	0	0	0	0.0413495	0.0845459
6d27bebfdae027d37af1153ebbcd00e9	0	0	0	0	0	0	0	0.0785786	0.0752545	0	0.0637959	0	0	0	0	0.0522394	0.0805959	0	0.0333621	0	0	0.143828	0	0.0522546	0.0404231	0.12007	0	0.0420669	0	0	0	0	0	0	0	0	0	0	0	0	0	0	0.0350056	0.0694348	0	0	0	0	0
d0606f0a6408b412a9125058d88d223c	0.0683938	0.0701469	0.0455242	0.03969	0.077991	0.232383	0.0990031	0.0698476	0.0354139	0.105515	0	0	0.172215	0.0430915	0.137335	0.0687361	0.0561729	0	0.0922364	0.112274	0.03004	0.0610181	0.0365275	0.0522546	0.134744	0.0783065	0.120192	0.0701115	0.0687465	0.0421334	0.0633104	0	0.0779834	0.0681098	0.01739	0.0378445	0.0819905	0.0262136	0.0504987	0.223004	0.124501	0.240563	0.0525084	0.0495963	0.0176762	0.158824	0.0484692	0.16783	0.0867708
23829e42c2ef899c7eb477fafcd9da0e	0	0	0	0.12285	0	0.78942	0.366081	0	0.128375	0	0	0	0.342163	0.193912	0.137335	0.19521	0	0	0	0	0.351467	0.169979	0	0	0	0	0	0	0	0	0	0.122291	0	0	0	0	0	0	0	0	0	0	0.214409	0.0952249	0	0	0	0.274852	0
b78cbb9f566675f276d1a3f291078dcc	0	0	0	0.04158	0.071306	0	0	0	0	0	0	0	0.0453196	0	0	0	0	0	0	0	0.0811079	0	0	0	0	0	0.109963	0	0	0	0.0586208	0	0	0	0	0.0252297	0.151367	0	0	0	0.150341	0	0	0.0297578	0	0	0	0	0
73b6dbd6389cec802f93a7f1a9bbfb6e	0	0.0678841	0	0.0774901	0	0	0	0	0	0	0	0	0	0	0	0	0.129442	0.153973	0.0529869	0	0.249332	0	0	0	0	0	0	0	0	0	0	0	0	0	0	0	0.0756835	0	0	0	0	0	0	0	0	0	0	0	0.0511725
5c5994caea69f98e364261ab68f5469f	0	0.0769353	0	0	0	0	0.154261	0.13533	0.475874	0	0.133391	0	0.117831	0.144664	0.17786	0	0.0879228	0	0.18251	0.150405	0	0.178696	0	0	0	0.200987	0.15088	0.250064	0	0	0	0	0	0.420504	0.0985431	0	0	0.0738746	0.338762	0	0.216115	0	0	0.156724	0	0	0	0.459709	0
9ae759e6fab4ac22cce2eefe041dfd28	0	0	0.0191681	0	0	0	0	0	0.0575476	0	0	0	0.0249258	0.0738712	0	0.0274944	0	0	0	0	0	0.0217922	0	0.0261273	0	0	0	0	0.0589256	0	0	0	0	0	0	0	0.0315348	0	0	0	0	0	0.028442	0	0	0	0	0.0145939	0.0133494
7c05af8a5ee99215109f3b7dfde86dd5	0.0711296	0.0362048	0.0551083	0.0756001	0.0757626	0.150366	0.140446	0.0392893	0.0376273	0.213604	0	0.0834239	0.0657134	0	0.157597	0	0.0683844	0	0.0726117	0.033894	0	0	0.0901011	0.126282	0.235801	0.0835269	0.248056	0	0.130946	0.0446119	0.131311	0.104174	0.0550471	0.130297	0.0309155	0.155583	0.0946044	0.0357458	0.111518	0	0.361757	0.0493462	0	0.0734025	0.0677587	0	0.0646256	0.102157	0.0578472
c81cfbb459c836205350772b13f45009	0	0.0248908	0.124593	0.03591	0.0579361	0.085435	0.0529551	0	0.0863214	0	0.0260983	0	0.0906392	0	0.0562848	0.0137472	0.0683844	0.0787768	0.0176623	0.114392	0.0390519	0	0.0219165	0.0457227	0.0224573	0.0182715	0.0639321	0.00701115	0	0	0.0468966	0	0	0.0355356	0.00386444	0	0.0914509	0	0.018937	0	0.0211416	0.00925241	0.0415691	0.0277739	0	0	0	0.0510787	0.0645219
0c3d80d7a03f1a8e2eb7f22d74cd2093	0	0	0.0670884	0	0	0	0	0	0.059761	0.0180148	0	0	0	0	0	0.123725	0	0	0	0.050841	0	0	0	0.0195955	0	0	0	0.0233705	0	0	0.0257931	0	0	0	0	0	0.0914509	0	0	0	0	0	0.0153149	0	0	0	0.040391	0	0
5b8086e6e8c8129fb35ddb760c3d4376	0	0	0	0	0	0	0	0.100406	0.101815	0.136398	0	0	0	0	0	0	0	0	0.0765366	0	0	0	0	0	0	0	0	0	0	0	0	0.070204	0	0	0	0	0	0.204942	0.214619	0.12657	0	0	0.126895	0.313449	0	0	0.769448	0	0.355983
2de0839c9e76c4c8ff888d73ac715f86	0.0848084	0	0	0.0642601	0	0	0	0	0.0619743	0	0.0956938	0.128928	0	0	0.0787987	0	0.0879228	0	0.143261	0	0.21028	0.0457636	0	0.104509	0	0.0783065	0.0434738	0.0701115	0	0	0.0937932	0	0.0550471	0.263555	0	0	0	0	0	0	0	0.0832717	0	0.0515801	0.321117	0.0588235	0	0	0.0422729
80939942c5657efe2f9c700642360e00	0	0.045256	0	0	0.0155982	0.0717654	0.0828863	0.0632994	0.0752545	0.0488972	0.0434972	0.027808	0.0181278	0.0492474	0.0450278	0.357428	0	0.0823576	0.0372871	0.0741431	0.0330439	0	0.0560088	0.187246	0.112286	0	0.117635	0.158919	0.0785675	0	0.0515863	0.0724687	0.0711025	0.0947615	0	0	0.220744	0	0.0252493	0.0441989	0.0140944	0.0894399	0.0787626	0	0	0	0.00605865	0	0.0133494
634bd450900a0abcfed3a7086105706a	0	0.0678841	0	0.0642601	0	0	0.186494	0	0	0.0591914	0	0.15168	0.0589155	0	0.175608	0.461906	0	0.193361	0.172698	0.067788	0.207276	0.248431	0.192378	0	0.145972	0.0730861	0.107406	0.095819	0.0327364	0	0	0.172113	0.229363	0	0	0.0483569	0.167134	0	0.0799562	0	0	0	0.131271	0.130934	0	0	0	0	0
f81e54b9b500d6417bff792863406996	0	0	0	0.0680401	0.151525	0	0	0	0.104028	0	0	0	0.0997032	0.403213	0.1621	0	0	0	0.162886	0	0.219292	0.0675558	0.148545	0.165473	0.0763547	0	0	0.128538	0	0.0917022	0	0.208347	0	0	0	0.103021	0	0	0	0.0522351	0	0	0.153149	0.184498	0.241574	0.238235	0.208014	0	0.21359
82e6e62498bc7b0ec5114a3e9c14bb36	0	0.0701469	0	0.01701	0.0490229	0.051261	0	0	0.0398406	0	0	0	0	0.0554034	0.0247653	0.277694	0.0903651	0.0537115	0.0215873	0.067788	0.024032	0.0523013	0.0827956	0.0283046	0	0	0.0485884	0	0.0589256	0.0669178	0.0398621	0.038499	0	0	0.114001	0.0462544	0.0252278	0.0381288	0	0.0160723	0	0.0339255	0.0175028	0.0575317	0.0707047	0.0647059	0.111075	0.0948605	0.0333734
703a1331d22f45efb6e9e99bbe83ea6c	0	0	0.141365	0.11529	0.285224	0	0.34536	0.0873096	0	0.257354	0	0	0	0	0.11257	0	0	0	0	0	0.438583	0	0.124193	0	0	0	0	0	0	0	0	0	0.116975	0	0	0	0	0	0	0.0723255	0.17618	0	0.072199	0.111096	0	0	0	0	0.106795
594ebe155455969d2eb806f96d891858	0	0	0	0.15687	0.0935891	0.123026	0.359174	0	0	0.185295	0	0.222464	0	0.163132	0.238647	0	0.134327	0	0	0	0.279372	0	0.284914	0.115396	0	0.169664	0	0	0	0	0.0492414	0	0.261474	0	0.171967	0.296449	0	0.274051	0.206203	0.204922	0	0.314582	0	0.101176	0	0	0	0	0
06f28b96fe675758bd31b4650738d893	0.317347	0	0	0	0	0	0	0	0.181496	0.229045	0	0	0	0	0.157597	0.156718	0	0	0.637805	0.116511	0	0.252789	0.379886	0.182891	0	0	0	0	0	0	0	0.337432	0	0	0	0	0	0	0.229348	0.138624	0	0	0	0	0.191492	0	0	0	0
f5074793350134681dc1084405e4991a	0	0.0135768	0	0	0.0267398	0	0.023024	0	0.0177069	0	0	0	0.0951712	0	0	0.0164967	0.0366345	0	0	0.0296572	0.0690919	0.0261506	0	0	0.0516517	0.0156613	0.0588175	0	0	0	0.0187586	0	0	0	0	0	0.116679	0	0	0	0	0.046262	0.0809504	0	0	0	0.0080782	0	0.0444978
5d215ed5ffc3256b5e4ae5128029531c	0	0.470663	0	0.21924	0	0	0	0	0	0	0	0.376672	0.235662	0	0.285927	0	0	0	0	0.207601	0	0	0	0.230791	0.139235	0	0	0	0	0	0	0.262699	0	0.189523	0	0.176608	0	0	0	0.0863887	0.108057	0.481125	0.166277	0.182514	0	0	0	0	0
6f7ab222fb13305bc2183fbf7bc57491	0	0	0.220433	0.0756001	0.213918	0	0	0	0.458167	0.141545	0	0.128928	0	0.307796	0.3242	0.101729	0.37123	0.454757	0	0.120747	0	0.505579	0.2216	0.0762046	0	0.370651	0.166223	0	0.441942	0.168534	0	0.0951152	0	0	0.0656954	0.290141	0.293274	0	0.176745	0.243094	0	0	0	0.384867	0.424228	0.432353	0.228209	0.0997251	0
4713f9caa65a650e9201e21e755647f2	0	0.212703	0	0.0548101	0.305279	0	0	0.0938578	0	0.193015	0.0811947	0	0.0951712	0.0677152	0.0697931	0	0.114788	0	0.0726117	0.190654	0	0.137291	0	0.0522546	0.0763547	0	0.0792758	0	0	0.0322197	0	0.0656748	0.18349	0	0	0	0.113525	0.135834	0.124143	0	0.206718	0	0.299735	0.0595155	0.111949	0	0	0	0.0578472
8608a32640091a7ad83e0212d0c28157	0	0	0	0	0	0	0	0	0	0	0	0	0	0	0	0	0	0	0	0	0	0	0	0.126282	0	0	0	0	0	0	0	0	0	0	0	0	0	0	0	0	0.0375852	0	0	0.0218224	0	0	0	0	0
1e1c724dfa6dcfe690da76059fd82cad	0	0.160659	0.404926	0.10395	0.320877	0	0.0437455	0.041472	0.139442	0.0643385	0.162389	0	0	0.0153898	0	0.0384922	0.156307	0.103842	0	0.0105919	0	0.0588389	0.160721	0.0544318	0.0673718	0.0756963	0	0.0140223	0	0.00743531	0.0234483	0	0	0.0177678	0	0	0.0346883	0.0524271	0.183058	0.0522351	0	0	0.043757	0	0.0382984	0	0.22619	0	0
76e7eaf0d583c9d6c7fe1fd47bac3bf9	0	0	0	0	0	0	0	0	0	0	0	0	0	0	0	0	0	0.0286461	0.0470995	0.0148286	0.0420559	0	0	0	0	0	0	0	0	0	0	0	0	0	0	0	0	0	0	0	0.0305379	0	0	0	0	0	0	0	0
84e59aba197699c0ed34bbd10102fcfb	0	0.135768	0	0.0680401	0	0	0.0506527	0.0458375	0.0619743	0	0	0	0	0	0	0	0	0.111004	0.0529869	0.203364	0	0.0152545	0.0267868	0.26345	0.0561432	0.302785	0.161109	0	0	0	0.0750346	0.0407636	0.401385	0.192484	0	0	0.378418	0	0.0273534	0	0.0399342	0	0.120332	0.115063	0.0471365	0.217647	0	0	0
3d918e701da3876b62f03d5c49aded79	0.123109	0	0.155741	0.0510301	0.0222831	0	0.264776	0.0873096	0.110668	0.0849268	0.165289	0.040448	0	0.15082	0.0990612	0.261197	0	0.121746	0.0255122	0.0487226	0	0.41841	0.0827956	0.130636	0.175167	0.060035	0.035802	0.186964	0.153861	0.250322	0.192276	0.0747333	0.0573408	0	0.293697	0.113534	0.113525	0.090556	0.0967891	0.0924159	0	0.314582	0.199094	0.0476124	0.282819	0.302941	0.137329	0.0972928	0.140168
d0bf0c821a136446219311e7071156f3	0	0.0407304	0	0.0737101	0.0289681	0.034174	0	0	0	0	0	0	0.181278	0	0.0247653	0	0.119673	0.171877	0.0470995	0	0.0871159	0.0261506	0.0657494	0.0979773	0	0.0339328	0.306874	0	0	0	0.0891036	0	0.0160554	0.121413	0	0.111431	0.0630696	0	0.0652275	0	0.143293	0.0709351	0.0240663	0.0853056	0	0.0382353	0	0	0.0444978
4d04a074c5909eb50f2c28e217490df6	0	0	0	0	0	0.0786002	0.126632	0	0.108455	0	0	0.128928	0	0	0.306189	0.280443	0	0.128908	0	0.216074	0.276368	0	0	0	0.166184	0	0.176453	0	0	0.153663	0	0	0.17661	0	0.1739	0	0.214437	0	0	0.170768	0.117454	0.740192	0.207846	0	0	0.267647	0	0	0
67d31a0efe389860e489e7d59b32a7a2	0.125845	0.0384676	0	0.0812701	0.0178265	0	0	0.0349238	0.00885347	0.154412	0.0521966	0.030336	0.0543835	0.0677152	0.139586	0.151219	0.0317499	0.060873	0.131486	0	0	0	0.0608791	0.0653182	0.101058	0.133121	0.0485884	0.0864708	0.091662	0.0198275	0.0539311	0.108703	0.0229363	0.133258	0.179696	0.0904064	0	0.0738746	0.0715398	0.150678	0.0281889	0.0894399	0.0481327	0.117047	0.0441904	0.0794118	0.121173	0.170262	0.0912206
52b5c08c306af4a427e56601ee15ea08	0	0.0701469	0.136573	0.01323	0	0.0956872	0.034536	0.0152792	0.0398406	0.0540443	0	0	0.0407877	0.00923389	0.0585361	0	0.0464037	0.0250653	0.0333621	0.0254205	0	0	0.114453	0.0413682	0.024703	0.0626452	0.0434738	0.0140223	0	0	0.0351725	0.0271758	0.0366981	0.0325743	0.044441	0.0126148	0.0315348	0	0.0483946	0.0241085	0.0704722	0	0.0175028	0	0	0	0.0242346	0.0754019	0.0333734
76f23d341c81e7284792a99576186187	0	0	0.0455242	0.0585901	0	0	0.0299312	0.0436548	0.0243471	0.0231618	0	0	0.115565	0	0.0652903	0.266696	0.0561729	0.164715	0.0529869	0.0656696	0	0.0414052	0	0.0587864	0.0763547	0	0.0869476	0.0257075	0	0.0669178	0.0304828	0	0.0848643	0	0.0483054	0.044152	0	0.0238305	0.0252493	0.176796	0.0422833	0.0863558	0.072199	0.0595155	0	0.0294118	0	0	0.062297
7b00d162fefeb788fd46d70c07707c9d	0	0	0	0	0	0	0.0138144	0	0	0	0	0	0	0	0	0	0.105019	0	0	0	0.297396	0	0	0	0	0	0	0	0	0	0	0	0	0	0	0	0	0	0	0	0	0	0	0	0	0	0	0	0
ac7bbc3da22dba16c599772bc3ea84ae	0	0	0	0	0.178265	0	0	0.137513	0	0.0952209	0	0	0	0	0	0	0	0	0.115786	0.16947	0	0.172158	0	0	0	0	0	0	0	0	0.126621	0.0747333	0.10092	0.15991	0	0.140866	0	0	0.157808	0	0	0	0.0918896	0.283691	0	0	0	0	0
f56ac7e783d9118db3c544ea72dc7db1	0	0.104089	0	0	0	0	0	0.0873096	0	0	0	0	0	0.0277017	0.0292681	0	0	0	0.0824241	0.112274	0.2253	0	0	0	0.0426688	0	0	0	0	0	0	0	0.0252299	0.0740324	0	0	0	0	0	0	0	0	0.109392	0	0	0	0	0	0.117919
bd6ba16e31a01ed0f709951dd8d9b4d1	0.0164145	0.0520444	0.0119801	0.0982801	0.0668494	0.109357	0.0897935	0.0523857	0.0332005	0.0694855	0.226185	0.030336	0.0815753	0.0369356	0.0720445	0.0219955	0.048846	0.132488	0.0883115	0.0148286	0.0540719	0.0326883	0.0925362	0.182891	0.0673718	0.0756963	0.148322	0.0257075	0	0	0.0515863	0.142673	0	0.0681098	0.00772887	0	0.113525	0.0333627	0.0631233	0.142642	0.0798685	0.0400938	0.0218785	0.142837	0.0441904	0	0	0.00729696	0.10457
6fa5d203b7e2fa696e9132bedde34e26	0	0	0	0	0	0	0	0	0	0	0	0	0	0	0	0	0	0	0.0529869	0.0571961	0	0	0	0	0	0	0	0	0	0	0	0	0	0	0	0	0	0	0	0	0	0	0	0	0	0	0	0	0
f7f3103ef2627f1849ffb8e11ba5fbd3	0.194239	0.142557	0	0	0	0	0	0.0676649	0	0	0	0	0.0883733	0	0	0	0	0	0.166811	0	0	0.0784519	0	0	0	0.0391532	0	0.126201	0.20624	0.0718747	0.0539311	0	0.169729	0	0.0425088	0.0651767	0	0	0.037874	0	0	0.0894399	0.161901	0.0595155	0	0.0647059	0	0.0389171	0.0778712
1533f8223dbb855ba60dabe6c1744039	0.0820726	0.0927749	0.0886525	0.0699301	0.0690777	0	0.0575599	0.0632994	0.0686144	0.0437502	0.0724953	0.0606719	0	0.0584813	0.0450278	0.0907316	0.0610575	0.0572922	0.045137	0.112274	0.0720959	0.0435844	0.0267868	0.0500773	0.0426688	0.0652554	0.0613748	0.095819	0.0491047	0.0198275	0.0633104	0.0407636	0.144499	0.0533033	0.0734243	0.0609718	0.0662231	0.0333627	0.0904768	0.096434	0.0728212	0.0740192	0.043757	0.0337255	0.126679	0.132353	0.0706842	0.00729696	0.0645219
64bdc434b5da31020a8c013e6905d4d7	0	0.0271536	0.0982365	0.10017	0.0579361	0.150366	0	0.0196447	0.0398406	0.0437502	0.110193	0.0808959	0.0362557	0.0769491	0.213882	0	0.0293076	0	0.0686867	0.0423675	0.10514	0.0348675	0.0584439	0.0892682	0	0.0495941	0.0434738	0	0.170229	0	0.0984829	0.0339697	0.0366981	0.0977228	0	0.0357421	0.0599161	0	0.0736439	0.0662983	0.0587268	0.104861	0.0459448	0.150773	0	0	0	0.0170262	0.0355983
7c0a663dacc2c38ff5ead8e74c9e7097	0	0.0543072	0	0	0	0	0	0	0	0	0	0	0	0	0	0	0.444499	0	0	0	0.162216	0	0	0	0	0	0	0	0	0	0	0	0	0	0	0	0.201823	0	0	0	0	0	0.0612598	0	0	0	0	0	0
78105476ad6c3882a5f8c1daa5fcbfce	0	0.0701469	0	0.02646	0	0	0.122027	0.0196447	0.0110668	0	0.0318979	0	0	0	0	0	0.0219807	0.103842	0.127561	0.0190654	0.027036	0	0.014611	0	0	0	0.0383592	0.00701115	0	0	0.0211035	0.0135879	0	0	0	0.00630742	0.0441487	0	0.0168329	0	0.032887	0.0308414	0	0.0416609	0.0618666	0	0	0	0
56f56539f8a26c1d768bfa78852a478e	0.175088	0	0.30669	0	0	0	0	0	0	0.200736	0	0	0	0	0	0	0.239345	0	0	0.197009	0	0	0.158286	0	0	0	0	0	0	0	0	0.264964	0	0	0	0.145071	0.299581	0	0.239869	0	0	0	0	0	0	0	0	0	0
e1c77ef13a5fa5fe07857e34b32bf30a	0.202446	0	0.126989	0.27027	0.0869042	0	0.0851887	0	0	0	0	0.166848	0.169949	0	0.402999	0	0.100134	0	0	0	0.0660879	0	0	0	0.123515	0	0.0664894	0	0	0	0	0.627307	0.424322	0.257633	0.214476	0.0988163	0	0.207326	0.11783	0.297338	0.098661	0	0.0503205	0.16466	0	0	0	0	0.133494
8cb31b9f1c0cd2af6e523dc759ecd3f3	0	0	0.632547	0	0	0	0	0	0	0	0	0	0	0.652529	0	0.423414	0	0	0	0	0	0.320345	0	0	0	0	0	0	0	0.314762	0.494759	0	0	0	0.282104	0	0	0	0.353491	0	0	0.46262	0.218785	0	0.480203	0	0.353421	0	0
c282e1ca2a6c631811490deb8003bb07	0.207917	0	0.100633	0.10206	0.151525	0.1572	0.0897935	0.235736	0	0.208457	0.0840945	0	0.156353	0	0.132832	0.404168	0	0	0	0.120747	0	0.233176	0	0.16765	0.0943206	0	0	0.282783	0	0	0.114897	0	0	0	0.0753565	0.145071	0	0	0	0.122551	0	0	0.277857	0	0	0	0.0908797	0	0.146843
ed4fc32fde312c5358bb92d6dbf2156b	0	0	0	0	0.0579361	0.133279	0.0990031	0	0.059761	0.208457	0.127592	0.030336	0.0861073	0	0	0	0	0.060873	0.0843865	0	0	0	0.129064	0	0	0	0	0	0	0	0.121931	0	0	0	0	0.0588693	0.173441	0.0309797	0.0694357	0	0.288936	0	0	0.0555478	0	0	0	0	0.0978953
46a188e8d03421d59a14cfaedaf9b599	0	0	0	0	0	0	0.112817	0.058934	0	0	0	0	0	0	0	0	0	0	0.0784991	0	0	0	0	0	0	0	0.199468	0	0	0	0.0656553	0	0	0	0	0	0	0	0	0	0	0	0.0678233	0.136886	0	0	0	0	0
3f8f581972ea901b6d9d910c04bf3310	0.10943	0	0	0.02268	0.077991	0	0	0	0.0464807	0.0360295	0	0.212352	0	0	0.0270167	0.962305	0	0	0.0883115	0	0	0.0326883	0.0194813	0.0326591	0	0	0	0.0654374	0.238976	0.644394	0.192276	0.0724687	0	0	1.22889	0.313269	0	0.047661	0.0273534	0.108488	0	0	0.0328177	0.053564	0	0.111765	0.0666451	0.0535111	0.0912206
95c86838ca3003d28bd3a0d559e972cf	0.19971	0.16971	0	0.04725	0.746485	0	0.0851887	0.0654822	0.453741	0.177574	0	0	0	0.138508	0.0270167	0	0.0268653	0	0.0313996	0.0466042	0	0.0305091	0.0852307	0.0391909	0.0875834	0	0.424509	0.0327187	0	0.0272628	0	0.174378	0.366981	0.0562646	0	0.1703	0.318501	0.045278	0	0.0883978	0	0.12645	0.0831383	0.0257901	0	0.294118	0	0.0462141	0
028ee77a7ab8fb57e4bf5583705d6ab8	0.123109	0.0678841	0.0359402	0.12663	0.135927	0	0.151958	0.0982233	0.0973882	0.138971	0.0550964	0.121344	0.0271918	0.0923389	0.0450278	0	0.0952497	0.0572922	0.0627993	0.0995636	0.0570759	0.169979	0.0681846	0.0914455	0.119024	0	0.0537029	0	0	0	0.103173	0.038499	0.103213	0.1836	0	0.039947	0.132446	0.157281	0	0	0.0822175	0.0740192	0.0503205	0.0714187	0.0500825	0.05	0.0727038	0.0559434	0.0734214
ae1caa474c06b34db277d0085c64ebf2	0	0	0	0	0.0490229	0	0	0.0960405	0	0.0694855	0	0	0.158619	0	0	0	0	0.157554	0	0	0.117156	0	0	0	0.0561432	0	0.181567	0	0.121125	0	0	0	0	0	0	0.0210247	0.220744	0	0	0	0	0	0	0	0.0471365	0	0.0545278	0	0.0266987
ba4df0cb64bb4fa2c16c67c1dfc2076f	0	0	0	0.0680401	0	0	0	0.11132	0	0	0	0.255328	0	0.0954169	0.092307	0.230953	0	0	0	0.152523	0.18024	0.115499	0	0.182891	0	0.289734	0.396379	0.149571	0	0	0	0	0	0.165833	0	0	0	0.0238305	0.0589151	0	0.112755	0	0.0656355	0.178547	0	0.123529	0	0	0.202465
48fae6ee7ba89647619bb4c551b11610	0.153202	0	0.0503163	0.03213	0	0	0.0990031	0	0	0.146692	0	0.166848	0	0	0.475043	0	0	0.0930999	0	0	0	0	0	0	0	0.0495941	0	0.0303816	0	0.121443	0	0.0226465	0	0.0888389	0.525563	0.0210247	0	0.0953221	0.149392	0.423908	0	0	0	0.0456286	0	0.229412	0.0565474	0	0
3c71e80f795fe24a121a0a3c78269004	0	0.022628	0	0.02079	0	0.034174	0	0.0152792	0	0	0	0	0.0339897	0	0	0	0.0928074	0.0572922	0.0196248	0	0.0811079	0	0	0	0	0	0.109963	0	0	0	0.0375173	0	0	0.0769937	0	0	0.116679	0	0.0462905	0	0.0610759	0	0	0	0	0	0	0.0218909	0
4d628db4c55bdf2b9e685612d282b7fe	0	0	0	0.01701	0.0200548	0	0	0	0	0.108089	0	0	0	0	0	0.0412416	0.0610575	0	0.0255122	0.050841	0.114152	0.0239714	0	0	0	0	0	0	0	0.0470903	0.0328276	0	0	0	0	0	0	0	0.0399781	0.0241085	0	0.0524303	0	0	0	0	0.0908797	0.0997251	0
4c4c6c1f7389e2fb136f67c11bbfdca8	0.142259	0	0	0	0	0	0.0460479	0.0742131	0.0553342	0	0	0.0733119	0.0634475	0	0.0720445	0.167716	0	0	0.111861	0.114392	0	0.108961	0	0.0936228	0.0651261	0.133121	0.125307	0.14256	0	0.156142	0.0867587	0	0	0.050342	0.160374	0.397368	0	0	0.113622	0.0562531	0	0.123365	0.11158	0.0595155	0.0618666	0.0647059	0.470555	0	0.0978953
d81599ef7d1c495781d22e0b76e59f8f	0.221596	0	0	0.26838	0	0	0.248659	0	0	0	0	0	0	0	0.0787987	0	0	0.182619	0	0	0	0	0	0	0	0.140952	0	0	0	0.19084	0	0	0	0	0	0	0.186055	0.0548102	0	0.0723255	0.112755	0	0	0	0	0	0	0	0.175766
737bdce7fb32290147e5ad5c8710cfb6	0	0	0	0.10962	0	0.0751828	0	0.0720304	0.0907481	0	0	0.027808	0	0	0.0472792	0	0	0.196942	0	0.0593145	0	0	0	0	0	0	0	0	0	0	0.0844139	0	0	0.0710711	0	0	0	0	0	0	0.136246	0	0	0.053564	0	0	0	0	0
69ce2d1a03a89a3bddba78715c33f1b6	0.0766011	0.0678841	0.0239601	0.0604801	0.0445663	0	0.108213	0.0305583	0.159363	0.0566179	0.0434972	0.042976	0.138225	0.0646373	0	0	0.0464037	0	0.0784991	0.131339	0.0841119	0.0544805	0	0.0304818	0.0651261	0.0469839	0.0639321	0.121527	0.10803	0.0123922	0.042207	0.0452929	0.190371	0.106607	0.0598988	0.0609718	0.214437	0.0857899	0	0.0361627	0.0681231	0.0308414	0.105017	0.0178547	0	0	0.0201955	0	0.0378232
7b9a43daf703a61e6b58ed21f9e4344f	0	0	0	0	0	0	0	0	0	0	0	0	0	0	0	0	0	0	0	0.105919	0	0	0	0	0	0	0	0	0	0.133836	0	0	0	0	0	0	0	0	0	0	0	0	0	0	0	0	0	0	0.31816
373220b1937e02306ad491524e7bf6e4	0.0656581	0	0.100633	0.04725	0.0289681	0	0.110515	0.0676649	0.0708278	0.0617649	0	0	0	0	0.105815	0	0	0	0.090274	0	0	0.0392259	0	0	0	0.0469839	0	0.0841338	0.130946	0.389115	0.0867587	0	0	0	0	0	0.189209	0	0	0.050226	0	0	0.0787626	0	0.109003	0.194118	0.062606	0	0.0689717
d7b8868b3f4e588c7d52e2ed8758f471	0	0	0	0	0.187178	0.129861	0	0.13533	0.188136	0	0	0.149152	0.0951712	0.160054	0	0.107228	0	0	0.109899	0	0.213284	0	0.133934	0	0	0.151393	0.143208	0.107504	0	0	0	0	0.107801	0	0	0	0	0	0	0	0	0	0	0.249965	0	0.208824	0	0	0.177991
cd4a48f0759546d564fc1e8942cfab14	0	0.0316792	0.0119801	0.03213	0.0334247	0	0	0.0130964	0.0354139	0	0	0	0.0543835	0.0153898	0	0	0.112346	0.0966806	0	0.0466042	0.027036	0.00435844	0.0438329	0.0261273	0.0179658	0	0.0127864	0.0140223	0	0	0.0445518	0.00679394	0.00917452	0.0177678	0	0.0273322	0.0693766	0	0	0	0.0211416	0	0.0131271	0	0	0	0	0	0
4d2ad8463bd7d16584a5245bb91050f4	0	0.033942	0.0670884	0.0642601	0.0490229	0.0786002	0.0368383	0	0.0177069	0.0411766	0.0637959	0	0.0883733	0	0.0675417	0	0.0952497	0.0179038	0.0569118	0	0	0	0	0	0	0	0.0434738	0.0210334	0.0229155	0	0	0.0339697	0.0160554	0.0266517	0.0521699	0.0210247	0.0599161	0	0.0462905	0	0.0587268	0	0	0.0257901	0	0.0676471	0.0302932	0	0
14157d8b00c602dda4891d7daf87a4f4	0	0	0	0.0945001	0	0	0	0	0	0	0	0	0	0	0	0	0	0	0	0	0.141188	0	0	0	0	0	0	0	0	0	0	0	0	0	0	0	0.141907	0	0	0	0.0681231	0	0	0	0	0	0	0	0
adc6919a270b9dc2cf0a2aa05e488b4a	0	0	0	0	0	0	0	0.0720304	0.0486941	0	0	0	0.0407877	0	0.0315195	0	0.122115	0	0.0372871	0.0254205	0	0.0457636	0	0	0	0.0495941	0.0971768	0.0560892	0	0	0	0	0	0.079955	0	0.0651767	0.0756835	0	0	0	0.0634249	0	0.0306299	0	0	0	0	0	0
c94fc1ed763488b64ce2436bcd850a93	0	0.12898	0.0886525	0.16821	0.129242	0	0.200309	0	0.281098	0	0	0	0	0	0	0.115477	0	0	0	0	0	0.148187	0.248387	0.213373	0.074109	0	0	0	0.455037	0.0991375	0.147724	0.360079	0.25918	0	0	0.111431	0.299581	0	0	0.162732	0	0	0	0	0	0.308824	0.17772	0.20918	0.20024
aa2a0bec8f18bf4991a6079667fa68aa	0.114902	0.110877	0.100633	0	0	0	0.0621647	0.25538	0.101815	0.120956	0.173989	0.0606719	0	0.178522	0.103564	0	0	0	0.264934	0	0	0	0.265433	0	0	0	0	0.126201	0	0	0	0	0.061928	0.100684	0	0.145071	0	0	0	0	0	0	0.183779	0.0694348	0.179708	0	0	0	0.191341
4816672fd36afff4f5acb9107eb84025	0	0	0	0	0	0	0	0	0	0	0	0	0	0.273939	0	0	0.0928074	0	0	0.150405	0	0.289836	0.192378	0.204664	0	0	0	0	0	0	0	0	0.149086	0	0	0	0	0	0	0	0.147992	0	0	0.170611	0	0	0	0	0
cf0360815a740e3a3402b76a0896251f	0	0	0	0.11907	0.0757626	0	0	0	0	0.138971	0	0.184544	0	0	0.051782	0	0	0	0.162886	0.0571961	0.159212	0	0.255692	0.0914455	0	0.0835269	0	0	0	0	0.21338	0.110968	0	0.281323	0.0579665	0	0	0	0	0.0401808	0	0	0	0.0872895	0.209168	0	0.149447	0.162965	0.0400481
10e16eec33e3f965cdf04081da276175	0	0	0	0	0	0	0	0	0	0	0	0	0	0	0.0585361	0	0	0	0	0	0	0	0	0.0391909	0	0	0	0	0	0	0	0	0	0	0	0	0	0	0	0	0	0	0	0	0	0	0	0	0
6b0be3dd2b3e05e70042d299164226bd	0	0	0.0431282	0.02835	0	0	0	0.0611167	0	0	0	0.03792	0.0407877	0.104651	0.0720445	0.140222	0.0464037	0	0.0726117	0.050841	0	0.0544805	0	0.0457227	0.0314402	0.0991882	0	0	0.0949357	0.0693963	0.0398621	0	0	0.0592259	0.0212544	0	0.0630696	0.0405119	0.0652275	0.050226	0.10101	0.046262	0.0503205	0.0714187	0	0	0.0565474	0.0364848	0.0556223
9f0e7e7f958f9b5c3b1f3b88b82e8bec	0.172352	0.219492	0	0	0	0.215296	0.0920959	0	0.274458	0.120956	0	0.0808959	0.0974372	0	0	0.272195	0.0757113	0	0.0255122	0.0550777	0	0	0.15098	0	0.148218	0.271463	0.250614	0	0	0	0.0703449	0.181172	0	0.13622	0.280172	0	0	0	0.0483946	0	0.166784	0	0.120332	0	0.271035	0	0.405929	0.201883	0
59356b4efab1325c5037f5d45af4b88d	0	0.167447	0.0455242	0.0963901	0.180493	0.0991046	0	0	0.327579	0	0	0.144096	0	0	0.0968098	0.0467405	0	0.0787768	0.0333621	0	0	0.0631974	0.141239	0.111041	0.179658	0.143562	0.148322	0	0.0654729	0	0.128966	0.19023	0.344045	0.222097	0.256985	0.117739	0	0	0	0.176796	0	0.277572	0	0.0674509	0	0.197059	0	0	0
10b16d12e1430ddb71ab755275e8da1f	0.0164145	0.0429932	0	0.02457	0	0.0239218	0.0253264	0.0218274	0.0708278	0	0	0.133984	0.192608	0	0.0495306	0.0164967	0	0	0.0588743	0.033894	0	0.0348675	0.0413978	0.0174182	0.0179658	0.0156613	0.0332447	0.137886	0.00982093	0	0	0	0.302759	0.0592259	0.0193222	0	0	0.173963	0.0631233	0.00401808	0	0	0.0415691	0	0.0176762	0	0	0	0.0756463
692c2fecf4d2d41b54ecd6bf197ed1db	0	0	0.129385	0.02457	0	0.205044	0	0.202995	0	0.156986	0.162389	0	0	0	0.128329	0.109978	0	0	0.0333621	0	0	0.0958856	0.187508	0.152409	0	0	0	0.172942	0	0	0.0914484	0	0	0	0.0908142	0.153481	0	0.114386	0.0631233	0.0924159	0	0	0.105017	0.0753864	0.353523	0	0.151466	0	0
bf1c82ff600cd9ff1a9b369c1e3a95f1	0	0.199127	0	0.0793801	0	0	0.0805839	0.150609	0.137229	0.0875003	0.292881	0	0	0	0.261161	0.186962	0	0	0.0686867	0.279625	0	0	0	0	0	0	0	0.408984	0	0	0	0	0	0	0	0.147173	0	0.209709	0.157808	0.331492	0	0	0.100641	0	0	0	0	0.0899959	0
8bfa4ee5361d209444abc013a07d4b63	0.0683938	0.0294164	0.0503163	0.0510301	0.0445663	0	0.0575599	0.126599	0.0376273	0.0643385	0.0550964	0.05056	0.0611815	0.0738712	0.0337709	0.0604878	0.0561729	0	0.0392495	0.0571961	0.0360479	0.0435844	0.0706197	0.0130636	0.0381774	0.0287124	0.0562602	0.0747856	0.0687465	0	0.0703449	0.0566162	0.061928	0.0207291	0.0328477	0.0336396	0.0378418	0.0595763	0.0315617	0.0462079	0.032887	0.0308414	0.0590719	0.0495963	0.0677587	0.0264706	0.0646256	0.0437818	0.0689717
024b98914f6d02f37ae4dea139b81c3e	0.112166	0	0	0	0.104731	0	0.0736767	0	0	0	0	0.293248	0.117831	0	0.040525	0	0.0390768	0.157554	0.0470995	0	0.279372	0	0	0	0.242539	0	0.17901	0	0	0	0	0	0	0	0	0.19553	0	0	0	0	0.453371	0	0.686984	0	0	0.0764706	0	1.00941	0
540c2d7ab5d4a8e3f52e6b813185f570	0.175088	0.196864	0	0	0.254028	0	0.147353	0	0	0	0	0	0	0	0	0	0	0	0	0	0.111148	0	0	0	0	0	0	0	0	0	0	0	0	0	0	0	0	0	0	0.0401808	0	0	0.043757	0.0515801	0	0	0	0	0.0400481
a113daf1902448c35bd6b7bc3678ffa9	0	0	0	0	0.160439	0	0	0.161523	0.177069	0.151839	0	0	0	0	0.114821	0.2447	0	0	0.104011	0.144049	0	0.154725	0.121758	0.150232	0.166184	0.310616	0.148322	0.144897	0	0	0	0	0	0	0	0	0	0	0.0904768	0	0	0	0	0.10316	0.188546	0	0	0	0
bd390aa0b005ba8dc5e3705634e0e0c8	0.0601866	0	0	0	0	0	0.419036	0	0	0.0720591	0.200087	0.0606719	0.122363	0	0.0585361	0	0	0.128908	0.0608368	0.0953269	0.0720959	0.174338	0	0.100155	0	0	0.117635	0	0.121125	0.0545256	0.157104	0	0.0802771	0	0.0734243	0	0	0	0.0883727	0	0.117454	0	0	0	0	0	0	0.138642	0.0711965
9d47edd6c7ae3a6ceb2b0d50ea8b1597	0	0	0	0.10206	0	0	0	0	0.163789	0	0	0.0783679	0	0.0769491	0	0	0	0	0.19036	0.0720247	0.183244	0	0	0	0.0920748	0.0704758	0	0.0911449	0.150588	0.0272628	0.0867587	0	0.0550471	0.207291	0.0656954	0.0735866	0	0.0333627	0.0736439	0.0241085	0.0446324	0.101776	0	0.0991926	0	0	0.0282737	0	0
073c0f96b4d048a83654f1abdcd7faf7	0	0	0	0	0	0	0	0	0	0	0	0.753343	0	0	0	0	0	0	0.208023	0.0381307	0	0	0	0	0	0	0.0562602	0	0.0785675	0.143749	0	0	0	0	0.616377	0.124046	0	0.0953221	0	0	0	0	0	0.275755	0	0	0.397851	0	0
fc95b3637a032c547dca699c6fc0c801	0.158674	0.0362048	0	0.04914	0	0	0	0.133147	0	0	0	0.0733119	0	0.0923389	0.164351	0	0	0.125327	0.041212	0.0402491	0.216288	0	0	0	0.119024	0	0.0511457	0	0	0	0	0.0656748	0	0	0	0.0567668	0	0.0834068	0	0	0	0.046262	0.159713	0.0198385	0	0	0	0	0.282561
86fa3d73c51719233924013fd737e54e	0.404892	0.131243	0	0	0	0	0.138144	0	0.148296	0.164706	0	0.13904	0.149555	0	0	0	0	0	0.0745741	0.197009	0	0	0	0	0.145972	0.200987	0	0	0	0.228016	0	0.0905859	0	0	0	0.208145	0	0.216858	0.172537	0	0	0	0.0809504	0.122999	0	0	0.220131	0.184856	0.0956704
0f1162fa2eebb1d928bc72ea3861b1ab	0.0738653	0.0610956	0.160533	0	0.113644	0.0478436	0.0713743	0.0392893	0.0442674	0	0.0434972	0.0960639	0.0407877	0	0.0427764	0.104479	0.0634998	0	0.0529869	0.0699064	0	0	0.0803604	0.0522546	0.0853376	0.0887474	0	0.0701115	0.0949357	0.0594825	0	0.124556	0.0321108	0.0592259	0.0908142	0.107226	0.0220744	0.0500441	0.10731	0.178805	0.0493305	0	0.028442	0.0376932	0.0736507	0.208824	0.121173	0.0583757	0.0778712
ada7539320a76ac08cdc686d19bbcd15	0	0	0	0	0	0.0956872	0	0	0.0796813	0	0	0	0.192608	0	0.0495306	0	0	0	0	0.0423675	0.10514	0	0.029222	0.148055	0	0	0	0	0	0	0	0.0181172	0	0	0	0	0	0	0	0	0	0	0.0765747	0	0	0	0	0	0
e2a02af39462506fa6fa85e5b6e2370e	0	0.205915	0	0	0.071306	0	0	0.314314	0	0	0	0	0	0.0984949	0	0	0.21248	0	0	0.0826166	0	0	0	0.269982	0	0	0.12275	0	0	0	0	0	0	0	0	0.0231272	0	0	0	0	0	0	0.229724	0.0317416	0.164978	0	0	0	0
da920770671f9508ebd3b3a3e412592d	0	0	0	0	0	0	0	0	0	0	0	0	0	0	0	0	0	0	0.83209	0	0	0	0	0	0	0	0	0	0	0	0	0	0	0	0	0	0	0	0	0	0	0	0	0	0	0	0	0	0
d451e4d204b59b8d7ff0f6505b44f938	0	0.0294164	0	0	0.0579361	0	0	0.0174619	0	0	0.214586	0.030336	0.0181278	0.0615593	0	0	0.0537306	0	0.0235497	0.0444859	0.0750999	0	0.0389626	0	0.0673718	0.0156613	0.0818331	0	0	0	0.0398621	0.108703	0	0.0592259	0	0	0.0473022	0.0166814	0.0799562	0	0.0892647	0	0	0.0555478	0	0	0	0.0364848	0.0333734
8047ac17a48e3869109bfe3249b24d0a	0	0	0.0718804	0	0	0	0	0.196447	0	0.0900739	0	0	0	0	0	0	0	0	0	0	0	0.570955	0	0	0	0.154003	0	0.0981561	0	0	0	0.0452929	0.116975	0	0	0	0	0	0	0	0	0	0.185967	0	0	0	0	0	0
9e5a579bb98c8e683fc300af1f7f91e0	0.0355648	0.0248908	0	0.31374	0.0623928	0	0	0.0130964	0.0309872	0	0.101493	0	0	0.0430915	0	0	0.0683844	0.171877	0.194285	0.0550777	0.0600799	0	0.0219165	0.0479	0.0112286	0	0	0	0.0294628	0.0148706	0.0844139	0.0203818	0.311934	0.408659	0	0.039947	0	0	0	0.00803616	0.0892647	0	0	0	0.103111	0	0	0	0.0600721
40808eeb2d8dc06129c524adc2aed5ce	0	0	0	0.0585901	0	0	0	0.0654822	0	0	0	0	0.115565	0	0.0472792	0.189712	0	0	0.0706492	0	0	0	0.107147	0	0.0786005	0	0	0.0584262	0	0.0470903	0.159448	0	0.174316	0	0.0483054	0.039947	0	0.133451	0.0589151	0.150678	0.0634249	0	0	0.10316	0	0	0	0	0.106795
dda7e2b5423fd67d0415aba3eec5287c	0	0	0	0	0.187178	0	0.0736767	0.133147	0.0398406	0.113236	0	0.0960639	0	0	0.08105	0	0.109904	0	0	0.0910901	0	0.0915272	0	0.104509	0.0696176	0	0.363134	0.0747856	0	0	0	0.0656748	0	0	0	0	0.116679	0.0857899	0	0	0.0681231	0.104861	0.0371934	0.0634832	0.206222	0.173529	0.113095	0.233503	0
fa522c3747fc6dcc6fec6882d72a39eb	0	0	0	0	0	0	0	0	0	0	0	0	0.240194	0	0.103564	0.164967	0.153865	0	0.0922364	0	0	0	0	0	0.18415	0	0	0.0631003	0	0.141271	0	0.158525	0	0	0	0.214452	0	0.133451	0	0	0	0	0	0	0	0	0	0	0.10902
7bc034bd7aa3aba6310ed7dbbe784db2	0	0	0	0	0	0	0	0	0	0	0	0	0	0	0	0	0	0	0.0843865	0.0826166	0	0	0	0	0	0	0	0	0	0.401507	0	0	0	0	0.343935	0	0	0.431332	0	0	0	0	0	0	0	0	0	0	0
558696fd660da1dbd991973477856aaf	0	0.0633585	0.285126	0	0.0467946	0	0.0529551	0	0.0509075	0.0977945	0	0	0	0	0.144089	0	0.0928074	0	0	0.0550777	0	0	0.165591	0.0457227	0	0.0783065	0	0.0607633	0	0	0.136	0	0	0	0.027051	0	0.0599161	0.245454	0.256702	0	0	0	0.0415691	0	0	0	0.0868406	0	0.062297
c4c82c97d948392a4ec2fe7fcfd2de07	0	0.0316792	0	0.0510301	0.0311964	0	0.0253264	0.0392893	0.101815	0	0	0	0.113299	0.0307796	0.0270167	0	0.097692	0.103842	0.041212	0.0360124	0.0480639	0	0	0	0	0	0.0690466	0	0	0	0.0328276	0.0339697	0	0	0	0.0126148	0	0	0	0	0.0399342	0	0	0.0555478	0.0294603	0	0	0.0121616	0.151293
45e7c522c43cfd61f82abb1cde12c1d3	0	0.212703	0.122197	0.0585901	0	0	0.128934	0.124416	0	0	0	0	0	0	0	0	0	0	0.0372871	0	0	0	0	0.0435455	0.0853376	0	0	0	0	0.104094	0	0.276287	0.204133	0	0.0231866	0.0988163	0	0	0	0.0944249	0	0.181964	0.137834	0	0	0	0	0	0.0912206
f233c2a2f3072a11286b98513da9b750	0.224332	0.0859865	0	0	0	0	0	0	0	0	0	0.0707839	0.292312	0	0	0.450909	0	0	0.129524	0	0	0.150366	0	0.211196	0.0651261	0	0	0	0	0	0	0	0	0	0	0	0	0.107237	0.231452	0.552486	0	0	0.166277	0.111096	0	0	0.195896	0	0.402705
a376a286552c128fa9d21db70db7ed99	0	0.0203652	0.0119801	0	0	0	0.011512	0.0676649	0.0287738	0.0360295	0	0	0.0589155	0.0430915	0	0.0577383	0.0464037	0	0	0.0360124	0.0540719	0.0566597	0.0121758	0.0479	0.0157201	0	0	0.0444039	0.0818411	0.0198275	0.0351725	0	0	0	0	0	0.078837	0	0	0.0341537	0	0.0493462	0.0568841	0	0.00589206	0.0205882	0.0121173	0.0437818	0.0111245
900e825bda78edec2c57d926d54af90f	0.114902	0.165185	0	0	0.0668494	0.129861	0	0	0	0	0	0.0707839	0	0	0	0	0	0	0.200173	0.0974452	0	0	0	0.161118	0.170675	0.313226	0.212255	0.296805	0	0	0.0445518	0.076998	0	0.142142	0	0.0378445	0	0	0.115726	0.0261175	0.0610759	0	0.043757	0.0456286	0.15614	0.0705882	0	0	0
ca76f20d5587c0832f29dce3a1cd77d1	0	0	0	0	0	0	0	0	0	0	0	0	0	0	0	0	0	0	0	0	0	0	0	0	0	0	0	0	0	0	0	0	0	0	0	0	0	0	0	0.118533	0	0	0	0	0	0	0	0	0
87e2e08dad8372ef05550a99b0db07bd	0.205182	0	0.0814644	0	0.0646211	0	0.23024	0.0654822	0	0	0.124692	0	0.0589155	0	0	0	0	0.121746	0.0608368	0.0402491	0	0.172158	0.182637	0	0	0.107019	0	0	0	0	0	0.274022	0.387624	0.0473807	0.171967	0.0378445	0.170288	0.047661	0.105206	0.0723255	0.197322	0	0.0350056	0.053564	0	0	0.165603	0	0.171317
a787936e407b376c5ffb557d043c26e7	0	0	0	0	0	0	0	0	0	0	0.0985936	0	0.113299	0	0.0337709	0	0.166076	0	0.0255122	0.0275389	0	0	0.0316571	0.0435455	0	0	0	0	0	0	0	0	0	0.162871	0	0	0	0	0	0.0160723	0.0563777	0	0	0	0	0	0	0	0
e8ca01d21c70c0bdc22ffbb535629613	0	0.423144	0	0	0	0	0	0.266294	0	0.200736	0	0.257856	0	0	0	0	0	0.340173	0	0	0	0	0	0	0	0	0	0	0	0	0	0	0	0	0	0.24599	0	0	0	0	0	0	0	0.21624	0	0	0	0	0
1a58401969676faa84de58ab007f4905	0	0.0927749	0	0	0	0.129861	0	0	0.0885347	0	0.347977	0	0	0	0	0	0.100134	0	0	0	0	0.0631974	0	0.0348364	0	0	0.127864	0	0	0	0	0	0.128443	0.186562	0	0	0.321655	0	0.128351	0	0	0	0	0	0	0	0	0	0
c253f1ebf9fb7f72182934d6f43d4c9c	0	0	0	0	0	0.52628	0.0713743	0.0567512	0.0774679	0.0720591	0	0	0	0	0	0.461906	0	0	0	0.0804982	0	0	0	0.0958	0	0	0	0	0	0.223059	0	0	0.119269	0	0.0502377	0.044152	0	0	0	0.116524	0	0	0	0.0813379	0	0	0	0	0
b778f1b65236de0e1b9bda9df66a390c	0	0	0	0.0680401	0.0646211	0	0	0.041472	0.0641877	0	0	0	0	0	0	0	0	0	0	0.0953269	0.0811079	0	0	0	0	0	0.107406	0	0	0	0	0	0	0	0	0	0.0882974	0	0	0	0.0845666	0	0.0525084	0	0	0	0	0	0
a956ba58056fd99c54cda7c30d627229	0	0	0.0718804	0.04914	0	0	0.10591	0	0	0.126103	0.0985936	0.144096	0	0	0	0	0	0	0	0.0550777	0	0.902197	0	0	0	0.0548145	0	0	0	0.574998	0	0	0	0	0.770955	0.0714841	0	0	0	0	0	0	0	0	0	0	0	0	0
9fc8341af590ad061e2e6c359f3e5a41	0.0766011	0	0.0910485	0.02646	0.115872	0	0.0391407	0.0261929	0.0531208	0.0643385	0.0898942	0.048032	0.0385217	0	0	0	0.0683844	0	0	0.0826166	0	0.0523013	0.0413978	0	0.0471603	0.0783065	0.0869476	0.0607633	0.0687465	0	0.0867587	0	0	0	0.0154577	0	0.0599161	0.0309797	0.0441863	0	0.0704722	0.0555144	0.0459448	0.0495963	0.106057	0	0.0323128	0.0486464	0
5dbcfc5c75783698183711a5f05ec7bb	0.0273575	0	0.0910485	0.02268	0.035653	0.0649306	0.00920959	0.0545685	0.0287738	0.0591914	0	0	0.0453196	0	0.0247653	0.0384922	0.0293076	0	0.104011	0.0317756	0.0720959	0	0	0	0.0673718	0.0287124	0.15088	0.049078	0.0523783	0	0.0680001	0	0.0366981	0.0325743	0	0.0525619	0.0441487	0	0.0336658	0	0	0.138786	0	0.0238062	0.0382984	0.0323529	0	0.184856	0
2a843d072d16f6d2f39e66707be5777b	0	0	0	0	0.0200548	0	0	0	0	0	0.0289981	0	0.188076	0	0	0	0.109904	0	0.0294372	0.0826166	0.129172	0	0	0	0	0	0.332447	0	0	0	0	0	0	0.050342	0	0	0	0	0	0	0.321823	0	0	0.0039677	0	0	0	0	0.0400481
3fd8f3be97996a6652d7fee34e01fb5b	0	0	0	0	0	0	0	0	0	0	0	0	0	0	0	0	0.124557	0	0	0	0.234312	0	0	0	0	0	0	0	0	0	0	0	0	0	0	0	0	0	0	0	0	0	0	0	0	0	0	0	0
b582a1b2e9da32b240449ed841e96c7a	0	0.045256	0.0239601	0.0756001	0.0512512	0.153783	0	0.041472	0.0464807	0	0.0840945	0	0.0815753	0.086183	0	0.104479	0.0610575	0	0	0.0910901	0	0.113319	0	0.156764	0.0112286	0	0.035802	0.049078	0.0621992	0	0.0187586	0	0.0344045	0.0236904	0.0908142	0	0.0630696	0	0	0.050226	0.0634249	0.0986923	0.0940775	0	0.0559745	0.0558824	0.0201955	0.0218909	0.0266987
df848c4f251b88560d48c0c57279118d	0	0.0497816	0	0	0	0	0	0.109137	0	0	0	0.0985919	0	0	0	0	0.139211	0	0	0	0.12016	0.0675558	0.136369	0.0870909	0.0898291	0.130511	0.0613748	0.10283	0	0	0	0.16079	0	0	0	0.281732	0	0	0	0	0.0375852	0.120281	0.135647	0	0	0	0	0	0.153518
54d69c3534469cd4ed684c292f5990eb	0	0	0	0	0	0	0	0.0632994	0	0	0	0	0	0	0	0	0.129442	0	0	0	0	0.0631974	0	0.0674955	0	0	0	0	0	0	0	0	0	0	0	0	0	0	0	0	0	0	0.0393813	0	0.150247	0	0	0	0
a7f06f609fa373a894ba894b9157a351	0	0	0	0	0	0	0	0	0	0	0	0	0	0	0	0	0.0830382	0	0	0	0.102136	0	0.0608791	0	0	0.0574248	0	0	0	0	0	0	0	0	0	0	0	0	0	0	0	0	0	0	0	0	0	0	0
e6456c0b89addc4aaadb53d22bc2d892	0.021886	0.0407304	0.0263561	0.0661501	0.0467946	0.0546784	0.0598623	0.0371066	0.0332005	0.0463237	0.0724953	0	0.0951712	0.0369356	0.0292681	0.04949	0.0586152	0	0.0235497	0.0444859	0.0871159	0.0414052	0.0487033	0.0130636	0.0224573	0.0339328	0.0869476	0.0303816	0.0425574	0	0.0445518	0.0203818	0.0275236	0.0562646	0.0289833	0.0273322	0.0441487	0	0.0504987	0.0401808	0.0798685	0.046262	0.0262542	0.0515801	0.0382984	0	0.0444301	0.0656727	0.0266987
b58f3a8e4b946716e9d37aa6e52da926	0	0.16971	0	0.03969	0.149297	0	0	0.058934	0.0376273	0	0	0	0.145023	0	0	0	0.073269	0	0	0.0720247	0.198264	0	0	0.0827364	0	0	0	0	0	0	0	0.0679394	0.165141	0	0	0	0.176595	0	0	0	0.265445	0	0.0831383	0	0	0	0	0.068105	0.0533974
bc9d361065b1a982a3031c1b9155d51b	0	0	0	0.03969	0	0	0	0.050203	0.0641877	0.0952209	0.0492968	0.0935359	0	0	0.0878042	0	0.136769	0.118165	0.104011	0	0.108144	0	0	0.0283046	0	0.0626452	0	0	0.134219	0.0297413	0.0586208	0	0	0	0.0695598	0.0315371	0	0	0.0694357	0	0	0	0	0.107128	0.0765967	0	0	0.131345	0.106795
932094f2e4de47ee4fe37bbae76ecf76	0	0	0	0.04725	0	0	0	0	0	0	0	0	0	0	0	0	0	0	0.0490619	0	0.0570759	0	0	0	0	0	0	0	0	0	0	0	0	0	0	0	0	0	0	0	0	0	0.0109392	0	0	0	0	0	0
1ed8e802db3d5d9891d0e2378b1814ab	0	0.0814609	0	0.0378	0.147069	0	0	0	0.201417	0	0	0	0.18581	0	0.211631	0	0	0	0.0333621	0.0487226	0	0.0305091	0	0	0.074109	0	0.0383592	0.0677744	0	0	0.143035	0	0	0.0918002	0	0	0.0599161	0.0548102	0.0820603	0	0.563777	0	0	0.0357093	0.194438	0	0	0	0.0556223
df57a9701e1bbf3ba65e4dd0cc5d2fef	0	0.0362048	0.0934445	0	0	0	0	0	0.0907481	0	0	0.032864	0.0543835	0	0	0	0	0	0	0	0	0	0	0	0.0157201	0	0	0	0	0	0.0633104	0	0	0	0	0	0	0	0	0	0	0	0.0481327	0.0218224	0	0	0	0.0267555	0.0800961
5b389fdceb7bc28ddeef5e9d85575f1c	0	0	0	0.1134	0.071306	0	0.0874911	0.0632994	0.150509	0	0	0.0556159	0.142757	0	0	0	0.0512883	0	0.0765366	0.133458	0	0	0.0827956	0.0892682	0	0.133121	0	0	0.091662	0	0.0726898	0	0.0802771	0.0592259	0	0.0988163	0	0	0.105206	0	0.0869157	0	0	0.247981	0.0972189	0	0	0	0.0778712
e3b4ae121ea791cda0373c475c03ff31	0	0.0429932	0.0910485	0.18711	0.0378813	0	0.0851887	0.0436548	0	0	0	0.0530879	0.0203938	0.0831051	0.105815	0	0.0659421	0.060873	0.0392495	0	0	0	0.0584439	0	0.0291945	0.190546	0.15088	0.0584262	0.101483	0	0.0656553	0.199289	0.0504599	0.0829163	0.0637632	0.0735866	0	0.0285966	0.109414	0.100452	0.124501	0.0185048	0.0240663	0.115063	0.0942729	0.0441176	0.062606	0	0
df3b4d0780368ee659b6eb13e1b38807	0.18056	0	0.122197	0.15876	0.160439	0	0	0.115685	0	0	0.298681	0	0.169949	0.224691	0	0.19521	0	0	0	0	0	0	0.357969	0.0892682	0.16843	0.321057	0	0.278109	0	0	0.185242	0.0792626	0	0.376085	0	0.17871	0	0.119153	0.130455	0.142642	0	0	0	0	0.291657	0.308824	0.0686647	0.0729696	0
1057c81b134a23ad92a6c832fc7444b8	0	0	0.0503163	0.01701	0	0.112774	0	0.0763959	0.0309872	0.234192	0	0	0.0770433	0	0.0900556	0	0.0903651	0.161134	0.215873	0.0381307	0	0.0588389	0	0	0.0426688	0.0913576	0	0.0607633	0	0	0	0	0	0	0	0	0	0	0.0526028	0	0.0399342	0.0801875	0.0853261	0.0813379	0.197384	0.1	0	0	0
85b78a8c19571e8b6eb891b3a5fac79a	0	0	0	0	0.0824476	0.0991046	0.179587	0	0	0	0	0	0.115565	0	0	0	0	0.168296	0	0	0	0	0	0	0	0.12268	0	0	0	0	0	0	0	0.0710711	0	0	0	0	0	0	0	0	0	0	0	0	0	0	0
5ff8669bbcb455eed3e1729c27788345	0	0.0610956	0	0	0	0	0	0.0698476	0	0	0	0	0	0	0	0	0	0	0.0431745	0	0	0	0	0.0566091	0	0.0495941	0	0	0	0	0	0	0	0	0.00966109	0	0	0	0	0	0	0.067851	0	0	0	0	0	0	0
b1a7661bb1333bbf5181679100116e51	0	0	0	0	0	0	0	0	0	0.108089	0	0.048032	0	0	0	0	0.195384	0	0	0	0	0.0326883	0.0316571	0.128459	0	0.174884	0.0818331	0	0.0654729	0	0.0844139	0.0271758	0.0688089	0.180639	0	0	0.204976	0	0.288263	0	0.110406	0	0	0.0337255	0.106057	0	0	0.0997251	0.0400481
0079bd3a49be1b09a0e277eb841baba7	0	0.0543072	0	0.02646	0.0802193	0.068348	0	0	0	0	0.217486	0	0.0521176	0.0554034	0	0	0	0	0.0608368	0.0360124	0.0931239	0	0.0706197	0	0	0	0.0562602	0.0140223	0.0130946	0	0.0304828	0.0203818	0.0206427	0	0	0	0.0630696	0	0	0	0	0	0	0.0158708	0.0500825	0	0	0	0.0689717
28b63a1c48a28a138d71e822983aa20a	0	0	0	0.0793801	0.0579361	0.0410088	0	0.0152792	0.0221337	0	0	0	0.0815753	0	0.0157597	0	0.0537306	0.0716153	0.0313996	0.0148286	0	0.00435844	0	0	0	0	0.0204583	0	0	0	0.0164138	0	0	0	0	0	0.0473022	0	0	0	0.0117454	0	0	0.0277739	0.0265143	0	0	0.0121616	0.0111245
6f033fdcde73a75fb6192c16ff0c4d9b	0.0547151	0.11314	0	0	0	0	0	0.139695	0.0398406	0	0	0.0758399	0	0	0	0.126474	0	0	0.0549494	0.0550777	0	0	0	0.0914455	0	0.0783065	0.0690466	0.0280446	0	0	0	0	0	0	0	0	0.116679	0	0.0273534	0	0	0.262151	0	0	0.0530285	0	0	0	0
10d99a18e5f4c1a3886a1afdedc1b24f	0.101223	0	0	0.14175	0	0	0.0460479	0	0	0.0411766	0.0579962	0.103648	0	0	0	0.024745	0	0	0.0137373	0	0.012016	0	0.00974066	0	0	0	0	0	0.0327364	0.52295	0	0.0973798	0	0	0.51397	0.0315371	0	0.388437	0	0.0843797	0	0	0	0.0456286	0	0	0.062606	0.0754019	0.171317
9d70f590175bf5a6a6352d8af3cd4cd1	0	0	0	0	0	0.1572	0.0483503	0	0	0	0	0	0	0	0	0	0.0928074	0	0	0	0	0	0	0	0	0	0	0	0	0	0	0.0498222	0	0	0	0	0.179748	0	0	0	0.0939629	0	0	0	0	0	0	0	0
ac156ee3f88866465b51321b845fba30	0	0	0	0.1134	0	0	0	0.0371066	0	0.205883	0	0	0.101969	0	0	0	0	0	0.0608368	0.15676	0	0	0	0	0.0673718	0	0.176453	0.158919	0	0	0.107862	0	0	0.0888389	0.0598988	0	0	0.0500441	0	0	0	0	0.0459448	0	0	0	0.0666451	0	0
f91ff39e6e9a38954db024feed4e8c2d	0.0766011	0.033942	0.0622963	0	0.0579361	0.0580958	0.0506527	0.0392893	0.0708278	0.033456	0	0.015168	0.0135959	0.0677152	0.0180111	0.0109978	0.0610575	0.211265	0.00981239	0.0402491	0	0.0784519	0.0633143	0.113218	0.0404231	0.0678656	0.0460311	0.0233705	0	0	0.0633104	0.0362343	0	0	0	0	0.0630696	0	0.0420822	0	0	0	0	0	0.109003	0	0	0.0972928	0.0266987
25171ec7178086dbbd876e3b1265a8bc	0	0	0	0.0510301	0	0	0.0276288	0	0	0	0	0	0	0	0	0	0	0	0	0	0	0	0	0	0	0	0	0	0	0.723704	0	0	0	0	0.587394	0	0	0	0	0.0361627	0	0	0	0	0	0.0882353	0.0525083	0	0
e93c30cb67a941f407a24ece3866fcbb	0	0	0	0	0	0	0.239449	0	0	0	0	0.184544	0	0	0	0	0	0	0	0	0.420559	0	0	0	0.197624	0	0	0	0	0	0	0	0	0	0	0	0	0	0	0	0	0	0	0	0	0	0	0	0
3d05f693c21e33079da33278fb287694	0	0.0701469	0.0551083	0.0510301	0.0423379	0.119609	0.0621647	0	0.0376273	0.0720591	0.0753951	0.0935359	0.0521176	0.0554034	0	0	0.0464037	0.0716153	0.0255122	0.0381307	0	0.0326883	0	0	0.0426688	0.0495941	0.102291	0	0.0425574	0	0.042207	0.0249111	0.087158	0.0769937	0	0.039947	0.0946044	0	0	0	0	0	0.0612598	0.0495963	0	0	0.0444301	0.0705373	0.0556223
745c0d16f1e38fbee9c0df68c1e731a6	0	0	0.126989	0	0	0	0.0598623	0	0	0.115809	0.110193	0	0	0.0800271	0.108067	0.0604878	0	0.0787768	0	0	0	0	0.0316571	0.0849137	0.0561432	0	0	0.0537521	0	0	0	0	0	0	0.0598988	0	0	0	0	0	0	0.12645	0	0	0	0	0.105017	0	0
e3e7de0ee1f216782b6881bb92497ff7	0	0.011314	0.103029	0.01701	0.0935891	0	0	0.0436548	0.0199203	0.0437502	0.0811947	0.0606719	0.0249258	0	0.114821	0.0192461	0.0390768	0	0	0.016947	0	0	0	0.0587864	0	0	0.0485884	0	0.00982093	0.0669178	0	0	0	0	0.0541021	0.0147173	0.0630696	0.0262136	0.0273534	0.00803616	0.0399342	0	0.0787626	0.0555478	0	0	0	0	0
85035521aa8cf887608f408ff825bc99	0.0656581	0.156133	0	0.04536	0	0	0	0.0829441	0.0863214	0	0	0	0	0	0	0	0	0	0.086349	0	0	0.215743	0	0.0914455	0	0	0	0	0	0	0	0	0.114682	0	0	0	0	0	0	0	0	0	0.100641	0	0	0	0	0	0
dfcf09e3efbe44c7da036c1d32521558	0	0.0656213	0	0.03024	0.0802193	0	0.0276288	0	0	0.033456	0	0	0	0	0	0	0.0195384	0	0.0431745	0.0317756	0	0.102423	0.0706197	0.0500773	0	0.0339328	0	0	0	0	0	0	0	0.0740324	0.141052	0.0693817	0	0	0	0	0.0140944	0	0.11158	0	0	0	0	0.0997251	0
4d5b706f867c7234deb0c1267a40d66f	0	0	0	0.04347	1.76705	0	0.133539	0	0	0	0	0	0	0	0.306189	0	0.0170961	0	0	0	0	0	0	0	0	0	0	0	0	0	0	0	0.295878	0.0355356	0	0	0	0	0	0	0	0	0	0	0	0	0	0	0.0289236
f59daf82cf5b0a61a30cafe157baf8b1	0	0	0	0	0	0	0	0.0698476	0	0	0.15369	0	0	0	0.092307	0	0.131884	0.168296	0	0	0.126168	0	0	0.11975	0	0	0	0	0.153861	0	0.0937932	0	0	0	0	0	0.0536092	0	0	0.0542441	0	0	0.0897018	0	0.0235682	0.111765	0.0343323	0	0
a2c11434751bff01f6a4faa18776fd90	0.0465078	0.0769353	0.0646924	0.16443	0.0846759	0.051261	0.0851887	0.0371066	0.0287738	0.0386031	0.124692	0.05056	0.0407877	0.0707932	0	0.0109978	0	0.0859383	0.0686867	0.0296572	0.0570759	0.0283298	0.0535736	0.0609637	0.0538975	0.0861371	0.0613748	0.0373928	0	0	0.0445518	0.0588808	0.0458726	0.0947615	0.0656954	0.0630742	0.0567626	0.0548102	0.0694357	0.0361627	0.0516796	0.0709351	0.0918896	0.168627	0.0854348	0.0470588	0.218111	0.0413495	0.0311485
191c3014ff62dc53e061771a905d36ba	0.391213	0	0.0670884	0	0.0958175	0	0	0.139695	0.0796813	0	0.060896	0	0	0	0	0.0879822	0	0	0.202135	0	0	0.215743	0	0	0	0	0.153437	0.121527	0.157135	0	0	0	0	0	0.108204	0	0	0	0	0.235058	0	0	0	0	0	0.311765	0.0828015	1.16265	0
99bda73d6853ee1aad79bfd910b1eca7	0	0.0045256	0	0.00567001	0	0	0	0	0.00664011	0	0	0	0.00679794	0	0	0	0.0512883	0	0	0	0	0	0	0	0	0	0.0127864	0	0	0	0	0	0	0	0	0	0.0220744	0	0	0	0	0	0	0	0	0	0	0	0
ddc2646b303c586c12d63a103bba5dcd	0	0	0	0.27027	0.169352	0.246053	0	0.0371066	0	0.0128677	0	0	0	0	0	0	0	0	0	0	0	0.0806311	0.112018	0	0	0	0.120192	0	0	0	0.227449	0	0	0	0	0	0.113525	0	0	0	0.0258398	0.0709351	0	0.093241	0	0	0	0	0
a6690e77923b0d40b86a579d63bc7db8	0	0	0	0.22869	0.100274	0	0	0.0523857	0.345286	0	0.330579	0.267968	0	0	0.479546	0	0.0537306	0	0.0804616	0	0	0	0.163156	0	0.161692	0	0	0	0	0.0470903	0	0	0.227069	0.254671	0.150713	0.138763	0	0.0762577	0	0.10447	0	0	0	0.194417	0	0	0	0	0
a876ed50d9ca9a77055fbeb93f3f249f	0	0	0.364194	0.0869401	0	0	0	0.224822	0	0	0	0	0	0	0	0	0	0	0.188398	0	0	0	0	0	0	0	0	0	0	0	0	0.443871	0	0	0	0	0	0	0	0	0	0	0.229724	0	0	0	0.331206	0	0
720586b2361ed00562f48d07e8776eff	0	0	0	0.0869401	0.0401096	0	0	0.122233	0	0	0	0	0.104235	0.0461695	0	0	0.131884	0	0	0.141931	0	0	0.0730549	0	0	0	0	0.0817967	0	0	0.124276	0	0	0	0.13912	0	0	0.0571932	0.103101	0.0301356	0.065774	0.0524303	0	0.119031	0	0.132353	0	0.111887	0
aebcf3065166e8e967277cad8d02377d	0	0	0	0	0	0	0	0.141878	0	0	0	0	0	0	0	0	0.100134	0	0	0	0.16522	0	0	0	0	0	0.148322	0	0	0	0	0	0	0	0	0	0.258585	0	0	0	0.162086	0	0	0	0	0	0	0	0
6ea2c327b2033c250496ffa445fb420b	0.235275	0.194601	0.0455242	0	0	0.140113	0.154261	0.0654822	0.059761	0.0772062	0.0985936	0.179488	0.0906392	0	0.1621	0	0	0	0.104011	0	0	0.0653766	0	0.0522546	0.0381774	0.143562	0.099734	0	0	0	0	0.156261	0	0	0	0	0.204976	0	0	0.0642893	0	0.249815	0.0481327	0	0	0	0.0605865	0.060808	0.0889957
8e824bed39c3e69f6edc14cc80ff6b1b	0	0	0.0599003	0.0642601	0.0267398	0	0.0460479	0.0873096	0.0464807	0.066912	0.0637959	0.0530879	0	0.0831051	0.0292681	0	0	0	0.0294372	0	0	0.0762727	0	0.0587864	0.0291945	0.0678656	0	0.0514151	0	0	0	0	0.0275236	0.0562646	0	0.0315371	0.0567626	0	0.0273534	0.0241085	0.0446324	0	0.0328177	0.0495963	0.120787	0	0	0	0
d26440226a991210e1881c488e9aa237	0	0	0	0.04158	0.0646211	0	0	0.091675	0	0	0	0	0	0	0	0	0.073269	0	0	0.0423675	0.156208	0	0.141239	0	0	0	0	0	0	0	0.0633104	0	0	0	0	0	0.0914509	0	0	0	0	0	0.0656355	0	0.0972189	0	0	0	0
982fab6c0265d8441bed77fee6226df1	0.0957514	0.0678841	0.0766724	0	0.0935891	0	0.0437455	0.0392893	0.0309872	0.0720591	0.0521966	0.131456	0.0294578	0	0	0	0.0683844	0.128908	0.115786	0.0254205	0	0.0326883	0	0.0283046	0.134744	0.143562	0.107406	0.0514151	0	0	0.0562759	0.0837919	0	0.115491	0.0521699	0	0	0	0.119934	0.0924159	0.0469814	0.0894399	0.028442	0.0515801	0.0765967	0	0.111075	0.0413495	0
96b31ea95268985a4bdaac07a21b5173	0	0.0407304	0	0	0	0	0	0	0	0	0	0.0606719	0	0	0	0.0714855	0	0.060873	0.0294372	0	0	0.0784519	0.0389626	0.0304818	0	0.036543	0	0	0	0	0	0	0.10092	0	0	0	0	0	0	0	0	0	0.100641	0	0	0	0	0	0
086d35b7f14f8884006522773fb2185c	0	0	0	0	0	0	0	0	0	0	0	0	0	0	0	0	0.214922	0	0	0	0	0	0	0	0	0	0	0	0	0	0	0	0	0	0	0	0	0	0	0	0	0	0.0350056	0	0	0	0	0	0
3e2bd727a416d57a5e7bc8dfe9501a67	0	0.0203652	0.0503163	0.04158	0.0490229	0.0478436	0.0483503	0.0283756	0.0287738	0	0.0434972	0	0	0.0277017	0	0	0.0537306	0	0	0.0360124	0.0390519	0	0	0.0217727	0.0224573	0	0.0409165	0	0	0	0.0164138	0.0339697	0	0.0592259	0	0	0.0599161	0	0.037874	0	0.0422833	0	0.0240663	0.0238062	0.0382984	0	0.0242346	0.0267555	0.020024
e2b4775f856228d7a3ba516eefa58dfd	0.164145	0	0	0	0	0	0	0	0	0	0	0	0	0	0	0	0	0	0.0372871	0	0	0	0	0	0.157201	0	0	0	0	0.116487	0.117242	0.319315	0.293585	0	0.320748	0	0	0.135834	0	0.0904068	0	0.798791	0	0	0	0	0	0.109454	0.135718
dd2483076c43dc453f94b845ef836c1d	0	0	0	0	0.13147	0	0	0	0	0	0	0	0	0	0	0.115477	0.0293076	0	0	0	0	0.0871688	0.209424	0	0.0359316	0	0	0.105167	0	0	0.0515863	0.0113232	0	0	0.00579665	0.0231272	0	0.135834	0	0	0	0.0123365	0.168464	0	0.114895	0.0441176	0.0302932	0	0.233614
9b8903f646dafe7cf306f13c701d6fe4	0	0	0	0	0	0	0	0	0.108455	0	0	0	0	0	0	0	0	0	0	0	0	0	0	0	0	0	0	0	0	0	0	0	0	0	0	0	0	0	0	0	0.0916138	0	0	0	0	0	0	0	0
979a4c1a8cb7b17ff701f4645b3af9d1	0	0.106352	0	0.0642601	0	0	0	0	0.128375	0	0	0.0910079	0	0.178522	0.0472792	0	0.173403	0	0	0	0	0.0261506	0	0.0958	0	0.0835269	0	0	0	0	0	0	0	0.0918002	0	0.0504594	0	0	0.0631233	0.0542441	0.098661	0.123365	0.11158	0	0	0.0941176	0	0	0.0244738
e23d2bbaa7c3e3d4331ee6927bfabe4b	0	0	0.170117	0	0.167123	0.181122	0.329243	0	0	0.283089	0.263883	0.0834239	0.0566495	0	0.159849	0	0	0	0.111861	0	0	0	0	0	0.267242	0	0	0	0.274986	0	0	0.151731	0	0.257633	0	0	0	0	0.300888	0	0	0	0	0.162676	0	0	0	0.666456	0
13751b6897033bd8e38e113fdab6fe55	0	0.033942	0.0646924	0.0604801	0	0	0.0437455	0.0720304	0.0531208	0.0514708	0	0.0657279	0	0	0	0.0769844	0	0	0.0215873	0	0	0.0523013	0.0754901	0.0435455	0.0786005	0	0.099734	0.0701115	0	0.0594825	0.124276	0	0	0.079955	0.0560343	0.044152	0	0	0.0694357	0	0.0681231	0.0863558	0.118144	0.0872895	0	0.0588235	0	0.0559434	0
2397c1018af143b244daeab2d3356044	0	0	0	0	0	0	0	0	0	0	0	0	0	0	0	0	0	0	0.0294372	0.0783799	0	0	0	0	0	0	0.0383592	0	0	0	0	0	0	0	0	0	0.0189209	0	0	0	0.0775194	0	0	0.0833218	0	0	0	0	0
7593900dcaa564a91b15d04b061edcff	0	0.0656213	0.0599003	0	0.118101	0	0.140446	0.0436548	0.0376273	0.0308825	0	0	0	0	0	0	0.0390768	0.0393884	0.0353246	0.0720247	0	0.0348675	0.0633143	0	0.0359316	0.138341	0	0.341209	0	0	0.0633104	0	0	0	0.200951	0.124046	0	0	0	0.0241085	0.0704722	0	0.0218785	0.0714187	0.135517	0.0411765	0.0545278	0	0
bfe73ac48e8d0639e3d3c288502ca9fb	0	0	0.160533	0.0680401	0.0289681	0.0478436	0.174982	0.0611167	0.0531208	0.108089	0.144991	0	0.0226598	0.0461695	0.0652903	0	0.0683844	0.0787768	0	0.033894	0.0931239	0.019613	0.0487033	0.0217727	0	0.0339328	0.0792758	0	0.0851147	0	0.107862	0.0883212	0.0366981	0.0681098	0.0154577	0.0231272	0.138753	0.0333627	0.0504987	0.0180814	0.0540287	0	0.0415691	0.0555478	0.0117841	0.0323529	0	0.141075	0.062297
d2a6abde1fe0b7693cac983b5b467427	0	0	0.148553	0	0	0.222131	0	0	0	0.141545	0	0	0	0	0.123826	0	0.236903	0	0.123636	0.199127	0	0.126395	0.116888	0	0	0.180105	0	0	0	0	0.166483	0.199289	0	0	0.044441	0	0	0.19541	0.0526028	0.186841	0.110406	0	0	0	0	0	0.0828015	0.124048	0.113469
345b89958f8fd6c4c5ac8aa920472bb1	0	0	0	0	0	0	0	0	0	0.0772062	0	0	0.0475856	0	0.114821	0.126474	0	0	0	0	0.0660879	0	0	0.0479	0.0718633	0	0.120192	0	0	0	0.0656553	0	0.0366981	0.133258	0	0	0	0.047661	0	0.162732	0	0	0	0	0	0	0	0	0
b00401e4cbfe1af7264cbab5b97fad1a	0.114902	0.0905121	0.0838605	0	0	0	0.122027	0.0567512	0.0509075	0.187868	0.0956938	0.040448	0	0.218536	0.0630389	0	0	0	0	0.0211837	0	0.0152545	0.165591	0.145877	0.049406	0.250581	0	0.0233705	0.0654729	0.0297413	0.150069	0.183436	0.0527535	0.139181	0.0193222	0	0.0977579	0.119153	0.056811	0.0180814	0.0305379	0.197385	0.0503205	0.0297578	0	0.0764706	0.0727038	0.162965	0.0778712
8413dd578abc63042a09e9f7dddc51cf	0	0	0	0	0	0	0.0529551	0	0	0	0	0	0	0	0	0	0	0	0.243347	0.0932085	0	0	0	0	0	0.206207	0	0	0	0	0	0	0	0	0	0	0.0946044	0	0	0	0	0	0.0962653	0	0	0	0	0.316202	0.126819
070d2e1294cc67235ef5b772415b51ee	0	0.0837237	0.0119801	0	0	0	0	0	0.0752545	0.115809	0	0	0	0	0	0	0.202711	0	0.104011	0	0.0570759	0	0.0219165	0.0304818	0.0763547	0.12268	0.0895049	0.0677744	0	0	0.0609656	0	0.146792	0	0	0.0756891	0	0	0	0	0.204369	0	0	0	0	0	0	0.484032	0
8f39c7b08e19b3fe149469eec274881c	0	0	0	0.0189	0	0	0	0.0305583	0	0	0	0	0.0453196	0	0	0	0.0586152	0.0680345	0	0	0	0	0	0	0	0	0.0230155	0	0	0	0	0	0	0	0	0	0.0756835	0	0	0	0.0258398	0	0	0	0	0	0	0	0
6953d7531b819eeb9d9f64c3dd87ef17	0	0	0	0	0.00445663	0	0	0	0	0	0	0	0.0249258	0	0	0	0.0781536	0.0823576	0	0.0190654	0	0	0	0	0	0	0	0	0	0	0	0	0	0	0	0	0	0	0	0	0	0	0	0	0	0	0	0	0
61a380de9ce2d844561b5f9238d43daa	0	0	0.0455242	0	0	0	0.0391407	0	0	0.128677	0	0	0.0747774	0	0	0	0.097692	0	0.0510244	0.0317756	0.123164	0	0	0	0	0	0	0.0186964	0	0	0.0937932	0	0	0	0	0.0504594	0	0	0.162017	0	0	0	0	0.0654671	0	0	0.109056	0.0705373	0.0645219
a7ac1137175620bf7cd358e6a6efc828	0.021886	0	0.00958405	0	0	0.0615132	0	0.0392893	0.0575476	0.0283089	0.00579962	0.017696	0.0770433	0.0554034	0	0	0.0293076	0.0322269	0.0176623	0.0211837	0.0841119	0.069735	0	0.0370137	0.0336859	0.0652554	0.0332447	0.0186964	0.0425574	0	0.0257931	0.00679394	0	0.0177678	0	0	0.0599161	0.0190644	0.0273534	0	0.0399342	0.0215889	0.0831383	0	0.0530285	0	0	0.0510787	0.0133494
5f37d0126586615363ad082a27c40635	0.0465078	0.045256	0	0	0	0	0	0	0	0	0	0	0	0	0	0	0	0	0.0196248	0	0	0	0	0	0.024703	0	0	0	0	0	0	0	0	0	0	0	0	0	0	0	0	0.132618	0	0	0	0	0	0.0462141	0
b059f92ae4ec66d91bd919ab8300d04c	0	0	0.0622963	0	0	0	0	0	0	0.0411766	0	0	0	0	0.0720445	0	0	0.168296	0.0804616	0.0868534	0	0.050122	0.0876659	0.0544318	0.074109	0	0	0	0	0	0.0656553	0.0634101	0.0504599	0	0.0212544	0.0883039	0	0.0857899	0.0483946	0	0.108057	0.0709351	0	0	0.0648126	0	0	0	0
6e7db97b2d1a5ba8d565ec5ea93ea183	0	0.0837237	0.0239601	0.04536	0.0378813	0	0.0552575	0	0.0442674	0.0463237	0	0	0	0.0923389	0.0292681	0.120976	0.048846	0	0.0392495	0.084735	0.0690919	0.0762727	0	0.0500773	0.0134744	0.0522043	0	0	0	0.0148706	0.028138	0	0.0527535	0.162871	0	0	0	0	0.0168329	0.0622803	0.0540287	0	0.0787626	0.0515801	0.0471365	0.0676471	0.0302932	0.0316202	0.0133494
3176bdbb073fa98ebe5d318e362757a6	0	0	0	0.0869401	0	0	0	0	0	0	0	0	0	0	0	0	0	0	0.0510244	0	0	0	0	0	0	0	0	0.107504	0	0	0	0	0.121562	0	0	0	0	0	0	0	0	0	0	0	0	0	0	0	0
c5dbe4cdd2804063f8641f401c604923	0	0.033942	0	0	0	0	0	0	0.0332005	0	0	0	0.0951712	0	0	0	0	0	0	0.050841	0	0	0	0	0	0	0	0	0	0	0.0515863	0	0.043579	0	0	0	0	0	0	0	0.0634249	0	0.0240663	0	0	0	0	0	0
809139e4c39d6fb40c7ba1d35d0a154b	0	0	0	0	0	0	0	0.0327411	0	0	0	0	0.0861073	0	0	0	0	0	0	0.0423675	0	0	0	0.0587864	0	0	0.0485884	0	0	0	0	0	0	0	0	0	0.148214	0	0	0	0	0	0	0	0	0	0	0	0
39df407b988c7f83c02ce4f0ff8b3468	0.147731	0.0429932	0.0599003	0.03213	0.180493	0	0.122027	0.0720304	0.0818946	0	0.121792	0.045504	0.151821	0	0.0675417	0	0.11723	0	0.0627993	0.0699064	0.0931239	0.0980649	0.0608791	0.0544318	0.0763547	0.133121	0	0	0	0	0.0468966	0.0656748	0.135324	0.142142	0.0251188	0.0588693	0.110372	0.047661	0.0967891	0.0622803	0.0916138	0	0.0962653	0.0495963	0.103111	0.0911765	0	0.0486464	0
200e61854c44fd30c94fadcdc43be5fe	0	0.126717	0	0	0.15821	0	0.0575599	0.058934	0	0.144118	0	0.0859519	0	0.160054	0	0	0	0	0	0	0	0	0.177767	0.106686	0.074109	0.109629	0	0	0	0	0.110207	0.206083	0.123856	0.22802	0.32268	0.105124	0.0819905	0.112003	0	0.0421899	0	0	0.0875139	0.0694348	0	0.258824	0.0424105	0.0656727	0.142393
165a6aac36dbb69c0ed7d040540a882e	0	0.101826	0	0	0	0	0	0.0305583	0	0	0.0376975	0.017696	0	0	0	0.101729	0	0	0.0333621	0.0127102	0	0.538267	0	0.0283046	0	0	0	0	0	0.0768316	0	0	0	0	0	0.0378445	0	0	0	0	0	0.0246731	0	0	0	0	0	0	0
e5aa4b4594e2eb3cbf577de2d765ec84	0.0574508	0.045256	0	0.04725	0.0289681	0.119609	0.0874911	0	0.0818946	0.0488972	0.30448	0.03792	0	0.0707932	0.0900556	0.0302439	0.0561729	0	0.00981239	0	0.0480639	0	0.0803604	0.102332	0.0449146	0	0.0485884	0.0397298	0.091662	0	0.112552	0.174378	0.0412854	0.0740324	0	0.151378	0.07253	0.0691085	0.0799562	0.0401808	0	0.0709351	0.0262542	0.0436447	0.0883809	0.0617647	0.0605865	0.0291878	0
2128b2aa99895a57f0108c57d80a8a5d	0	0	0	0	0.106959	0	0	0	0	0	0	0	0	0	0	0	0.112346	0.250653	0.0274747	0.0317756	0	0	0	0	0	0	0.0511457	0	0	0	0	0	0	0	0	0	0.154521	0	0	0	0	0	0.0525084	0	0	0	0	0	0
ef6b7b9da651325f09fe5ddbce31299a	0	0	0	0	0	0	0	0	0	0	0	0.346336	0	0	0	0	0	0	0	0	0	0	0	0	0	0	0	0	0	0	0	0	0	0	0	0	0	1.39647	0.366115	0.466097	0	0	0	0	0	0	0	0	0.235839
d093cadb7b04782cd3caeef1e315574d	0	0	0	0	0	0	0	0	0	0.172427	0	0	0	0	0	0	0	0	0.100086	0	0	0	0	0	0.0763547	0	0.260843	0	0.235702	0.275107	0	0.142673	0	0	0.382579	0.134558	0	0.309797	0	0	0	0	0	0	0	0	0.151466	0	0
70d7a905eca782340fc763efbaaf8d21	0.0683938	0.0678841	0	0.03969	0.0133699	0.105939	0.0184192	0.0327411	0.00885347	0	0	0	0	0	0.0292681	0	0	0	0	0.016947	0	0.0806311	0	0	0.0134744	0.0182715	0.0230155	0.049078	0.0720202	0.0867453	0	0.0226465	0.0825707	0	0	0.0546643	0	0.0262136	0	0	0.0140944	0.101776	0.199094	0	0	0	0	0.00972928	0.0266987
ad9aa017cefb0319bf85f051793dd51c	0	0	0	0	0	0	0	0	0	0	0	0	0.145023	0	0	0	0	0	0	0	0	0	0	0	0	0	0	0	0	0	0	0	0	0	0	0	0.0441487	0	0	0	0.0399342	0	0.0153149	0	0	0	0	0	0
4103880dd55defdd05631c34fe5fa301	0	0.178761	0.0551083	0.0585901	0	0	0.119725	0	0.0907481	0	0	0.032864	0	0	0	0	0	0.222007	0	0	0	0	0	0.0348364	0	0	0	0.049078	0	0.07931	0	0	0	0.139181	0	0	0	0.17158	0.0168329	0.0924159	0.0281889	0	0	0.0317416	0	0	0	0	0.0645219
db5b75bd1abe27bdcce9cab4b884da64	0	0	0	0.12852	0	0	0.181889	0.0829441	0.177069	0.0797797	0	0	0.385217	0	0	0.178714	0	0	0.133448	0	0	0	0.0949714	0	0.0830919	0.0939678	0.0946195	0	0.432121	0.193318	0	0.0815273	0	0.254671	0.0772887	0.174505	0.0977579	0.0857899	0.187266	0	0.373502	0	0.0918896	0	0	0.247059	0	0.459709	0
b79636b8d461f874a78d3b477c73b733	0.0519793	0.033942	0.0311482	0	0.077991	0	0	0.0720304	0	0.0540443	0	0.0581439	0.0430536	0.0615593	0.051782	0	0.073269	0.0501307	0.041212	0.0762615	0	0.161262	0.0413978	0.0674955	0.0359316	0.060035	0	0.049078	0.124398	0.0247844	0	0.0407636	0.0527535	0	0.0425088	0	0.107218	0	0	0.0341537	0.0610759	0	0.0656355	0	0.100165	0	0	0	0.106795
6268a1943e5e4126e09a471bcd7bf281	0	0	0	0.0737101	0	0.126444	0	0	0.0619743	0.0591914	0	0.035392	0.163151	0	0	0	0.0659421	0	0	0.0529594	0.0901199	0.0261506	0.0633143	0	0.0336859	0.0391532	0.109963	0	0	0	0	0	0	0	0	0	0.078837	0	0.0504987	0	0	0	0	0.039677	0	0	0	0	0.0711965
95170a8911d536cb8768e17272f2ee57	0.437721	0	0	0.0699301	0	0	0	0.102589	0	0	0	0.0530879	0	0	0	0	0	0	0	0	0	0	0	0	0	0.104409	0	0	0	0	0.0703449	0	0	0	0	0.0777916	0.132446	0	0	0	0	0	0	0	0.153193	0	0	0	0.0734214
c7d1bc693f2d4c2fe45dc98ae6b48de6	0.158674	0.0429932	0.105425	0	0	0	0.11512	0	0.0575476	0.0386031	0.060896	0.0606719	0	0	0.0697931	0.104479	0	0.128908	0.0883115	0	0.114152	0	0.0779252	0.0979773	0.116778	0.060035	0	0.0841338	0	0.0644394	0.0656553	0.0837919	0.0825707	0.029613	0	0.0819965	0.214437	0	0	0	0	0	0	0	0.0765967	0	0	0	0.0355983
d980b18fd704eaf3d2f46f3fe90a4636	0	0	0	0	0.0155982	0.0751828	0	0	0	0	0	0	0	0	0	0	0.048846	0	0	0.016947	0.0991318	0	0	0	0	0	0	0	0	0	0.0468966	0	0	0	0	0	0.078837	0	0.0105206	0	0.00939629	0	0.0153149	0.0178547	0	0	0	0	0.0133494
95472df9cdfa933a3c864234291f1598	0.150466	0	0.158137	0.0699301	0	0	0	0.0829441	0	0.154412	0.107293	0.040448	0	0	0	0.0109978	0	0	0.0569118	0	0.0690919	0.0980649	0	0.117573	0	0	0.125307	0.0397298	0	0	0.117242	0.151731	0	0.133258	0	0.084099	0.14506	0.0691085	0.0883727	0.118533	0	0	0	0.0972087	0	0	0	0.0583757	0.102345
d680a5126e7d366a615285ccf14291ba	0	0.0724097	0.0167721	0.03591	0.035653	0.068348	0.138144	0	0.0464807	0	0	0	0.0566495	0.0369356	0	0	0	0	0.0431745	0	0.264352	0	0	0.0283046	0	0.0626452	0.0511457	0.0420669	0	0	0.042207	0.0203818	0.0733962	0.0858776	0	0	0	0	0	0	0.241954	0	0.0175028	0.0674509	0	0	0	0	0.0467227
0ce2fb9cf847b18fa74a6e94275236b3	0	0.144819	0	0.12096	0	0	0	0.0938578	0	0	0	0	0.104235	0	0	0	0	0	0	0.0953269	0	0.159083	0.182637	0.224259	0	0.203597	0	0.229031	0	0	0.175862	0	0	0	0.0966109	0.117739	0	0.128685	0	0.098443	0	0.14187	0	0.148789	0	0.167647	0	0.216477	0
110e59ec1878f49d29f7096b86cc9080	0	0	0.186889	0	0	0	0	0.172436	0	0.283089	0	0	0	0	0.175608	0.120976	0	0	0	0.146168	0	0	0.197248	0.139346	0.136989	0	0	0.184627	0	0	0	0.165319	0	0	0	0.157686	0	0.245454	0	0	0	0	0.0809504	0	0	0.161765	0	0.2408	0.220264
149c61d5cf295c3db92da38da6e737a9	0.0848084	0.194601	0.237205	0	0.077991	0	0	0.0698476	0.0818946	0	0	0	0	0	0	0.178714	0.112346	0	0	0	0	0	0.189943	0	0	0.0783065	0	0	0	0	0.110207	0	0	0	0.152645	0.0777916	0	0.0977051	0.0862686	0.108488	0	0	0	0.0694348	0	0.538235	0.163583	0	0.0578472
3fd0aed9b7f3f9ceb5f21f716817f548	0	0	0	0	0	0	0	0	0.0243471	0.0205883	0	0	0	0	0	0	0.0293076	0	0	0.0466042	0	0	0	0	0	0.0234919	0.0537029	0.0350557	0	0	0	0	0	0	0	0	0	0	0	0	0.0540287	0	0.0393813	0	0.0265143	0.0235294	0	0	0
60875e13c0cbbc9e83c943253bfbb75f	0.0547151	0	0	0	0	0.105939	0	0	0	0	0	0	0.0521176	0.113885	0.092307	0.390421	0	0	0.0824241	0.0741431	0.126168	0	0.0754901	0	0.0606346	0	0.0690466	0.0911449	0	0	0	0	0	0	0	0	0.0662231	0.0309797	0.0694357	0.0522351	0	0.0616827	0.0700112	0	0	0	0	0.141075	0.0889957
0a4c13ea027fa9cfb660e1fe5de4ad98	0	0	0	0.02268	0	0.218714	0	0.0458375	0	0	0.173989	0.161792	0	0	0	0	0.0854805	0	0.0588743	0.067788	0.0871159	0	0.0462681	0.0805591	0.172921	0	0	0.151908	0	0	0.243862	0.0928505	0	0	0.0541021	0.0925089	0.122986	0	0.0925809	0	0	0.123365	0.11158	0.0456286	0	0.0823529	0.240326	0	0
76f9b52cc092e5e140c88fcd402fd2f3	0	0	0.0934445	0	0	0	0.232542	0	0.201417	0	0.188488	0.161792	0	0	0	0.09898	0	0	0.0333621	0.105919	0	0	0.168026	0	0.121269	0.0469839	0	0	0	0	0	0	0.0711025	0	0.0367121	0	0	0	0.075748	0	0.293634	0	0	0	0	0.152941	0	0	0
5678bff8b17da9f723a534cff6d9bad7	0	0.0814609	0	0.10395	0	0	0.0920959	0.176802	0.0863214	0	0	0	0	0.107729	0.040525	0.0522394	0.0390768	0	0	0.152523	0	0	0	0.0370137	0	0.174884	0.196911	0	0	0	0.0351725	0	0	0.0562646	0	0.0630742	0.0315348	0	0	0	0	0	0.0940775	0.119031	0.0942729	0.0411765	0	0	0
a8d34dfd2c9d84dc4a446461300fea7a	0	0.0384676	0	0.03591	0.0423379	0.0649306	0.0138144	0.0196447	0.0398406	0	0.0289981	0	0.0951712	0.0769491	0	0	0.0561729	0.0716153	0	0.0254205	0.0901199	0	0	0.0326591	0	0.0783065	0.0537029	0.00701115	0	0	0.0257931	0.00905859	0	0.029613	0	0.0084099	0.0819905	0	0.0294576	0	0.0493305	0	0.0590719	0	0.0382984	0	0	0.0170262	0.0244738
1c957c226cef2d203d0baafa2295b381	0.139523	0	0.0503163	0.04347	0	0	0	0	0.0752545	0.115809	0	0	0	0	0.155346	0	0.048846	0	0.0667242	0	0	0.0958856	0.121758	0.165473	0.0898291	0.0783065	0	0.130875	0	0	0	0.0724687	0	0	0.0772887	0.0567668	0	0.233539	0	0	0	0	0.155337	0.0912572	0.106057	0.155882	0.145408	0	0
4d8e0ee5f511ce9b7d561cd33da0aca8	0	0	0	0	0.149297	0	0	0	0	0.0875003	0.284182	0	0	0	0.209379	0	0	0	0.100086	0	0	0	0	0	0.0943206	0	0	0	0	0	0	0	0.114682	0	0	0	0	0	0	0	0	0	0	0.11308	0	0	0	0	0.124594
fea9a183b91fb08b3246f812de8fd0a5	0	0	0.337838	0.0548101	0.0846759	0	0	0.117868	0.137229	0	0	0	0	0.243159	0	0	0.195384	0	0	0	0	0	0	0.374491	0	0	0	0	0	0.0743531	0.288414	0.16079	0	0	0	0	0	0.0500441	0	0.0321447	0	0.271404	0	0	0.273981	0.0735294	0.175701	0	0.0533974
3f654e1a45dd54d4e2479af208336d0d	0	0.253434	0	0	0	0	0.234844	0.482385	0	0	0	0	0	0	0.220636	0.19796	0	0.479822	0	0	0	0	0	0	0	0	0	0	0	0	0	0	0.0963325	0.307975	0	0.0946114	0	0	0	0	0	0	0	0.140853	0	0	0	0	0.111245
21f0da065c977c4020130931985bf76e	0	0	0.0575043	0	0.0757626	0	0	0	0	0.136398	0	0.224992	0	0	0.0833014	0	0.0757113	0	0.0549494	0	0	0	0.0438329	0	0	0	0	0	0	0	0	0.070204	0.0389917	0	0	0.0672792	0.0441487	0	0.0652275	0.0662983	0	0	0.201282	0	0	0	0.131271	0	0.0511725
8fe71b50baf3c2202ecb7b4d45bbdba6	0	0	0	0	0.0490229	0	0	0	0	0	0	0	0	0	0	0	0.0952497	0	0.0745741	0.0868534	0	0	0	0	0	0	0	0	0.0261892	0	0	0	0	0	0	0	0.0693766	0	0	0	0.0563777	0	0	0	0	0	0	0	0
7b294e059997362fead29542f30c8204	0	0	0	0.0510301	0.505827	0	0	0	0	0	0	0	0	0.0738712	0	0	0	0	0	0	0	0	0	0.0827364	0.226818	0	0.314546	0	0	0.0743531	0.128966	0	0	0.0592259	0	0	0.0567626	0	0	0	0.117454	0.0585986	0	0	0	0	0	0.403765	0
a7aa4a9c9a987e46d3f0330457f15693	0	0	0	0	0	0	0	0	0	0	0	0	0	0	0	0	0	0	0	0	0	0	0	0.0479	0	0	0	0	0	0	0	0	0	0	0	0	0	0	0	0	0	0	0	0.101176	0	0	0	0	0
5952463c7abb74662eee6ff3b88b65cc	0	0	0	0	0.0512512	0.119609	0	0	0	0	0	0.333696	0	0	0.294932	0.134723	0	0	0	0	0	0.30727	0	0	0	0	0	0	0	0	0	0	0.750017	0.260594	0.34007	0	0	0	0.315617	0.140633	0	0.104861	0	0	0	0	0	0	0
4b8994731259f1e71ff54fa0fb15a088	0	0	0	0	0	0	0	0	0	0	0	0	0	0	0	0	0	0	0	0	0.0390519	0	0	0	0	0	0.140651	0	0	0	0	0	0	0	0	0	0	0	0	0	0.364106	0	0	0.0813379	0	0	0	0	0
84ae918f9904f368e3286da06e8a6919	0	0	0	0	0.0311964	0.0820176	0	0	0.0332005	0	0	0	0.0566495	0	0	0	0.0415191	0.157554	0.0372871	0	0	0	0	0.0326591	0.0314402	0	0.0716039	0	0	0	0	0	0	0	0	0	0.07253	0	0	0	0.0117454	0	0	0	0	0	0	0	0
26b0c7b5a24e652710af09d1a91abbe5	0.134052	0	0.174909	0	0	0	0	0	0	0	0.168189	0	0	0	0.105815	0.0934811	0.0659421	0	0	0	0	0	0	0	0	0.164444	0	0.130875	0	0.0644394	0.0633104	0	0.133031	0	0.220273	0.105124	0	0	0	0.0803616	0	0	0.0546962	0	0	0.123529	0.0747233	0	0.124594
56c346a38921a1fd72f9459f2235be88	0	0	0.138969	0	0	0	0.147353	0.0436548	0	0	0.15949	0	0	0	0	0	0.102577	0	0.0353246	0	0	0	0.172897	0	0	0	0	0.0327187	0	0	0	0	0	0	0	0	0	0	0	0	0	0	0	0	0	0	0	0	0
f90813d8e662025e6fe5f081b8a6b0a8	0	0.0181024	0.0383362	0.02268	0.0445663	0	0.0598623	0.041472	0.042054	0.0591914	0	0	0.0634475	0	0.0315195	0.0934811	0.0439614	0	0.0372871	0.050841	0	0.0239714	0.0365275	0.0304818	0.0404231	0	0	0.0560892	0	0.0247844	0	0	0.0596344	0	0.044441	0.039947	0.0756835	0.0571932	0.037874	0.0924159	0.0399342	0	0.0612598	0.0376932	0.0324063	0.0470588	0.0262541	0.0729696	0.0533974
00048b23948f4d66bc01f5ce5aec15e1	0.0601866	0.0520444	0.0287522	0.0831601	0	0.133279	0.0644671	0.0458375	0.042054	0.0437502	0	0.0530879	0	0.0461695	0	0	0.102577	0	0.0824241	0.0593145	0.0420559	0	0	0	0.0359316	0.0287124	0.0639321	0	0.150588	0	0	0.0475576	0	0.0947615	0	0	0.107218	0	0.0315617	0.0261175	0.0446324	0.0585986	0	0.0495963	0.0353523	0.0147059	0	0.0364848	0
42dc47a08be45ddb98f4f47669ab213a	0	0	0	0.01512	0	0	0	0	0	0	0	0	0	0	0	0	0	0	0	0	0	0	0	0.0326591	0	0	0	0	0	0.297413	0	0	0	0	0.0541021	0	0.0441487	0	0	0	0	0.046262	0.00875139	0.0158708	0	0	0.0242346	0	0
3353fd80f81f9c66097130f141aab529	0	0.0973005	0	0	0.31642	0	0.0736767	0.0982233	0	0	0	0	0	0	0.144089	0	0	0	0.0981239	0.116511	0	0	0.180202	0	0	0	0	0.151908	0	0	0	0.181172	0.137618	0	0.115933	0	0.271199	0.193027	0.14308	0.124561	0	0	0	0.305513	0	0	0.117134	0	0
82305bd87f9d287b5e863e837a0e7535	0	0.167447	0	0	0	0	0	0	0	0.301104	0	0.35392	0	0.270861	0.105815	0.0714855	0	0	0.143261	0.0487226	0	0	0.245952	0.0740273	0	0.190546	0	0.378602	0	0.185883	0	0.135879	0	0	0.195154	0	0	0.2812	0.1536	0	0	0.157291	0	0	0	0	0.161564	0	0
a9fc1e39a66cbc578e0d016966c36c80	0.0875441	0	0.0527123	0	0	0	0	0.0458375	0.0265604	0	0	0.0682559	0	0.0554034	0.040525	0.291441	0	0	0.0235497	0.0487226	0.0570759	0.0740934	0	0.0653182	0.0898291	0.0522043	0.0255728	0.170605	0	0	0	0	0.0596344	0	0	0	0	0.0714916	0	0	0	0.191216	0.0481327	0.0376932	0	0	0	0	0
55db9390646ccd76faf4e8ee7bb9f957	0	0.0158396	0	0.01134	0	0	0	0.0109137	0.0442674	0	0	0.022752	0	0	0.00675417	0	0.0683844	0.0501307	0	0.0254205	0.0991318	0	0	0	0.0157201	0.0182715	0.0485884	0	0	0	0.0211035	0	0	0.0118452	0	0	0.113525	0	0.0357699	0	0.0399342	0	0.0153149	0.0337255	0	0	0	0.0802666	0
8b5a0b5d30f192051f96de1f42418371	0	0	0	0.0661501	0.0668494	0	0.0598623	0	0	0.0283089	0.0318979	0	0.0838413	0	0	0	0.0537306	0.111004	0	0	0	0.050122	0.0340923	0	0	0	0	0	0	0	0	0	0	0	0	0	0	0	0	0	0	0	0	0.0277739	0	0	0	0	0
193bcf89e9ea8181e3eaa6852f48da40	0	0	0	0	0	0	0	0	0	0	0	0	0	0	0	0	0.0757113	0	0	0	0	0	0	0	0	0	0	0	0	0	0	0	0	0	0	0	0	0	0	0	0.0493305	0	0	0	0	0	0	0	0
dae717dc634f95abd2709022b5dab1f5	0	0	0	0	0.0467946	0	0	0.0807613	0	0	0.0550964	0.0859519	0	0	0.200374	0	0.246672	0	0.0215873	0.0826166	0.162216	0	0	0	0.0696176	0.388922	0.0716039	0	0	0	0	0.0430283	0	0.0592259	0	0	0	0	0.170433	0	0.096312	0	0	0.093241	0	0	0	0	0.0467227
cde68c68512ec1037fcc272177e2872e	0.374798	0	0	0	0	0	0.283195	0.185533	0	0	0	0.35392	0	0	0	0	0.454268	0	0	0	0	0.233176	0	0	0	0	0	0	0	0.36433	0	0	0	0	0.154577	0.550848	0	0	0	0.142642	0	0	0	0.21624	0	0	0.294854	0	0.206915
cb3afd97f1e22ad11733d52e5a53c216	0	0	0.0551083	0	0.0289681	0	0.165773	0	0.0996016	0	0.179788	0	0.0815753	0.0554034	0.119324	0	0.0586152	0	0	0.0635512	0	0	0	0.156764	0.159447	0	0.163666	0.049078	0	0	0	0.185701	0	0	0	0.0315371	0	0.107237	0.0736439	0	0.122152	0	0.0459448	0.0773702	0	0	0	0	0.0800961
e04fd3b505f901d47eccce929e4c6d54	0	0.0724097	0	0.10584	0	0.43401	0	0	0.245684	0	0	0.136512	0	0	0	0	0	0	0	0	0.138184	0	0.187508	0.104509	0	0	0.0306874	0.327187	0	0	0	0	0.146792	0	0.0772887	0	0	0	0	0	0.133897	0.262151	0.0634476	0	0.176762	0	0.175701	0	0
413de480445d369ce335886d2b266ddd	0	0	0	0.691741	0.0445663	0	0	0	0	0	0	0.0556159	0.145023	0	0	0	0	0	0.0883115	0	0.0991318	0	0	0	0	0.060035	0	0	0.0491047	0	0	0	0	0.0710711	0	0	0	0	0.151496	0.0401808	0.103359	0	0	0	0	0	0	0.221341	0.20914
1c5e606f4bbfd572fd85548e91b2a157	0	0.117666	0.172513	0.0812701	0	0	0.11512	0.130964	0	0	0.14789	0.275552	0	0	0.105815	0.140222	0	0	0.0608368	0	0	0	0.131499	0	0.145972	0	0	0.095819	0.160409	0	0	0.124556	0	0	0.0579665	0.151378	0	0.133451	0	0	0	0	0	0	0	0	0.161564	0	0
ab43ac19c7bce8ad915718484bf6fd22	0	0	0	0	0	0	0	0	0	0	0	0	0	0	0	0	0	0	0.22961	0	0	0	0	0	0	0	0	0	0	0	0	0	0	0	0	0	0	0	0	0	0	0	0	0	0	0	0	0	0
2619db17ebf136fb167e643e334d7ff4	0	0	0	0.14931	0	0.153783	0	0.100406	0	0.115809	0.194287	0	0	0	0.166603	0.123725	0.073269	0	0	0.108037	0	0.270223	0.14611	0	0.049406	0	0	0.259412	0	0	0.189931	0	0	0	0.388376	0.109329	0.141907	0	0	0	0	0	0	0.0714187	0	0.191176	0.102997	0	0
01679d80616e0224d110f010c3947251	0	0	0	0	0	0	0	0	0	0.267648	0	0	0	0	0	0	0	0	0	0	0	0	0	0	0	0	0	0	0	0	0	0	0	0	0	0	0	0.090556	0	0	0	0	0	0	0	0	0	0	0
b55a3c473465d87308c1cab590996976	0	0.0995633	0	0.0963901	0	0	0.250961	0	0.137229	0.249633	0	0	0.0906392	0.086183	0.222888	0	0	0	0	0	0	0	0	0.150232	0.0943206	0	0	0.0864708	0	0.166055	0	0.133614	0	0	0	0	0	0.0262136	0.138871	0	0	0	0	0	0	0	0	0	0
085600589992bc4b9ed4c74df4635874	0	0.0633585	0.136573	0.0529201	0.0958175	0	0	0.0240101	0.0486941	0.0797797	0.0492968	0	0	0	0	0	0	0	0	0	0	0	0.15098	0	0.0965663	0.060035	0.0895049	0	0	0	0.0750346	0.122291	0.0206427	0.0621872	0.0154577	0	0	0.0571932	0.115726	0.0763435	0	0	0	0	0.0824888	0	0.105017	0.0583757	0
d7e4ab4a5c97230bf5b386d361c9ec8e	0	0	0	0	0	0	0	0	0	0	0	0.207296	0.0929052	0.160054	0	0.335432	0	0	0	0	0.141188	0	0	0.163296	0	0.208817	0.171338	0	0.415753	0	0	0	0	0	0.0579665	0	0	0.0691085	0	0.162732	0.220813	0	0	0	0.1856	0	0.143388	0	0
f512c591d5f91cd11faeff8a438c98a6	0	0.22628	0.150949	0	0.0735343	0	0.0874911	0	0.0287738	0.0900739	0.0579962	0.030336	0	0	0.0360222	0.0962305	0	0	0	0.0254205	0	0	0.353099	0.108864	0.0134744	0.0339328	0	0.0116852	0	0	0.0257931	0	0	0.0473807	0.00386444	0	0.0567626	0.0500441	0.313513	0.0924159	0	0.0431779	0	0	0.103111	0.0264706	0.0141368	0.0145939	0
839d3cd7875e5b5a961e89c25e6df142	0	0	0	0	0	0	0	0	0	0	0	0	0	0	0	0	0.048846	0	0	0	0.0540719	0	0	0	0	0	0	0	0	0	0	0	0	0	0	0	0	0	0	0	0	0	0	0	0	0	0	0	0
035f0143ce7a7d581212726335284520	0	0	0	0	0	0	0	0	0	0	0	0	0.224332	0	0	0	0	0	0	0	0	0	0	0	0	0	0	0	0	0	0	0	0	0	0	0	0	0	0	0	0	0	0	0	0	0	0	0	0
acc8e13cdea0b92a3a61187a3aac7a8f	0	0.117666	0.0599003	0.03969	0	0	0.0736767	0.128782	0.157149	0	0	0.0758399	0	0	0	0	0.0561729	0	0.0353246	0.0741431	0.0630839	0.135112	0.0511384	0.0370137	0	0.12007	0	0.0888079	0.121125	0	0.0445518	0.0928505	0.0298172	0.0592259	0.0347799	0	0	0.0619593	0	0	0	0.0585986	0.0568841	0	0.167924	0	0	0	0
1adc2ca3751d77364e0372c4f26c8329	0	0	0.0551083	0.03213	0.0646211	0	0.0552575	0	0	0.105515	0	0.048032	0	0	0	0.0962305	0	0	0.123636	0.0275389	0	0.0174338	0	0.0958	0	0.0495941	0	0.0233705	0	0	0.0703449	0.0566162	0	0.0444194	0	0	0	0.0595763	0	0.0703164	0	0	0	0.0238062	0.123733	0	0.0383714	0.162965	0
f97d5684d6c16d5bcd05d619557e864a	0	0.0656213	0	0.03024	0.0311964	0.0580958	0	0	0	0	0.110193	0	0.140491	0	0	0	0	0.100261	0	0.0423675	0.0690919	0	0	0	0.0291945	0.0574248	0.0971768	0	0	0	0.0375173	0	0.0252299	0.079955	0.00772887	0	0.0946044	0	0.0904768	0.0361627	0.0446324	0	0	0	0	0	0	0	0
ac2fa0e6331f345a9776e788f8f31409	0.0683938	0	0.0287522	0.0548101	0.100274	0	0.0529551	0	0	0.0720591	0	0.045504	0.0430536	0	0.0427764	0	0	0	0.0706492	0.0783799	0	0.0784519	0.0827956	0.0958	0.0606346	0.224479	0.109963	0.095819	0.130946	0.0272628	0	0.0996445	0.0481662	0.124374	0	0	0.085144	0.0285966	0.0462905	0	0	0	0.0175028	0.0833218	0.103111	0.0264706	0.0242346	0.068105	0.137943
842b17d7137c43b4544eb74cd847abfa	0	0	0	0	0	0	0	0	0	0.164706	0	0.0859519	0	0	0	0.126474	0	0	0	0	0	0.169979	0	0	0	0	0	0	0.245523	0.146228	0.110207	0.230994	0	0	0.197086	0.44152	0	0	0	0	0	0.188132	0.0875139	0	0	0	0.115114	0	0
148a22e4bb77c2fec14b8da41dcbcd21	0	0.117666	0	0	0	0	0	0	0.0774679	0	0	0	0	0	0	0	0.131884	0	0	0.122866	0	0	0	0.0958	0	0.185325	0	0	0	0	0	0	0.0596344	0	0	0	0	0	0	0	0	0	0.140022	0	0	0	0	0	0
44fa7a2b9ee07d285145cacbcb9f78ec	0	0	0.0239601	0.0907201	0	0.0820176	0.0943983	0.0305583	0	0.0463237	0.139191	0.048032	0.0929052	0	0	0	0.0390768	0	0	0.0211837	0	0	0.0438329	0	0	0	0.0971768	0	0	0	0.042207	0	0	0.115491	0.01739	0.039947	0	0	0.0652275	0	0.0704722	0.0400938	0	0.013887	0	0	0.0424105	0.19945	0
131971dbdd10007d86ac7d5078cb9e14	0.0793369	0.0362048	0.0742764	0.0680401	0.0245114	0.0546784	0.0575599	0.0720304	0.0509075	0.0283089	0.0231985	0.020224	0.0521176	0.0646373	0.0247653	0.0769844	0	0.0716153	0.0313996	0.0571961	0	0.0392259	0.0438329	0.0261273	0.0381774	0	0	0.046741	0	0.0421334	0.0257931	0.0362343	0.018349	0	0	0.0147173	0.0409952	0.0619593	0.0168329	0.0462079	0	0.0339255	0.028442	0.0158708	0.0972189	0	0.0383714	0.0510787	0.0578472
231969e6bfbf1a19b2a07e4aa130c55d	0	0.0724097	0.100633	0	0.0401096	0	0.0529551	0.115685	0.106242	0	0	0	0	0.156976	0.0900556	0	0.0586152	0.1862	0.0274747	0.105919	0.198264	0.0523013	0	0.102332	0.0808462	0.107019	0.0460311	0.0817967	0.14404	0	0.0375173	0	0.116975	0.0858776	0.0405766	0	0	0	0.122038	0	0	0.0771034	0.140022	0	0.297549	0.0794118	0	0.13621	0
e103685f0c4a050fb4817605680573cf	0	0	0.158137	0.36099	0	0.379332	0.214123	0	0	0	0.139191	0.032864	0.0997032	0.0461695	0.0495306	0	0	0	0.102049	0	0.0750999	0	0.158286	0.137168	0.0561432	0	0	0	0.130946	0.0272628	0	0.070204	0	0.207291	0	0	0.14506	0	0.113622	0	0	0	0	0.140853	0.0677587	0.0823529	0.062606	0.411062	0.0734214
fe99218531bdaf0430a96c3e52c56e8b	0	0	0.0670884	0.0869401	0	0	0	0.0349238	0.0398406	0	0	0.027808	0	0	0.0427764	0	0.0561729	0	0.0333621	0.0783799	0	0.0653766	0.0827956	0	0.0471603	0	0	0	0	0	0	0.0317051	0.0802771	0	0	0	0	0	0	0.0281266	0	0	0.0328177	0	0	0	0	0.0583757	0.0467227
705209471e457f8b077f4e8ac280f0f7	0	0	0	0.0378	0.0289681	0	0.0253264	0.0349238	0	0	0	0.020224	0	0	0	0.00824833	0.0415191	0	0.0235497	0.0360124	0	0	0	0.0326591	0	0	0.0460311	0	0.045831	0	0.014069	0.0430283	0	0	0	0.0252297	0	0	0.0294576	0	0	0	0	0	0.0235682	0	0	0	0.0778712
fe72fb4356927678eb38cfe99b87a5ea	0	0	0	0.21168	0	0.369079	0	0	0	0	0.30738	0	0	0	0	0.299689	0	0	0.0961614	0.101682	0	0	0	0	0.166184	0.253191	0	0.191638	0	0	0	0	0.197252	0	0	0	0	0	0	0	0	0	0.181591	0	0	0.220588	0	0	0.177991
c5ab3e3cf8ea3246d46660df9ead9918	0	0	0	0	0	0	0	0	0	0	0	0	0.240194	0	0	0.0852327	0	0	0	0	0.12016	0	0	0	0	0	0.0690466	0.116852	0	0	0	0	0	0	0	0	0	0	0	0	0	0	0	0.15474	0	0	0	0	0
754d5b1bcb6ff0fda98b2ef6469de4ab	0	0	0.0215641	0.03969	0	0	0	0	0	0	0	0.042976	0	0.0184678	0	0	0.0146538	0	0.0490619	0.0296572	0	0.0239714	0	0.0479	0.103303	0.187936	0	0	0	0	0	0	0	0	0	0.0483569	0.0189209	0.100088	0.210411	0	0	0.111029	0	0	0	0	0	0	0
854b8bed9ef084c58bf8405a11599252	0.147731	0	0	0.03969	0	0.126444	0	0.0109137	0.0287738	0.172427	0	0.159264	0	0	0	0.162217	0	0.0393884	0.100086	0.0783799	0	0.106782	0.0998417	0.0631409	0.0943206	0	0	0.147234	0	0	0.0468966	0	0	0.106607	0.137187	0.103021	0.0473022	0	0.140975	0	0.0352361	0.0493462	0.109392	0.0872895	0	0	0.0727038	0	0.0800961
da3f33267f66902c53622af09f591d9e	0	0	0	0.01134	0	0	0	0	0.0154936	0	0	0	0.0158619	0.00923389	0	0	0.0586152	0.0250653	0	0.0296572	0	0	0	0	0	0.0313226	0	0	0	0	0	0	0	0	0	0	0	0	0.0126247	0	0	0	0.0262542	0.00793541	0	0	0	0	0
52152e79c1a254849e67c3fd7e39154a	0	0	0	0	0	0	0	0.18335	0	0.285663	0	0	0	0	0	0	0.332153	0	0	0.305046	0	0	0	0.16765	0	0	0	0	0	0.465946	0	0	0	0	0	0.174505	0	0.197793	0	0	0	0	0	0	0.438958	0.391176	0	0	0
63969fe4fc812083191c9c269fb58493	0	0	0	0.03213	0.0423379	0	0	0	0	0	0	0	0.0407877	0	0	0	0.0293076	0.0537115	0.00588743	0.0127102	0	0	0	0	0	0	0.104849	0	0	0	0	0	0	0	0	0	0.0536092	0	0	0	0.0234907	0	0	0	0	0	0	0	0.0155742
ad711adf1d6f9f996060d1d3ee5d02be	0	0	0	0.03024	0.0423379	0.0375914	0.0299312	0	0.0332005	0	0.0202987	0.01264	0.0725114	0.0523254	0.011257	0	0.0512883	0	0.0117749	0.0487226	0.0570759	0	0	0.00870909	0	0	0.109963	0.0116852	0.0949357	0	0	0	0.0137618	0.050342	0.00772887	0.0126148	0.0630696	0.00953221	0.0547069	0.00602712	0.10101	0	0.0262542	0.0297578	0.0235682	0.0205882	0	0.138642	0.0333734
f43f14eba4c8b618e6c54cd7d56e2b70	0	0.0814609	0.107821	0.02835	0	0	0.0391407	0.0130964	0	0.0283089	0.0376975	0	0.0203938	0	0	0	0	0	0.0294372	0.033894	0	0	0.0316571	0	0.0134744	0	0	0	0	0.0421334	0	0	0.018349	0	0.0135255	0	0	0.0262136	0	0	0.0540287	0	0.0240663	0.0158708	0	0.0147059	0.0282737	0	0
e601397220844c9fc91449e4971eaa7b	0	0	0	0	0	0	0	0	0	0	0	0	0	0	0	0	0	0	0.139336	0	0	0	0	0	0	0	0.181567	0	0	0	0	0	0	0	0	0	0	0	0	0	0	0	0	0.212272	0	0	0	0.111887	0
bf7b79a30ead50907a546f2936fa302f	0	0	0	0	0	0	0	0	0	0	0	0	0.179012	0	0	0	0.100134	0	0	0	0	0.183054	0	0	0.18415	0	0.202025	0	0	0	0	0	0.123856	0	0	0	0.447794	0	0	0	0.234907	0	0.12252	0.146805	0	0	0	0	0.124594
2257d58ebb22a4168da71744993d1ce9	0	0.0158396	0	0.0567001	0	0	0.0276288	0	0	0	0	0	0	0	0	0	0	0	0	0	0.0450599	0.0414052	0	1.25411	0.0359316	0	0.109963	0	2.1606	0.0718747	0	0.151731	0	0	0.0850176	0.0525619	0	0	0	0	0.0845666	1.24291	0.0350056	0	0	0	0	0.0510787	0.166867
f1fb54b036c52483dd7d7eed3c5f2797	0	0	0	0.14364	0.0802193	0	0	0.0611167	0	0	0	0	0.149555	0	0.0585361	0	0	0	0	0.127102	0	0	0	0.115396	0	0	0.204583	0	0	0.0842669	0	0	0	0	0	0	0	0	0	0	0.098661	0	0	0	0	0	0.115114	0.269988	0.142393
9a87eddd0ccdcbe48e4d3ab0c5887598	0.021886	0	0.107821	0.04725	0.0913608	0	0	0.091675	0.0774679	0.133824	0	0.03792	0.0317237	0	0.11257	0	0	0.304365	0	0.0466042	0	0.0261506	0	0.0587864	0	0.0443737	0.117635	0.0607633	0	0	0.0609656	0	0.043579	0	0	0	0.0504557	0	0	0	0	0	0.0546962	0	0.147301	0	0	0.0802666	0
a28434c4db13fbe688bb56165fedfa67	0	0	0.0143761	0	0	0	0	0.0218274	0.0177069	0	0	0	0.0249258	0	0.0270167	0	0.048846	0.0644538	0	0.016947	0.0510679	0.0326883	0	0.0217727	0.0112286	0	0.0383592	0	0	0	0.0351725	0	0.0137618	0.0355356	0	0	0.0567626	0	0	0	0.0422833	0	0	0	0	0	0	0.0243232	0
0fdd8e109bc54ca4b8fe5318874027ec	0	0	0	0	0	0.252888	0.0967007	0.0960405	0.115095	0	0	0	0.140491	0	0	0.101729	0	0	0	0	0.123164	0	0	0	0	0	0	0	0.117851	0	0	0	0	0	0	0.0168198	0	0	0	0	0	0	0	0	0	0	0	0	0
6a2cc9bd8ede5b0610e558c56e414af7	0	0.0882493	0	0	0	0	0	0.058934	0	0	0	0	0	0	0	0	0	0	0	0	0	0	0	0	0	0	0.0818331	0	0	0	0	0	0	0	0	0	0	0	0	0	0	0	0	0	0.109003	0	0	0	0
f8451e44cd89f0811c56877138a2b331	0.205182	0.0791981	0.162929	0.10584	0.113644	0	0.0667695	0.0698476	0.0730412	0	0.258083	0	0.122363	0	0	0.0934811	0.0537306	0	0.0392495	0.0635512	0	0	0.104712	0.115396	0.0583889	0.0678656	0	0.0794597	0	0.123922	0.0773794	0	0	0	0.0656954	0.0420495	0.078837	0	0	0	0.241954	0	0.118144	0	0.0972189	0.0676471	0	0	0
562325bd5f9f811ede4d588cc1e2e562	0	0	0	0	0	0	0	0	0	0.0128677	0	0	0	0	0	0	0	0	0	0	0	0	0	0	0	0	0	0	0	0	0	0	0	0	0	0	0	0	0	0	0	0	0	0	0	0	0	0	0
e710210a6f29d522ceda4e0296638b66	0	0	0	0.03591	0	0.208461	0	0	0	0	0	0	0	0	0.139586	0.107228	0	0	0	0	0	0.122036	0	0	0.0538975	0	0	0	0.252071	0.178448	0.114897	0.0271758	0.105507	1.45696	0.123662	0.084099	0	0.107237	0	0.132597	0	0	0	0	0	0	0	0	0.0689717
44bae20ef81bd3e8b4d696d6ffd13b2b	0	0	0.0934445	0.03591	0	0	0	0.0305583	0	0	0	0.0910079	0	0	0.105815	0	0	0	0	0	0.321427	0	0	0	0.159447	0	0.0562602	0	0	0.0570041	0.0609656	0	0	0.1836	0	0.100919	0	0.0857899	0.0547069	0.0220994	0	0	0.0787626	0.105144	0	0.0911765	0	0	0
4888f6ee3909ba02d10e11e8e34c7d55	0.0601866	0.0543072	0.0718804	0.0529201	0	0	0	0.0611167	0	0	0	0	0.0317237	0	0	0	0.0854805	0	0.0470995	0	0.10514	0	0	0	0.0763547	0	0.11252	0.0607633	0	0	0	0.110968	0	0	0	0.0883039	0.141907	0	0	0	0.0446324	0.104861	0	0.0575317	0	0.0882353	0	0.0486464	0
be8f12a0bd8f741799d710c4f025ab39	0	0.11314	0.0167721	0	0	0.300731	0.0391407	0.0130964	0	0	0.0289981	0	0	0	0	0	0	0	0.0490619	0.0296572	0.0991318	0.0152545	0.0681846	0	0	0	0	0.0303816	0	0.0247844	0	0	0.0252299	0	0.044441	0	0	0	0	0	0	0.0400938	0.0415691	0.0614994	0	0	0	0	0
b15b4c70f6999c38da5e5f0864710757	0.032829	0	0	0.04914	0.0668494	0.0580958	0.117422	0.058934	0.042054	0.0437502	0.0666957	0.042976	0.0407877	0.0646373	0.0855528	0.0934811	0	0	0.0294372	0.0317756	0	0.0392259	0.0535736	0.0391909	0.116778	0	0	0.0303816	0	0	0.0375173	0.0317051	0.247712	0	0.0656954	0.0672792	0	0	0.0441863	0.0100452	0	0.111029	0.0546962	0.0753864	0	0.0470588	0	0.0364848	0.0489476
953d73633263164d4c1f46373cb2022c	0	0.183287	0	0.0585901	0	0	0	0.104771	0.0309872	0	0	0	0	0	0	0	0	0	0	0.0550777	0	0.185234	0.0754901	0	0.098812	0	0.0511457	0	0	0.0966591	0.0680001	0.120026	0	0	0.061831	0.0756891	0	0.166814	0	0	0	0.148038	0	0.0654671	0	0	0	0	0
5aab6c43b81a79a09a8c32c60cdad3d1	0	0	0	0.0189	0	0	0	0	0	0	0	0.0884799	0.0453196	0	0	0	0	0	0	0	0	0	0	0	0	0	0	0	0	0.220581	0	0	0	0	0.0231866	0	0	0.135834	0	0.130588	0	0	0	0.0436447	0	0	0.216092	0	0
e348107247b3d22fcdae1693d69a9fb9	0	0	0.0503163	0.02079	0.0378813	0	0	0	0.0553342	0.0823532	0	0	0	0	0	0.14847	0	0	0.123636	0.0360124	0	0.0544805	0.0803604	0	0.0583889	0.0495941	0	0.10283	0	0.0421334	0.042207	0.0430283	0.0504599	0	0.0212544	0	0	0	0.0483946	0.0883978	0	0	0	0.0376932	0.0324063	0	0.0363519	0.0340525	0.0378232
854615621d66a195da51025d183ec2cf	0	0	0	0.0869401	0	0	0	0.0698476	0	0	0.15079	0	0	0	0	0	0	0	0	0.264797	0	0	0	0	0.143727	0	0	0	0	0	0.14069	0	0	0	0	0	0	0	0	0	0	0	0	0	0	0	0	0	0
6669aab7f89fac62fb84390be424b972	0.0437721	0	0	0.0510301	0	0	0	0	0	0	0	0	0	0	0	0	0	0	0	0	0	0	0	0	0	0	0	0	0	0	0	0	0	0	0	0	0.766296	0	0	0	0	0	0.0940775	0	0	0	0	0	0
68d38cfd71393d82911aba402db91496	0.0848084	0.033942	0.0215641	0.01323	0.0111416	0	0	0	0	0.0257354	0	0	0.0611815	0	0.0202625	0	0.0439614	0	0.045137	0.0466042	0	0.0457636	0.0170461	0.0261273	0.0628804	0.0287124	0.0281301	0.0747856	0	0	0.0351725	0	0.139911	0.0325743	0	0	0.0536092	0	0.0294576	0.0301356	0	0.0709351	0	0.0257901	0.0294603	0	0	0	0
c5a8438a149ca1a9f12b768cf6d7dade	0.0191503	0	0	0	0	0	0	0	0.0332005	0	0	0	0	0	0	0	0.0781536	0	0.0156998	0.0381307	0.1502	0.0370467	0	0	0.024703	0	0	0	0	0	0	0	0	0	0	0	0.113525	0	0	0	0	0	0	0.0753864	0	0	0	0	0
ff8b186f6b38f10f395c2a6af3a10cb6	0	0	0	0	0	0	0	0	0	0	0	0	0	0	0	0	0.153865	0	0	0	0	0	0	0	0	0	0	0	0	0	0	0	0	0	0	0	0	0	0	0	0	0	0	0	0	0	0	0	0
ecbac5392680ab3b23848a5d26e46ec0	0	0	0	0	0.0757626	0	0	0.122233	0.157149	0	0	0	0.20847	0	0.0585361	0	0.0928074	0	0	0.0995636	0.276368	0.0958856	0	0	0	0.0522043	0.115078	0.0560892	0	0	0	0.183436	0.0733962	0	0.0927465	0.121944	0	0	0	0	0.112755	0	0.0503205	0.16466	0	0	0	0	0
0def81ffdccf16e490ca6e2704c0960d	0	0	0	0	0	0.112774	0.0437455	0	0	0	0	0	0	0	0	0	0	0	0	0	0.10514	0	0	0	0	0	0.104849	0	0	0	0	0.0317051	0	0	0	0	0	0	0	0	0	0	0	0.0476124	0.0500825	0.0294118	0.0262541	0.0218909	0
1947e70fc6d12a847bbd12cc6264d004	0	0.0316792	0	0.0548101	0.0846759	0.140113	0	0.0873096	0	0	0	0	0	0	0.137335	0	0	0.132488	0.0883115	0.0381307	0.0871159	0	0.180202	0	0.123515	0	0	0.0327187	0.261892	0	0	0.135879	0.121562	0.0947615	0.179696	0.121944	0	0.0762577	0	0	0.185577	0	0	0.122999	0	0	0.0666451	0.160533	0.062297
5ae1472c9de539d6c17f3171cd9c5e59	0.0601866	0	0.0934445	0	0	0	0.108213	0.0174619	0.20363	0.0720591	0.113093	0	0	0.350888	0	0	0.105019	0	0	0	0	0.0392259	0.107147	0	0.0786005	0.148782	0.135536	0	0	0	0.0820691	0.0634101	0	0.239865	0.115933	0	0	0	0.037874	0.210949	0.364106	0	0.0328177	0	0	0.0911765	0	0.133778	0
e4e656e84a5b41805b0d3c7d15afbac2	0	0.0497816	0	0.03024	0	0	0	0	0	0	0.0318979	0	0	0.00923389	0	0	0	0	0	0.0487226	0.12016	0	0.00974066	0	0	0.0261022	0.0281301	0	0	0	0	0.00452929	0.0160554	0	0	0	0	0	0.00420822	0	0.0352361	0.0246731	0.0546962	0.00595155	0	0.0117647	0	0	0.0266987
9b29da6986d947195223b9d2f95c0c9b	0	0	0	0	0	0	0	0	0	0	0	0	0.111033	0	0	0	0	0	0	0	0	0	0	0	0	0	0	0	0	0.287499	0	0	0.240831	0	0	0	0	0	0	0.267202	0	0	0	0	0	0	0	0	0.169092
7abf11ad5dad774c78a116a2daab61b7	0	0	0	0	0.0534795	0	0	0	0	0.146692	0	0.156736	0	0	0.159849	0	0.0757113	0	0	0	0.114152	0	0	0	0	0.143562	0	0.233705	0	0	0	0	0.130737	0	0.127526	0	0	0.112003	0	0.0602712	0	0	0	0.0853056	0.164978	0	0	0	0
5da6982a564fb7b0e185189ac00d706a	0	0.106352	0	0	0	0.0956872	0.0575599	0	0	0	0	0	0.0747774	0	0.0472792	0	0.0561729	0	0.0588743	0	0	0	0	0	0.0134744	0.0626452	0	0	0	0	0.0773794	0	0	0	0	0.0315371	0.0630696	0	0.0589151	0	0	0	0	0	0	0.0205882	0	0.0559434	0
e1ae6cd6d0cd67cdee95de18a0627edf	0	0.0135768	0	0	0.0802193	0	0.0506527	0.0720304	0.0774679	0.102942	0	0	0.0566495	0.104651	0.119324	0	0.097692	0.118165	0	0.0593145	0	0	0.0511384	0.0522546	0	0.148782	0.0716039	0.0724485	0.0883884	0.0421334	0.0468966	0.0588808	0	0	0.0347799	0	0.116679	0.123919	0.0399781	0	0	0	0.0415691	0	0	0.132353	0.0302932	0.0583757	0.0378232
e593ebae77d8aefd8702cdd5c95e9486	0	0	0	0	0.113644	0	0	0	0	0	0	0	0	0	0	0	0	0	0	0	0	0	0	0	0	0	0.0434738	0	0	0	0	0	0	0	0	0	0	0	0	0	0	0	0	0	0	0	0	0	0
2ec4fbec01b38dcccfe19a5c9c273557	0.114902	0.0814609	0.0958405	0.0926101	0.109187	0.0751828	0.0943983	0.0894923	0	0	0.0811947	0	0.0203938	0.0677152	0.0652903	0.0467405	0	0.0895191	0.0372871	0.0974452	0.0570759	0.0719142	0.0511384	0.0827364	0.0830919	0.0574248	0.120192	0.0911449	0	0.0446119	0.103173	0.038499	0.0206427	0	0.0656954	0.0651767	0.0662231	0.0619593	0.0736439	0.0582622	0.0704722	0.0925241	0.0525084	0.0436447	0.144355	0.0647059	0	0.0510787	0.0578472
cc4bb9adb2c108e78f76a9c64268215a	0.207917	0.0746725	0	0.18333	0.122557	0	0.244054	0	0.0951749	0	0	0	0	0	0.195871	0.120976	0	0	0	0	0	0.124215	0.170461	0	0.18415	0.0835269	0	0	0	0	0	0	0	0.139181	0	0.0630742	0	0	0	0.118533	0	0	0.120332	0	0.135517	0.238235	0	0	0
cfead10cde04f42c259c22581c60f922	0	0.176499	0.117405	0	0	0	0	0.0894923	0.0863214	0.0514708	0	0.1264	0	0.178522	0.0675417	0.0907316	0.0781536	0	0.0333621	0.0995636	0.102136	0.102423	0	0.156764	0	0.104409	0.0613748	0	0	0	0	0	0.0711025	0.13622	0	0	0	0	0	0	0	0.246731	0.0875139	0.0773702	0	0	0	0	0.0378232
5ada4f5fb7ce937db32f943543e9274f	0	0	0	0	0.0467946	0	0	0	0	0.033456	0	0.048032	0.0362557	0.0492474	0	0	0.0464037	0.0823576	0	0	0.0991318	0.0217922	0.0633143	0.0457227	0	0.0391532	0	0	0	0	0.0211035	0	0	0.029613	0.0386444	0	0	0	0	0	0	0	0.0525084	0	0	0.0558824	0.0242346	0.0218909	0
6e385e750278fe7e0568c0d9d93ee373	0	0	0	0.0982801	0	0	0.10591	0	0	0	0	0	0	0	0	0	0	0	0	0.110155	0	0	0	0	0	0	0	0	0	0	0	0	0	0	0	0	0	0	0	0	0	0	0	0	0	0	0	0	0
377958d82376731aabb88cead132f2cd	0	0.221755	0	0	0.133699	0	0	0	0	0.0694855	0	0	0.24246	0	0	0	0	0	0.0588743	0	0	0	0	0	0	0	0	0	0	0	0.126621	0	0.426615	0.153987	0	0	0	0	0	0.287293	0	0	0	0.212272	0	0	0.197916	0	0
a7d5366cb6ec193f949ac183a7f1f514	0	0.0497816	0.0455242	0.01134	0.00668494	0	0	0	0	0	0	0	0.00906392	0	0	0.0632372	0.0366345	0	0	0	0	0	0	0	0	0	0	0	0	0.0223059	0	0	0	0	0	0	0.0189209	0	0	0	0	0	0	0.0376932	0	0	0.0201955	0.00972928	0
900cee6b64799a441188cba4d373ff25	0	0	0	0	0	0	0	0	0	0	0	0	0.138225	0	0	0	0	0	0	0	0.0390519	0	0	0	0	0	0	0	0	0	0	0	0	0	0	0	0	0	0	0	0	0	0	0	0	0	0	0	0
d27826b25e61e8adb4101f90a3306348	0.0273575	0.045256	0.0575043	0.03402	0	0	0.0828863	0.0218274	0.0177069	0.0514708	0.0550964	0	0	0	0.0202625	0.0302439	0.073269	0	0	0	0	0	0.0267868	0.0152409	0.0291945	0	0.0485884	0.0607633	0	0	0.0703449	0.0407636	0.0389917	0	0.0193222	0	0.0662231	0.0738746	0	0.0281266	0	0	0.0306299	0	0	0.0441176	0.0424105	0.0389171	0
03873ac45d05f90af29f2c5118de6fcc	0	0	0	0.01323	0	0	0	0	0	0	0	0	0	0	0	0	0	0	0	0.0127102	0	0	0	0	0	0	0	0	0	0	0	0	0	0	0	0	0	0	0	0	0	0	0.00875139	0	0	0	0	0	0
89aa2a0809690301db93652f8eddecdf	0.021886	0	0	0.04536	0.035653	0.0546784	0.225635	0	0.0641877	0	0	0	0	0.264705	0.0742959	0	0.0928074	0.136069	0.0490619	0	0.144192	0.0108961	0.172897	0.172005	0.0786005	0.036543	0.109963	0	0.0327364	0.0198275	0.0586208	0.199289	0	0	0.0231866	0	0.078837	0.0214475	0.0841645	0	0.0681231	0.0339255	0	0	0	0.1	0.0525083	0	0.0845459
0d4d335f07efced2d56c0fd62ced8e1c	0.207917	0	0.124593	0	0	0	0.0874911	0	0	0	0	0	0	0	0.150843	0.214457	0	0	0	0	0	0	0	0	0	0	0	0	0	0	0	0.133614	0	0	0	0	0	0	0	0	0	0	0	0	0	0	0.127232	0	0
55d8cc34020dc41970f50731ec852af7	0.10943	0	0	0.0869401	0	0	0.140446	0.0152792	0	0	0	0	0	0.163132	0	0	0	0	0	0.0317756	0	0	0	0.0457227	0	0	0	0	0	0	0	0	0.41056	0	0	0	0	0	0.185162	0.387745	0.112755	0	0.0678233	0.152757	0.0471365	0	0	0.0218909	0
a9af706f43607c2e2278065f282cb77e	0	0	0	0	0	0	0	0	0	0	0	0	0	0	0	0	0.114788	0	0	0.0635512	0	0	0	0.0413682	0	0	0.138093	0	0	0	0	0	0	0	0	0	0.14506	0	0	0	0	0	0	0.0614994	0	0	0	0	0
7445c25bf49492ab9173bee37c967be8	0	0.05657	0	0.02268	0.0311964	0	0.10591	0	0	0.0180148	0	0.0884799	0.0407877	0	0.0292681	0.0384922	0	0	0.0235497	0.0317756	0	0.0392259	0.119323	0.0653182	0	0	0	0.0537521	0	0.0718747	0	0.070204	0.0275236	0.0562646	0	0.0231272	0	0	0.162017	0.172777	0	0.0370096	0.072199	0.0614994	0.0471365	0.132353	0.0565474	0.0291878	0
183520f00db3859b6b4762036414f1fe	0	0	0	0	0	0	0	0	0	0	0	0	0	0	0	0	0	0	0.041212	0	0.10514	0	0	0	0	0	0	0	0	0	0	0	0	0	0	0	0	0	0	0	0	0	0	0	0	0	0	0	0
7c8977a8e22d812298e6c78c02069cec	0	0	0	0	0	0	0.234844	0	0.0951749	0	0	0.0859519	0	0	0	0.0934811	0	0	0	0	0	0	0.136369	0	0.074109	0	0	0	0	0	0	0	0	0	0	0	0	0.166814	0	0.102461	0.0187926	0	0	0.10316	0	0	0.141368	0	0
8fca11ebc03af99458745c6cbe2a662b	0	0	0.167721	0.0718201	0.142612	0	0.248659	0.126599	0.214697	0.205883	0	0	0	0	0.0765473	0	0.134327	0	0.0981239	0.129221	0	0.146008	0.14611	0	0	0.151393	0	0	0	0	0.0961381	0	0	0.118452	0	0	0	0	0	0	0	0	0.0853261	0	0	0	0	0.153236	0
234de98e97d25c415e48d09104e8eaa1	0	0	0.124593	0	0	0	0	0	0	0	0	0.154208	0	0	0	0.14572	0.134327	0	0.0706492	0.0487226	0	0	0	0	0	0.0548145	0.125307	0.175279	0	0	0.0656553	0.144937	0.149086	0	0.0328477	0	0	0.104854	0.216723	0	0	0	0	0.144821	0	0	0.155505	0.126481	0.0756463
58d1de1bea0623971cf08ef4d8f2c74f	0	0	0	0	0	0	0	0	0	0	0	0	0	0	0	0	0	0	0	0.0656696	0	0	0	0	0	0	0	0	0	0	0	0	0	0	0	0	0	0	0	0	0	0	0	0	0	0	0	0	0
e23494e9d59c400c3abf446404dca9d1	0.0711296	0.138031	0	0	0	0.345158	0	0	0.0641877	0	0	0	0	0.0677152	0.119324	0	0	0	0	0.0932085	0	0.0457636	0.0998417	0.0479	0	0	0	0.0537521	0.176777	0	0	0	0.0458726	0	0	0	0	0	0	0	0.0939629	0	0.0350056	0	0	0	0	0.0632403	0.0645219
6d848fb964ff920a240544ca22098e5d	0	0	0.29471	0	0	0	0	0	0	0.110662	0.15079	0	0	0	0.092307	0.134723	0	0	0	0	0	0	0	0	0.24703	0.185325	0	0	0.248797	0.223059	0.297794	0	0	0	0.0869498	0	0	0.162048	0.347178	0	0	0.0956082	0	0	0.318171	0.467647	0.062606	0	0.160192
f04d92af60c54907175770300c55e667	0	0.147082	0	0.0907201	0.0111416	0	0.10591	0	0	0	0	0	0	0.132352	0.150843	0	0.0464037	0.111004	0	0.0550777	0	0	0.187508	0.241677	0.128006	0.112239	0	0	0	0.104094	0.0961381	0	0.0137618	0	0	0	0	0	0	0.124561	0.0352361	0.114113	0.0831383	0	0.123733	0.0735294	0.105017	0	0
18b025aa1812124a5c92e510fbfe4309	0	0	0	0	0	0	0	0	0	0	0	0	0	0	0	0	0	0	0	0	0	0	0	0	0	0	0	0	0	0	0	0	0	0	0	0	0	0.519505	0	0	0	0	0	0	0	0	0	0	0
8a2fdff01ba05e1e66f130037c6f9536	0	0	0	0.02457	0	0	0	0	0	0	0	0	0	0	0.040525	0	0.0757113	0	0	0	0	0	0	0	0	0	0	0	0	0	0	0	0	0	0	0	0	0	0	0	0	0	0	0	0	0	0	0	0
d54cd4402e28ab82103ee449b66fe2ab	0	0.0203652	0	0	0	0.27681	0.034536	0.0327411	0.0907481	0	0	0	0	0	0	0	0	0	0	0.0148286	0	0.0435844	0	0	0	0	0	0	0	0	0	0	0	0	0	0	0	0	0	0	0	0	0.0262542	0.013887	0	0	0	0.0656727	0
6eafd4090d4e4e5f6134f64f413c190a	0	0	0	0	0	0	0	0	0	0	0	0	0	0	0	0	0.0830382	0	0	0	0	0	0	0	0	0	0	0	0	0	0	0	0.0160554	0	0	0	0	0	0	0	0.10101	0	0	0	0	0	0	0	0
91a246d3ac12fc9ac7ddf77c53af67ec	0	0	0	0	0	0.18454	0	0.0785786	0	0	0	0	0	0	0	0.0659866	0	0	0	0.0381307	0	0.050122	0	0	0	0	0.035802	0.0701115	0	0.0247844	0.0539311	0	0	0	0.0579665	0	0	0	0	0	0.0916138	0	0.0415691	0	0	0.0647059	0	0.0389171	0
6532e6cff94b4e3f0219e0fe6af1cdeb	0	0	0.0551083	0.0378	0	0	0	0	0.0132802	0	0	0	0	0	0	0.511396	0	0	0	0.0381307	0	0.0152545	0	0.02395	0	0	0.0153437	0	0	0.0446119	0	0	0	0	0.00579665	0	0	0	0	0.0140633	0	0.00925241	0.0196906	0	0	0.0794118	0	0	0
a3d7f1d78937aad4f307d32920f7a552	0	0	0	0.03591	0	0.191374	0	0	0	0	0.15369	0	0	0.0523254	0.0742959	0	0	0	0.113824	0	0	0	0	0	0	0	0.209697	0	0	0	0	0.0928505	0	0	0	0	0	0	0	0	0	0	0	0	0	0	0	0.27242	0
35e59a85c3bd385ba427bb7fee8595bb	0	0	0	0.03213	0.0289681	0	0.0368383	0	0.0442674	0.0566179	0	0	0	0	0.0607875	0	0.0439614	0.0393884	0.0804616	0	0	0	0	0	0	0.0417635	0	0	0.0327364	0.0272628	0.0515863	0	0	0	0.0425088	0	0	0	0.0336658	0.0361627	0	0	0.0350056	0	0	0	0.0828015	0	0.0133494
efadd5f0dcc9ceffdb2da68a3d9f24fa	0	0	0	0.11529	0	0	0	0.0240101	0	0	0	0	0.0815753	0.116963	0	0	0.109904	0	0	0.0550777	0.0630839	0.089348	0	0.0500773	0	0	0.0460311	0	0	0	0	0	0	0	0	0	0.151367	0	0	0	0	0	0.0415691	0	0.103111	0	0	0	0
fc19c76bb468f38be29456cc2bcf91f5	0	0	0	0	0	0	0	0.0632994	0.137229	0	0	0	0	0	0	0	0	0.107423	0	0	0	0	0	0	0	0.0861371	0	0.0420669	0	0	0	0	0	0	0	0	0	0	0	0	0	0	0	0	0	0	0	0	0
d9859a418fa283d6e2cf26a33e704832	0	0	0	0	0.15821	0	0	0	0.18371	0	0	0	0	0	0	0	0.139211	0	0	0	0	0	0	0	0	0	0	0	0	0	0	0	0	0	0.0850176	0	0.182902	0	0	0	0	0	0	0	0	0	0	0.211612	0.0956704
e9a133d0786f7b0ae37027d6dd2197b7	0	0	0	0	0	0	0	0	0	0	0	0	0	0	0	0	0.0781536	0	0	0	0	0	0	0	0	0	0	0	0	0	0	0	0	0	0	0	0.0504557	0	0	0	0.185577	0	0.0218785	0	0	0	0	0	0
75fd4b2e5d0ada47ebe87dc3b039be1f	0	0	0	0.01512	0	0	0.0253264	0	0	0	0	0	0.0702454	0	0	0	0	0.0859383	0.0196248	0	0.1502	0	0	0	0	0	0	0	0	0	0	0.0339697	0.103213	0	0	0	0	0	0	0	0.098661	0	0.0328177	0.0575317	0	0	0	0	0.117919
e116c92e89a98ca52cb89f47af8a5201	0	0	0	0	0	0.0444262	0	0	0	0	0	0	0	0	0	0.0522394	0.0561729	0	0	0	0	0.0392259	0	0	0	0	0	0.0537521	0	0.0470903	0	0	0	0	0.0502377	0	0	0	0	0	0	0	0.0371934	0	0.0382984	0	0	0.0267555	0
e2b3bb07ce1cc8f2fb457051307e0eae	0.18056	0.208178	0	0.14175	0.142612	0	0	0	0	0	0	0.204768	0	0	0	0	0.105019	0	0	0	0	0.119857	0	0	0	0.302785	0	0	0	0	0	0	0.389917	0	0.0830854	0	0.148214	0	0	0	0.157388	0.148038	0	0	0	0	0	0	0
06fea8bc05b61d328e7dc6fad164c09c	0	0.011314	0	0.03024	0.0334247	0.102522	0.0276288	0.0261929	0.0730412	0.066912	0.0492968	0.103648	0	0.0369356	0.0180111	0	0.0341922	0	0.0490619	0.0381307	0	0.0174338	0	0	0	0	0.0562602	0	0	0	0	0.0815273	0.00917452	0.0384968	0	0.0294346	0.078837	0.0190644	0.0315617	0	0	0.0370096	0.0153149	0.0595155	0.0324063	0	0	0	0
943e76a386711bb851c380a0e242890f	0	0.0905121	0.0143761	0.04536	0	0.0717654	0.108213	0.0130964	0.0332005	0	0	0.01264	0.0407877	0.0400135	0	0	0	0	0.0372871	0	0	0	0.0706197	0.02395	0.0449146	0.0130511	0	0.046741	0.160409	0	0.103173	0.0339697	0.0756898	0.142142	0	0	0.0599161	0.0238305	0.0504987	0.114515	0.0516796	0.129534	0.0371934	0	0.0765967	0.129412	0	0.0364848	0.0266987
0ea9635db6b3ac1a972ce05daabe74a2	0	0	0.0910485	0.0793801	0.0579361	0	0	0	0	0.033456	0	0	0	0	0	0	0.0195384	0	0	0	0	0	0	0.0892682	0	0	0	0	0.157135	0	0.0492414	0	0.0321108	0	0.0541021	0.0294346	0	0	0	0.0220994	0.0469814	0	0	0	0	0.0764706	0	0	0
dd75db153316999b4596f7280cfe43c0	0	0	0	0	0	0	0	0	0	0	0	0	0	0	0	0	0	0	0	0	0.018024	0	0	0	0	0	0.0434738	0	0	0	0	0	0	0	0	0	0	0	0	0	0	0	0	0	0	0	0	0	0
19d2d251bf9cbf6e93171e9d14632343	0	0.104089	0	0	0	0	0	0	0	0	0	0	0	0	0	0	0	0	0	0	0.168224	0	0	0	0	0	0.191796	0	0	0	0	0	0	0	0	0	0	0	0	0	0	0	0	0	0	0	0	0	0
f19165e9d94c6d2b0a11adee66719dad	0	0	0	0	0.120329	0	0	0.235736	0	0	0	0.166848	0	0	0	0	0.266211	0	0	0	0	0	0	0	0	0	0	0	0	0	0	0.115497	0	0	0	0	0	0	0	0	0	0	0	0	0.271035	0	0	0	0
d354841989cdb369b7953cab555ae070	0	0	0	0.0623701	0.0334247	0.181122	0.0828863	0	0	0	0.0347977	0	0	0.110807	0.0833014	0	0.0464037	0.100261	0.117749	0	0.102136	0	0	0.0674955	0.110041	0.0313226	0.158552	0	0.14404	0	0.0703449	0	0	0.112529	0	0	0	0	0	0.0642893	0	0	0	0.0297578	0	0	0	0	0.113469
1de50e3a9afd857c2c20aba959added4	0.032829	0.011314	0	0	0	0	0	0	0.0774679	0	0.0579962	0.116288	0	0	0.0652903	0.34368	0	0	0.0294372	0.0254205	0.0450599	0.0261506	0	0	0.0449146	0.0417635	0	0	0.20624	0.280063	0.0680001	0	0.0412854	0	0.144916	0.18712	0	0	0.0841645	0.168759	0	0.203553	0.00656355	0.0158708	0	0.25	0	0.0486464	0.0444978
de92ad3a25b0853be9aea712eafa65f2	0	0	0	0	0.0668494	0	0	0	0	0	0	0	0	0	0	0	0	0.0429692	0	0	0	0	0.177767	0	0	0.227089	0	0	0	0.431248	0	0	0	0	0.0347799	0	0.078837	0.285966	0	0	0	0	0	0	0.324063	0	0.155505	0	0
d23d5c2b525b23bec62e49dc07a31434	0	0	0.0599003	0	0	0	0.133539	0	0.0332005	0.0643385	0.226185	0	0	0.0923389	0.0833014	0	0	0	0	0.0868534	0.1502	0	0.136369	0	0.0516517	0.0730861	0.120192	0	0	0	0.161793	0.0656748	0.0366981	0.219136	0.0328477	0.0294346	0.104065	0	0.0715398	0	0	0	0	0	0	0	0.0868406	0	0.0934455
866f8077c89914ddceedeab5bdb355c3	0	0	0.0694844	0	0	0	0	0.174619	0.234617	0	0	0	0.113299	0	0	0	0	0.13965	0	0	0	0.113319	0	0	0	0	0	0	0	0	0	0	0	0	0	0	0.14506	0	0.075748	0	0.0469814	0	0.155337	0.0515801	0	0	0	0	0.137943
5d972fb1bba9f91febc801aa7c39d284	0	0.011314	0	0.04347	0	0	0	0	0.0376273	0	0	0	0	0	0	0	0	0.103842	0	0	0.0811079	0	0	0	0	0	0	0	0.0392837	0	0	0	0	0	0	0	0	0	0	0	0.0422833	0	0	0.0238062	0.0500825	0	0	0.0437818	0
2ae62918dca6a1ddfaad4b2fa54c58b4	0	0	0	0.0623701	0	0	0	0	0	0	0	0	0	0	0	0	0	0	0	0	0.27036	0	0	0	0	0	0	0	0	0	0	0	0.236244	0	0	0	0	0	0	0	0	0	0	0	0	0	0	0	0
9057339694a16ce51751cb0e001477d7	0	0	0	0	0	0	0	0.00654822	0	0	0	0	0	0	0	0.0549889	0	0	0	0.0211837	0.0630839	0.0217922	0.0535736	0	0.0179658	0.0339328	0	0	0	0.0644394	0.0328276	0	0	0	0	0	0	0	0	0	0	0	0	0	0	0	0	0.0802666	0.0311485
6aa35c208755761d073a1347f3d24650	0	0	0	0.03969	0.0289681	0.0615132	0	0	0.0486941	0	0	0.042976	0.0929052	0.0184678	0	0	0	0	0	0.0550777	0.03004	0.019613	0.029222	0	0.024703	0.0417635	0.0281301	0.0210334	0	0	0.0375173	0	0.0550471	0.0414581	0	0.0315371	0.0441487	0	0	0	0.143293	0.0400938	0.0240663	0.039677	0	0	0	0.0656727	0.0689717
5041d6d7d955b39641d86db1cd0b9c25	0	0.0497816	0	0.03969	0	0	0	0.0480203	0	0	0	0	0.0521176	0	0.0495306	0	0	0	0.0176623	0.0953269	0	0	0	0	0	0	0.0767185	0.049078	0	0	0.0609656	0	0	0.0769937	0	0	0.0662231	0	0	0	0.0375852	0	0	0	0.120787	0	0.0383714	0.0851312	0.0533974
d09c0b0bdd24f6042e61e178ff0a83aa	0.150466	0	0	0	0.0757626	0.140113	0.128934	0	0.0907481	0	0	0	0.319503	0	0	0	0.163634	0	0	0	0	0	0	0	0	0.0809167	0	0	0	0	0	0	0	0	0	0	0	0.090556	0	0	0.265445	0	0	0	0	0	0	0	0.0533974
b7a4e239d436b143e5e6592f987e2939	0	0	0	0.0907201	0	0	0	0	0	0	0	0	0	0	0	0	0	0	0	0	0	0	0	0.274336	0	0	0	0.147234	0	0.07931	0	0	0.288997	0	0.200951	0	0	0.0953221	0	0.108488	0.159737	0	0	0	0	0	0.22215	0	0
5224f7ae99f0dc1fef250e0c25b89114	0	0	0	0.11529	0	0	0	0.0698476	0	0.182721	0	0	0	0	0	0	0	0	0	0	0	0.159083	0	0	0	0	0	0	0	0	0.0492414	0	0	0.453078	0	0	0	0	0.0610192	0.124561	0.178529	0	0	0	0	0.0705882	0.147427	0	0.324834
8469a2bb1770f9bbbf9292158cdcea66	0	0	0	0.0793801	0.077991	0	0	0.0785786	0	0.0875003	0	0	0	0.156976	0.0697931	0	0	0.164715	0	0.0762615	0	0.0675558	0	0.0587864	0.101058	0.140952	0.120192	0.525836	0.14404	0.0223059	0	0.115497	0.0458726	0.0444194	0	0.0609718	0	0.135834	0	0.0883978	0.0352361	0	0.0568841	0.0694348	0.120787	0	0	0	0.0244738
4836f566798145593a58eeef2d10e3d9	0	0.126717	0.119801	0.02646	0.0601644	0	0.0667695	0	0	0	0	0	0	0	0.0652903	0	0	0	0.0529869	0	0.0570759	0.0588389	0.0608791	0	0	0.0652554	0	0	0	0	0.0375173	0	0.0688089	0	0	0	0.0536092	0.0381288	0.119934	0	0	0	0	0.0952249	0	0	0.0727038	0.0583757	0
714520fcf391b35b17aaa008b4cd2031	0	0	0	0	0	0	0	0	0	0	0	0	0.142757	0	0	0	0	0	0	0	0	0	0	0	0	0	0	0	0	0	0	0	0	0	0	0	0	0	0	0	0.112755	0	0	0	0	0	0	0	0
0e8ed9005b20865acf0fe094d634c871	0	0	0.117405	0.0793801	0	0	0	0	0.0774679	0	0.0811947	0.10112	0	0	0.0540334	0.04949	0	0	0	0	0.0420559	0	0.211859	0	0.098812	0	0	0	0.124398	0	0.0562759	0.129085	0.0366981	0.0947615	0	0.0273322	0.110372	0	0	0.369663	0.105708	0.111029	0	0.273771	0	0	0.416027	0.121616	0.0355983
6c5c58c160beed1e572e84df5c32e47f	0	0	0	0	0	0	0.124329	0	0	0	0	0.0985919	0.131427	0	0.153095	0	0	0.0823576	0.0353246	0	0.102136	0	0	0.113218	0.107795	0	0.148322	0	0.14404	0	0	0	0.0711025	0.162871	0.0772887	0	0	0	0	0	0	0	0.0546962	0	0.0235682	0	0	0	0
0d76c8e5d18f953f78433d2f11f0dfcf	0	0.0520444	0	0	0	0	0	0	0.168216	0	0	0	0	0.132352	0	0	0.161192	0	0	0	0	0.0523013	0	0.185068	0.0786005	0	0	0	0	0	0	0.076998	0.087158	0	0	0	0	0	0.0610192	0	0	0	0	0	0.114895	0.191176	0	0	0
8453bec12d22914df2396f49dbf2fec8	0	0	0	0	0	0	0.0759791	0	0	0	0	0	0	0	0	0	0	0	0	0	0	0	0	0	0	0	0	0	0	0.104094	0	0	0	0	0	0	0	0.343159	0	0.214967	0	0	0	0	0	0	0	0	0
6e350a09cabc335182dbd9e3d68e55c6	0	0.05657	0.0718804	0	0	0	0	0	0.0442674	0	0	0.0733119	0	0	0	0.181463	0	0	0.0784991	0.0699064	0.0540719	0.019613	0	0	0	0.0887474	0	0.0631003	0	0.0371766	0.0539311	0	0	0.0888389	0.0598988	0.0357421	0.0409952	0	0.0526028	0.0904068	0	0.117197	0	0.0793541	0.0589206	0	0.0504887	0	0
3c770247e80e2a3072ee201ef2ea4cbd	0	0	0	0	0	0.0102522	0	0	0	0	0	0	0	0.0215458	0	0	0	0	0	0	0	0	0	0	0	0	0	0	0	0	0	0	0	0	0	0	0	0	0	0	0	0	0.0043757	0	0	0	0	0	0
b661491a4f7b48b92f1a8d3da77cf5b3	0	0	0	0.0718201	0.122557	0	0	0	0	0	0	0	0	0	0	0	0	0	0	0	0	0	0	0	0	0	0	0	0	0	0	0	0	0	0.171967	0	0	0.133451	0	0	0	0	0	0	0	0	0	0	0.0867708
ac93cf56c0ad146a7d35155c56f70458	0	0.0497816	0	0	0	0	0	0.0174619	0	0	0	0	0	0	0	0.164967	0	0	0.045137	0.0211837	0	0.0414052	0	0	0	0	0	0.0257075	0	0.11153	0.028138	0	0.018349	0	0	0	0	0	0	0.0100452	0	0	0.0328177	0.0119031	0	0.0147059	0.0141368	0	0
a95aeba79884207f803f96dfca446ef3	0	0.0407304	0	0.03213	0	0.0546784	0.0598623	0.0109137	0	0	0	0	0	0	0.0382736	0	0	0	0.0431745	0.0783799	0.0510679	0.0435844	0	0	0.0314402	0.0730861	0.0409165	0.0163593	0	0	0.0375173	0.0430283	0.165141	0	0	0	0.07253	0	0.018937	0.0341537	0.0634249	0.046262	0.0678233	0.0694348	0.0353523	0	0	0.0145939	0.0289236
8906cefd1c488cfa0ac5a868e4cf2349	0	0	0	0.03969	0	0.393001	0	0.0371066	0	0	0	0	0.46226	0.0369356	0	0	0.100134	0	0	0	0.387515	0	0	0	0	0	0	0	0	0	0	0	0	0.0384968	0	0	0.186055	0	0	0	0.122152	0	0	0	0	0	0	0	0.0734214
3a30cddf13df3a5685d543eb142aeaab	0.0875441	0	0	0.0642601	0	0	0	0	0	0	0	0	0	0	0	0.0962305	0	0.0250653	0	0	0	0	0	0	0	0	0	0	0	0	0	0	0	0	0.0811531	0	0	0	0	0	0	0	0	0.0654671	0	0	0.0302932	0.124048	0
17e49d476fec86236613d5d4227782fa	0.0711296	0	0	0.13041	0	0.26314	0	0	0	0	0.0550964	0.027808	0.0407877	0	0.011257	0	0	0	0	0	0	0	0	0	0.0875834	0	0	0	0.0523783	0.11153	0.0750346	0.0407636	0.112388	0.580414	0	0.22076	0	0.247837	0.0967891	0.592667	0	0	0	0	0	0	0.0262541	0.0851312	0.453878
e50cba960e3fc97ffdb8e0651f60ef93	0	0	0	0.0831601	0	0	0	0	0	0	0.287081	0	0.0634475	0	0	0	0.24423	0	0.194285	0	0	0	0	0	0.132498	0	0	0	0	0	0	0	0	0	0	0	0	0	0	0	0	0	0	0	0	0	0	0	0.0711965
8af1d9177bb3c585a015961ee72ffe42	0	0.181024	0.198869	0	0	0	0	0	0.059761	0.324266	0	0	0	0	0	0.137472	0	0	0.0765366	0	0	0	0.350664	0	0.0920748	0	0	0.26175	0	0	0.0633104	0	0	0	0.148781	0	0	0	0.0736439	0.048217	0	0	0.0634476	0	0.167924	0	0	0	0
dac5372807d6d1abde843f86da5a847c	0	0	0	0	0.0289681	0	0	0	0	0	0.168189	0	0.0294578	0	0	0	0	0	0	0	0.258344	0	0	0	0	0	0.171338	0.0186964	0	0	0	0	0	0	0	0	0.157674	0	0.0420822	0	0	0	0.0240663	0	0	0	0	0.0413495	0
20a2dcba5d838148d2e670b16e48cf83	0	0	0	0	0	0	0	0	0.0641877	0	0	0	0	0	0	0	0	0	0	0	0	0	0	0	0	0	0	0	0	0	0	0	0	0	0.0289833	0	0	0	0.0610192	0.0421899	0	0	0	0	0	0	0.0383714	0	0
0ca5a9c28302188cbf1c96b3111bb54e	0.0601866	0.022628	0.0143761	0	0.0178265	0.123026	0.283195	0.0567512	0	0.0437502	0.121792	0	0.0362557	0	0	0	0.0512883	0	0	0.0487226	0.2253	0	0.0779252	0	0.0606346	0.036543	0.109963	0	0.0392837	0	0.0351725	0.192495	0.0298172	0.34351	0.0231866	0	0.07253	0.0428949	0.0526028	0.0180814	0.0281889	0.0431779	0.0371934	0.0297578	0	0	0.040391	0.0729696	0.0689717
fd18adc94062b7bc32bfaed30272d4ed	0	0	0	0	0	0	0	0	0	0	0	0	0	0	0	0	0	0	0.131486	0	0	0	0	0	0	0	0	0	0	0	0	0	0	0	0	0	0	0	0	0	0	0	0	0	0	0	0	0	0
f82c4721c585f458c379c62d17b6dcda	0	0	0	0	0	0	0	0	0	0	0	0	0	0	0	0.365676	0	0	0	0	0	0.180875	0	0	0	0	0	0.271098	0	0	0	0	0	0	0	0	0.309041	0	0	0	0	0	0	0.0436447	0	0	0	0	0
23649cf30dacc1329b14b359054538b5	0	0	0	0	0	0	0	0	0	0	0	0	0	0.110807	0	0	0	0	0	0	0	0	0	0	0	0	0	0	0	0	0	0	0	0	0	0	0	0	0	0	0	0	0	0	0	0	0	0	0
d8df5556644abf69a112226d8b4475e5	0	0	0	0	0	0	0	0	0	0	0	0	0	0	0	0	0	0	0	0	0	0	0	0	0	0	0	0	0	0	0	0	0	0	0	0	0	0	0	0	0	0	0.0656355	0	0	0	0	0	0
23bf08079dfaea468cf5959ab6076a9e	0	0	0	0	0	1.21318	0	0	0	0	0	0	0	0	0	0	0	0	0.137373	0	0	0	0	0	0	0	0	0	0	0	0	0	0	0	0	0	0	0	0	0	0	0	0	0	0	0	0	0.291878	0
7a7272173a2b1c2d0d4f6c3c9847579f	0.0930156	0.0837237	0	0.04347	0.127014	0.112774	0.0621647	0	0	0	0	0	0	0	0.0472792	0	0	0	0.0255122	0.0466042	0	0.0326883	0	0	0.161692	0	0	0	0	0	0.0750346	0.0317051	0.0802771	0.112529	0	0	0.100911	0.0285966	0.0441863	0	0.0798685	0.14187	0	0.0198385	0	0.0617647	0	0	0.0289236
181e6e78732ad17d98a8953ca13d822a	0	0	0.0119801	0.02835	0	0.0649306	0	0	0.0132802	0.0823532	0	0	0.0498516	0	0.0315195	0	0.0439614	0.0214846	0	0	0.0390519	0	0.0706197	0	0.0179658	0	0.0230155	0	0	0.0173491	0	0.070204	0	0.029613	0	0	0	0	0.0315617	0	0	0	0	0	0	0	0	0.0632403	0
5a2c899b71e6851b74534011b628e397	0	0	0	0	0	0	0	0	0	0	0	0	0	0	0	0	0	0	0	0	0	0	0	0	0	0	0	0	0	0	0	0	0	0	0	0	0	0	0	0	0.032887	0	0.0393813	0	0	0	0	0	0
1b6bb62ad7a8b87a31195ff4adca688e	0	0	0	0	0	0	0.209518	0	0	0.164706	0.107293	0.149152	0	0	0	0	0	0	0	0	0	0	0	0.202486	0	0	0.12275	0	0.0785675	0	0	0.0543515	0	0	0	0	0.223897	0	0	0.0542441	0	0	0.131271	0	0	0.244118	0	0	0.0756463
56b00367889391d4e2fc0a74ef73ce71	0	0.0316792	0	0	0	0	0	0	0	0	0	0	0	0	0	0	0	0	0	0	0	0.1678	0	0	0	0	0	0	0	0	0.0304828	0	0	0	0	0	0	0	0	0	0	0	0.0678233	0	0	0	0	0	0
56dd03172761dc3f7bbe63f11a5fcfc0	0.032829	0	0	0.0680401	0	0.105939	0.103608	0	0.0553342	0	0.321879	0	0.113299	0	0.0652903	0	0.0683844	0	0.0353246	0	0.231308	0	0	0.0217727	0.0718633	0	0	0	0	0	0.0375173	0.0837919	0.10092	0.168794	0	0.0525619	0	0.0214475	0.037874	0.0100452	0.251351	0	0	0.0257901	0	0	0	0.00972928	0.0645219
2ec9105a1cf7b8d458747de8a0a9b613	0	0	0	0	0	0.225548	0.0736767	0	0.150509	0	0	0.144096	0.0657134	0	0	0	0.0928074	0.451176	0.0726117	0.0444859	0.156208	0.119857	0.121758	0	0	0	0	0	0.130946	0	0	0	0.123856	0	0	0	0.179748	0	0.0610192	0	0.0939629	0	0	0	0	0.179412	0.0464496	0.257826	0.193566
ad1596e1930f2233a56f528ede4ef55d	0	0.0248908	0	0	0.0757626	0	0.0828863	0	0.042054	0	0	0.032864	0.169949	0	0.040525	0	0	0	0	0.0105919	0	0	0	0	0	0.0574248	0	0	0	0	0.0726898	0	0	0	0	0	0.0946044	0	0.018937	0	0.171482	0	0	0	0	0	0	0	0
b653821787e5425d24a1ee45b5eda04b	0	0.0497816	0.0143761	0.00378	0	0	0	0	0.0398406	0.0308825	0	0	0	0	0.0315195	0	0.0073269	0.0537115	0	0	0	0.0435844	0.014611	0.0195955	0.0134744	0.0522043	0	0	0	0	0	0	0	0	0	0	0.0189209	0	0	0.0421899	0	0	0	0	0.0795428	0	0	0	0
4193951783cf2235b734b34b83433031	0	0	0.0407322	0.03591	0.0913608	0	0	0	0	0	0	0	0.0906392	0	0	0	0.0928074	0	0.0745741	0	0.117156	0	0	0	0	0.138341	0.153437	0	0	0	0.121931	0	0.0848643	0	0.0405766	0	0	0	0	0	0.180879	0	0	0	0	0	0	0	0.0711965
d6e5e8906b315f75f1e885386465e9c3	0	0	0.0335442	0	0	0	0.0391407	0	0	0	0	0	0	0	0	0	0	0	0.0255122	0.0741431	0	0	0	0	0.0157201	0	0.0562602	0	0	0	0.0586208	0	0	0	0	0	0	0	0.0336658	0.0281266	0.065774	0.0246731	0	0	0	0	0	0	0
5087f8544f4cfa657b0884b630228860	0	0	0	0.0529201	0	0.164035	0.0253264	0	0	0.146692	0.0637959	0.131456	0.126895	0	0	0	0	0	0.0588743	0	0	0	0.0706197	0	0	0	0	0	0.0589256	0	0	0.172113	0	0	0	0.0273322	0	0.0810238	0.0589151	0	0	0	0	0.0872895	0	0	0.0484692	0	0.0978953
91b3b4d747046aa7d5a563672391b516	0	0.115403	0	0	0	0.919281	0	0.109137	0	0	0	0	0	0	0	0	0.0781536	0	0	0	0	0.0784519	0	0	0	0	0	0	0.209513	0	0.126621	0	0	0.100684	0.224137	0	0	0	0	0	0	0	0	0	0	0	0	0	0.160192
8dadd6a2c2fa486fa624d5fc3d2eb164	0	0	0	0	0	0	0	0	0	0	0	0	0	0	0	0	0	0	0	0	0	0	0	0	0	0	0	0	0	0	0	0	0	0	0	0	0	0	0	0	0	0	0	0	0	0	0	0	0.135718
6e627b83581bc0b7ec1a4367b08dee09	0	0.0497816	0	0.01323	0.0601644	0	0	0.0545685	0	0	0.0347977	0	0.0475856	0	0	0	0.0928074	0	0	0.0381307	0.189252	0	0.0316571	0	0	0	0	0	0	0	0.0351725	0	0	0	0	0	0.0378418	0	0.0357699	0	0.0939629	0	0	0	0	0	0	0	0
2873ce2b9ef21e9b29994db604bc43fe	0	0	0	0	0.0802193	0.0546784	0	0.0654822	0.0686144	0.0849268	0	0	0	0	0	0.074235	0	0	0	0.0720247	0	0	0	0.213373	0	0	0.035802	0.0841338	0.196419	0	0	0	0	0	0.044441	0	0	0	0	0	0	0	0	0	0.0707047	0	0	0	0
5d5bbac5b2746b0062927dd2661c9352	0	0	0	0	0.13147	0.133279	0	0	0.0863214	0	0.229085	0.1264	0	0	0.141838	0	0	0.161134	0.0549494	0	0	0	0	0	0	0.0548145	0.227598	0	0.0621992	0	0.0304828	0.0883212	0	0	0	0	0	0	0	0	0.110406	0.132618	0	0	0	0	0	0	0.0533974
6d9f532dc54ff259b5fc94ca4a5429b0	0	0	0	0.0510301	0	0	0	0.0938578	0	0	0.0637959	0	0.181278	0.15082	0	0	0	0	0	0	0.126168	0	0	0.11975	0	0	0.311989	0	0	0	0.103173	0	0	0.13622	0	0	0	0.0142983	0	0	0	0	0	0	0	0	0	0.0948605	0
c304a9407fd5858f73c70053f3100d5d	0	0	0	0	0	0	0	0	0	0	0	0	0	0	0	0	0	0	0	0.0360124	0	0	0	0	0	0	0	0.0116852	0	0	0	0	0	0	0	0	0	0	0	0	0	0	0	0	0	0	0	0	0
f8a2a63bd0900218db3130e09fab6381	0	0	0.0215641	0	0	0	0	0.0654822	0.0354139	0.0437502	0	0	0	0	0.092307	0	0.100134	0	0	0.050841	0	0.0348675	0	0	0	0.138341	0.0613748	0.0397298	0	0	0	0	0	0	0	0	0	0	0	0	0.0493305	0	0.0765747	0	0	0	0	0	0
54c2cf2e688b9741c1e1e211e6b51e3f	0.0300933	0.00905121	0.0167721	0.04536	0.00891325	0.0205044	0	0.0436548	0.0199203	0.0694855	0.046397	0.032864	0.0135959	0.0400135	0.0382736	0.04949	0	0.0358076	0.0137373	0.0317756	0.0390519	0.0457636	0.0194813	0.0457227	0.0651261	0	0.0306874	0.0747856	0.0392837	0.0346981	0.0468966	0.0181172	0.0206427	0.0207291	0.144916	0.0420495	0.0252278	0.0405119	0.0210411	0.0662983	0.0164435	0.0493462	0.113768	0.0416609	0.0147301	0.0294118	0.0363519	0.00729696	0.0222489
047409871ea446a150ae2f5c52a02d57	0	0	0	0	0	0	0.276288	0	0	0	0.545165	0	0	0	0	0	0	0	0	0	0	0	0	0	0	0	0	0	0	0	0	0	0	0	0	0	0	0	0	0	0	0	0	0	0	0	0	0	0
edb9980d65d6495d818da696a3f9aec6	0	0	0	0	0	0	0	0	0	0	0	0	0	0	0	0	0	0	0.0470995	0	0	0	0	0	0	0	0	0	0	0	0	0	0	0	0	0	0	0	0	0	0	0	0	0	0	0	0	0	0
136e1ec36a485ba019af7e69848c62f7	0	0	0	0	0	0	0	0	0.0442674	0	0	0	0	0	0	0	0.073269	0.153973	0	0	0	0	0	0.0326591	0	0	0	0	0	0	0	0	0	0	0	0	0	0	0	0	0	0	0	0.0456286	0	0	0	0	0.0444978
b2fa88fc554743ba5aac52cae83fe1c3	0	0	0	0.11907	0	0	0	0	0	0	0	0	0.210736	0	0.173357	0	0	0	0.0608368	0	0	0	0	0	0	0	0	0	0	0	0	0.0928505	0	0	0	0.0672792	0	0	0	0	0	0	0	0	0	0	0.111075	0	0
3c9b510f3cc4e413491fe4989c288df3	0	0	0	0	0.0178265	0	0.00690719	0	0.0154936	0	0	0	0	0	0	0	0.0195384	0.0358076	0	0.00635512	0	0	0	0	0	0.0522043	0.0383592	0	0	0	0.00937932	0	0.0160554	0.029613	0	0	0	0	0	0	0	0	0.0371934	0	0	0	0	0	0
79485dc2d73e098acb0aa0214a828ea6	0.169617	0	0.0479203	0.0718201	0	0	0	0	0	0	0	0	0	0	0	0	0	0	0.113824	0	0	0	0	0	0.0853376	0	0	0	0	0	0.0726898	0	0	0	0	0	0.324808	0	0	0	0	0	0	0	0.1856	0	0	0	0
cbd45747e7b43b51ddb87161dd5f7e60	0	0.106352	0.129385	0.0567001	0.0557078	0	0	0	0.0774679	0.0643385	0.249384	0.0808959	0	0	0	0	0.0879228	0	0	0.0444859	0.0811079	0.0806311	0.0608791	0.0805591	0.0314402	0	0	0.191638	0.121125	0	0	0.0475576	0	0	0.195154	0.111431	0.0536092	0.128685	0	0	0	0	0	0	0	0	0.161564	0.116751	0
c24e6c54a434b0019abb333197bae3c9	0.103959	0.0859865	0.0790684	0.0869401	0.0311964	0	0.0253264	0	0	0	0	0.0733119	0	0	0.0607875	0	0	0	0.0274747	0.0593145	0.0630839	0	0	0.0805591	0.121269	0	0	0	0.0851147	0.114008	0.0656553	0	0	0.0918002	0	0.0252297	0.0252278	0.0357458	0.075748	0.102461	0	0	0.0525084	0.0595155	0	0.0852941	0	0	0
b5477f82c4b13260d52a51057e0f41e9	0	0	0	0	0	0	0	0	0	0	0	0	0	0	0	0	0	0	0.0196248	0	0.0720959	0	0	0	0	0	0	0	0	0	0	0	0	0	0	0	0	0	0	0	0	0	0	0	0	0	0	0	0
320bdea32b485865945ede3712022941	0	0	0	0	0	0	0	0	0	0	0	0	0.190342	0	0	0	0	0	0	0	0	0.331241	0	0	0	0	0.181567	0	0	0	0.204	0	0	0	0	0.115636	0	0	0	0	0	0.367012	0	0	0	0	0	0	0
23fcf2ca40980b124a84923c97453760	0.0683938	0	0	0.04914	0	0.0922698	0	0.0436548	0.0553342	0.0360295	0	0	0	0.0954169	0.0720445	0	0.0464037	0	0.045137	0.0699064	0	0.0457636	0	0	0.0538975	0	0	0.114515	0.186598	0.07931	0	0	0	0	0	0	0	0	0	0	0	0.0986923	0.100641	0	0	0	0	0	0.0289236
b32d0ce2d281a521c4c413ee4c1e47c8	0	0.0746725	0.0575043	0.03213	0.0601644	0	0.0644671	0	0.0398406	0	0	0.005056	0.0158619	0.0554034	0	0.0439911	0.0268653	0.0143231	0.0353246	0.0148286	0	0.0261506	0.0438329	0.0370137	0.074109	0.167054	0.0818331	0.095819	0.0523783	0.0123922	0	0.0747333	0.0665153	0	0.106272	0.0210247	0.00946044	0.0238305	0.0210411	0.0180814	0	0.0308414	0.0153149	0.0416609	0	0.0411765	0.0686647	0.0145939	0.0155742
4fdec9ca8e7325407af0f507064bf8b7	0	0	0	0	0	0	0.244054	0	0	0	0.15949	0.0910079	0	0	0	0	0	0	0	0	0	0	0	0	0	0	0	0	0	0.485774	0.154759	0	0	0	0	0	0	0.338393	0	0	0	0	0	0	0	0	0	0	0.186891
410a99df05e62b4a5e5bc63596b3c0b6	0	0	0.138969	0.10395	0.124786	0	0	0	0	0	0.214586	0	0	0	0	0.118226	0	0	0.0804616	0	0	0.141649	0.133934	0	0	0	0.109963	0	0	0	0.119586	0	0	0.290207	0	0	0	0.11677	0.162017	0.160723	0	0	0	0	0	0.179412	0.0928993	0	0
ea6d1c43eb3b713e07d572a1b4020739	0	0	0	0	0	0	0	0	0	0	0	0	0	0	0	0	0	0	0	0	0	0	0	0	0	0	0	0	0	0	0	0	0	0	0	0	0	0	0	0.162732	0	0	0	0	0	0	0	0	0.122369
6b24db6e676eb364305bc65aa5d47043	0	0	0	0	0	0	0	0.0851268	0	0	0	0	0	0	0.0787987	0.112727	0	0	0	0.0699064	0	0.217922	0	0.128459	0	0	0	0.109841	0	0	0	0	0	0	0	0	0	0	0	0	0	0	0.153149	0	0	0	0	0	0
ae2742f3afd3951ab59a6ef62833bc60	0.459607	0.0995633	0.162929	0	0	0	0.255566	0.13533	0.106242	0.172427	0	0	0	0	0.231893	0	0.0879228	0	0.111861	0	0	0	0.0803604	0	0.103303	0.159223	0	0	0	0	0.0961381	0.122291	0	0.103645	0	0	0	0	0	0	0	0	0.0918896	0	0	0.158824	0	0	0
117b1fa0fbe4bbe22d5000288eedfc9f	0.448664	0.101826	0	0.16632	0	0	0.0759791	0	0.121735	0	0	0.0985919	0.158619	0	0	0.151219	0	0	0	0	0	0	0.0974066	0	0.163938	0	0.0946195	0.179953	0.252071	0	0	0.199289	0.18349	0.168794	0.158442	0	0	0	0	0	0.157388	0	0	0	0	0.197059	0.155505	0	0.115694
68ed68cdecba244a39bd27885bc56089	0	0	0	0.15498	0.260713	0	0	0.0567512	0	0	0	0.222464	0.129161	0	0	0	0	0	0	0	0	0	0	0	0.103303	0.0809167	0	0	0	0	0	0	0.130737	0	0	0	0	0	0.136767	0.14666	0	0	0	0	0	0	0.102997	0	0
c041d38946176d737b27224f94131ac0	0	0	0	0.02835	0	0	0	0.0436548	0.0376273	0	0.00579962	0.005056	0	0.00923389	0	0	0	0	0.0137373	0	0.144192	0	0	0	0	0	0.0485884	0	0	0	0	0	0	0	0	0	0.0567626	0	0.0147288	0	0.0281889	0	0.0196906	0.00793541	0	0	0	0	0
a34a2e5844da7510ee9110e81e6f5f7d	0	0	0.0263561	0	0	0.0478436	0	0.0371066	0	0.0977945	0	0.015168	0.0906392	0	0	0.0687361	0	0.0859383	0.0235497	0.0360124	0	0	0.029222	0	0	0	0	0.0233705	0.0752938	0	0.0304828	0.070204	0	0.0325743	0	0	0.0599161	0.0142983	0.0252493	0.0220994	0	0.0647668	0.0481327	0.0238062	0.0235682	0	0.0262541	0.0535111	0
29c8d3eac32f7a03077cf2382a67cae4	0.00820726	0.0248908	0.0191681	0.03969	0	0.0273392	0.0299312	0	0	0.0694855	0	0.048032	0	0.0554034	0.0157597	0.0192461	0.0659421	0.0465499	0.0137373	0	0	0	0.0365275	0	0.00673718	0	0.0383592	0.0093482	0.0360101	0	0.0328276	0.0362343	0.0206427	0.0355356	0	0.0105124	0.0599161	0	0.0252493	0	0	0.0215889	0	0.0317416	0	0	0	0.0754019	0.0222489
fa4bcc76cde51d0cccadf003d2d1aca3	0	0	0	0	0	0	0	0.0567512	0	0	0	0	0	0	0	0	0	0	0	0	0	0.0588389	0	0	0	0	0	0	0	0	0	0	0	0	0	0	0	0	0	0	0	0	0	0	0	0	0	0	0
567d24887f2354f29272e5d73fccc42c	0	0	0	0	0	0	0	0	0	0	0	0.111232	0.0566495	0	0.051782	0	0.105019	0.0537115	0	0	0	0	0	0.0762046	0.0561432	0	0.0946195	0.046741	0.10803	0	0.117242	0	0	0.0444194	0.0231866	0.0630742	0.0630696	0.0238305	0	0	0	0.0215889	0	0.0376932	0.0589206	0.15	0	0	0.0667468
98689a99ddbf40bfd0cc86a7bd32d011	0	0	0	0.0680401	0	0	0	0.0152792	0	0	0	0	0	0	0	0	0.0390768	0	0	0.0402491	0.03004	0	0	0	0	0	0.0690466	0	0	0	0	0	0	0	0	0	0	0	0	0	0.0916138	0	0	0	0	0	0	0	0
e8a3e5b367404458e583b542ab5a81e4	0	0.0294164	0	0.02646	0	0	0	0.0261929	0	0	0	0	0	0.0677152	0	0	0.0610575	0	0	0	0	0	0	0.0217727	0	0.036543	0	0	0	0	0	0	0	0	0	0.0084099	0	0	0	0	0	0	0.0262542	0.0277739	0	0	0	0	0
42e0917a2cb94fe636a0b0e0f8746894	0.0738653	0	0	0.0567001	0	0	0	0	0.0553342	0	0	0	0	0	0	0.126474	0	0	0	0.0444859	0	0	0	0	0.0179658	0	0	0	0	0	0	0	0	0	0.00772887	0	0.0441487	0	0	0.128579	0.0422833	0.0524303	0	0.0218224	0	0	0.100977	0	0
8a4d8e6cfeda32154ba481aa4f4138d8	0	0	0	0.04347	0	0	0.0483503	0.0392893	0.0619743	0.0283089	0.110193	0	0	0	0	0	0	0.0895191	0.0196248	0.0466042	0	0	0.0706197	0	0	0	0.0485884	0	0	0	0.0797242	0.0249111	0	0.112529	0	0	0.0977579	0	0.0883727	0.0441989	0	0	0	0	0	0	0.0767429	0	0.082321
ab884ad96ba5f1717938cd17d34f10a5	0	0	0.0335442	0	0.0401096	0	0.0253264	0	0	0	0	0	0.0521176	0	0.040525	0	0	0.0823576	0	0	0	0	0.014611	0	0	0	0	0	0	0	0	0	0	0.0918002	0	0	0	0	0	0	0.0352361	0	0	0	0	0	0	0	0
277136df0ed26500930d4641e4dd7d95	0	0	0	0	0	0.0956872	0.0874911	0	0	0	0	0	0	0.277017	0	0	0	0	0.0981239	0	0	0	0.104712	0	0.103303	0	0	0	0	0	0	0	0	0	0	0	0	0	0	0	0.10101	0	0	0	0	0	0	0	0
b9d764e3f3823406dd23af2503e74050	0	0	0.0503163	0	0	0	0	0	0	0.12353	0	0	0	0	0	0	0	0	0	0	0.117156	0	0.0779252	0	0.049406	0.0574248	0	0	0	0	0.0398621	0	0	0.0947615	0	0	0	0	0.0736439	0	0	0	0	0	0.0471365	0	0	0.0924282	0
6e3ebb1c5d2d77796bba3437244b55b4	0	0	0	0.03402	0	0.119609	0.023024	0	0.0110668	0	0	0	0.0861073	0.0153898	0.0427764	0	0.0366345	0.0644538	0	0	0	0	0.0827956	0	0	0	0.0971768	0	0	0	0.0187586	0	0	0.0207291	0	0.0189223	0	0	0	0	0	0	0	0	0	0	0	0.00486464	0
ceed7f9d73a117655e7648f823125fe1	0	0	0	0.13419	0	0	0	0	0	0	0	0	0	0	0	0	0	0	0.0745741	0	0	0	0	0	0	0	0	0	0	0	0	0	0	0	0	0	0	0	0	0	0	0	0	0	0	0	0	0	0
09c70c977fbce73500fc1e635d3d048c	0.0738653	0.0588328	0.141365	0.0812701	0	0	0	0	0	0.110662	0.060896	0.131456	0.0203938	0.0523254	0	0.0659866	0	0	0.0235497	0.0444859	0	0.0588389	0.0852307	0	0.0583889	0.109629	0.0716039	0.0257075	0	0	0	0.0520869	0	0.0858776	0	0	0	0.047661	0.122038	0	0	0.35776	0.0546962	0.109112	0	0	0.0908797	0	0
3378dfcf727fef6b860dbd7dbd69851f	0	0.0203652	0	0.04158	0	0	0	0	0	0	0	0	0	0	0	0	0.073269	0	0	0	0	0	0	0	0	0	0.0946195	0	0	0	0	0.00679394	0	0.0681098	0	0	0.122986	0	0	0	0.0681231	0	0	0.013887	0	0	0	0	0
f061b23f74503827579195e0c392a5d3	0	0	0	0	0	0	0	0	0.0686144	0	0	0	0.163151	0	0	0.142971	0	0	0.0549494	0.050841	0	0	0	0	0	0	0	0	0	0	0	0	0.0802771	0	0	0	0.245971	0	0	0	0	0	0.0765747	0	0	0	0	0	0
e46afd2f26bd15d66a5803a69945c5d0	0	0	0	0	0	0	0	0	0	0	0	0	0	0	0	0	0	0	0	0	0	0	0	0	0	0	0	0	0	0	0	0	0	0	0	0	0.0346883	0	0	0	0	0	0	0	0	0	0	0	0
245c15be2047f1bc91c06d126fc90217	0	0.350734	0	0	0	0	0	0.216091	0	0	0	0	0	0.301641	0	0	0	0	0	0.256323	0	0.178696	0	0	0	0	0	0	0	0	0	0	0	0	0	0	0	0	0	0	0	0.354676	0.126895	0	0	0	0	0	0
5b717b6494cf5f723f1d3213aafbdd4d	0	0.0543072	0.0383362	0.02457	0.0423379	0	0.0391407	0.041472	0	0.0437502	0.0202987	0.022752	0	0	0.0270167	0.0329933	0.0293076	0.0322269	0.0510244	0.0423675	0.0600799	0	0.0267868	0.0479	0.0538975	0	0.0230155	0.0397298	0.0261892	0	0.0468966	0.0317051	0.0481662	0	0.0193222	0.0147173	0	0.0166814	0.0462905	0.0522351	0.0375852	0.0616827	0	0.0456286	0	0	0.0100977	0.0486464	0.0444978
0b5e1b577ed25cbe81ff8037338f064f	0	0	0	0	0	0	0	0	0	0	0	0	0	0	0	0	0	0.0644538	0.119711	0	0	0	0	0	0	0	0	0	0	0	0	0	0	0	0	0	0	0	0	0	0	0	0	0	0.0530285	0	0	0.0267555	0
c937abb48d0d4ba44dc0928e3ec56bf8	0	0	0	0.0604801	0	0	0	0	0	0	0	0	0.113299	0	0	0	0.122115	0	0	0	0	0	0	0	0	0	0	0	0	0	0	0	0	0	0	0	0	0	0	0	0.143293	0	0.0590719	0	0	0	0	0	0
b53f9f852b7fb1783cb03d17e1f1bc5e	0	0	0	0	0	0	0	0	0	0	0	0	0	0	0	0	0.105019	0	0.0235497	0	0	0	0	0	0	0.0522043	0.163666	0	0	0	0	0	0	0	0	0	0	0	0	0	0.0704722	0	0	0	0	0	0	0	0
25ba62fac30a41267e96b325edb39de2	0	0.119928	0	0	0	0	0.0943983	0	0	0	0	0	0	0	0	0	0	0	0.0726117	0.1038	0.153204	0.135112	0	0	0	0	0	0	0	0	0	0.0588808	0.383036	0	0	0	0	0	0	0	0.169133	0	0.133459	0	0	0	0	0	0.144618
375e2171602d71e15f027309e9777218	0.101223	0	0.0167721	0.0793801	0.0200548	0	0	0.0349238	0	0.0488972	0.0550964	0.0859519	0	0	0.0675417	0	0.0317499	0	0.0470995	0.0296572	0	0	0.0340923	0	0.0224573	0.0313226	0.0562602	0.095819	0.130946	0.0297413	0.0468966	0	0.0481662	0.050342	0.137187	0.0651767	0	0.0333627	0	0	0	0.123365	0.0240663	0	0.0677587	0.211765	0.040391	0.0340525	0.0689717
3015aebda9cc3beeadb8875e06a44eda	0	0	0	0	0	0	0	0	0	0	0	0	0	0	0	0	0	0	0	0	0.111148	0	0	0	0	0	0	0	0	0	0	0	0	0	0	0	0.078837	0	0	0	0	0	0	0	0	0	0	0	0
7fba008c93fd3c99f82e977fcf15881b	0	0.178761	0	0	0	0	0	0	0	0	0	0.111232	0	0	0	0	0	0	0	0	0	0	0	0	0	0	0	0	0	0	0	0	0	0	0	0	0	0	0	0	0	0	0.0918896	0	0	0	0	0	0
7d9966506da0df5b9603038fc02aadf6	0.0957514	0	0.124593	0.0812701	0.0467946	0	0.0460479	0	0.159363	0	0	0.0884799	0.0203938	0	0.0157597	0	0.0952497	0	0	0.0381307	0	0	0.107147	0	0.103303	0.0522043	0.0511457	0.128538	0	0	0.171173	0	0.12615	0.0888389	0.0463732	0.0672792	0	0	0	0	0	0	0	0	0	0	0.153486	0	0.0667468
6276bcc0068fcf4367d0ebec4fd89a42	0	0	0.0599003	0	0	0	0	0	0	0.0952209	0	0	0	0	0.0360222	0	0	0	0	0.050841	0.0630839	0	0.0340923	0	0	0.0339328	0	0	0.0621992	0	0	0.110968	0	0	0	0	0	0	0	0.0341537	0	0	0	0.0357093	0	0	0	0	0.0266987
1e2f8d99cd1e60b24cb6d844cb0c2a04	0	0	0	0.0982801	0.120329	0	0	0	0	0	0	0	0	0	0	0.0164967	0	0	0	0	0	0.0261506	0	0	0	0	0	0.0420669	0	0	0	0	0	0	0	0	0	0.00714916	0	0	0	0	0	0	0	0	0	0	0
5dd7ce4f03e3331bea061b7f8ba4cacd	0	0.160659	0	0	0	0	0	0	0	0	0	0	0	0	0.117072	0.123725	0.175846	0	0	0	0	0.176517	0.21673	0	0	0	0	0.140223	0	0.168534	0	0	0	0	0.044441	0.140866	0	0.114386	0.155704	0	0	0	0.11158	0	0	0	0.0949188	0	0
c3d121a02e487d2705c8c0aef038a831	0	0	0	0	0	0	0	0	0	0.0977945	0.136291	0.123872	0	0	0	0	0	0	0	0.146168	0	0.0958856	0	0	0.125761	0	0	0.151908	0	0	0.255587	0.0951152	0	0.459001	0	0.084099	0	0	0.111518	0.0803616	0	0	0	0.0793541	0	0	0.115114	0	0
0286592cf6550409a9e754840c33332e	0.303669	0	0	0	0	0.116192	0	0.185533	0	0.257354	0	0	0.0929052	0.310874	0.135083	0.142971	0	0	0	0.150405	0	0.152545	0	0	0.0943206	0.174884	0.222484	0.203323	0	0	0	0	0.0733962	0	0	0.168198	0	0.0762577	0.231452	0	0	0	0	0.126966	0	0	0.0969384	0	0
dfc753f79220f945641bfa5372454520	0	0	0	0.0963901	0.0557078	0	0	0	0	0	0	0	0	0	0	0	0	0.286461	0	0	0	0	0	0.0892682	0	0.12007	0	0	0	0	0	0	0	0	0	0	0	0	0	0	0	0	0	0	0.132571	0	0	0	0
7eaa8ccd1cafad1cfed3504d3d14ccf1	0	0	0	0.11529	0	0.300731	0	0.137513	0	0.110662	0	0	0	0	0	0	0	0	0.100086	0	0	0	0	0	0	0	0.15088	0	0	0	0	0	0	0	0	0	0	0	0	0	0	0	0	0	0	0	0	0	0
34ecd56aee0c5b6a675256c42c9910b2	0	0	0.0239601	0.03402	0	0.0444262	0.142749	0.0632994	0.042054	0	0	0.032864	0	0.0338576	0.0427764	0	0.0170961	0	0.0431745	0	0	0.019613	0.0535736	0.0391909	0	0.0913576	0	0.0257075	0.0261892	0.0247844	0.0351725	0.0475576	0.0733962	0	0	0	0	0	0.0336658	0.110497	0	0	0.0481327	0	0	0	0.0928993	0	0
c115c0ea6150fcf5237d6abe8814c189	0	0	0.124593	0	0	0	0	0	0.139442	0.229045	0	0.111232	0	0	0	0.274944	0	0	0	0	0	0	0.209424	0	0	0	0	0	0	0	0	0	0	0	0	0	0	0	0	0.16675	0	0	0	0	0.123733	0	0	0	0
533fba374f28f839880cafda5633deb2	0	0	0	0	0	0	0	0.0611167	0	0	0	0	0	0	0	0	0	0	0.0726117	0.0614329	0.0690919	0	0	0	0	0	0	0	0	0	0	0	0	0	0	0	0	0	0	0	0	0	0	0	0	0	0	0	0
1375bc60a6d6c48130aca3f586ca767b	0	0.0271536	0	0.03969	0.0668494	0.0546784	0.0644671	0.0283756	0.0309872	0	0.0637959	0.027808	0.0543835	0	0.0292681	0	0.0415191	0	0	0.0317756	0	0	0.0560088	0.117573	0	0.140952	0.0716039	0	0	0	0.0633104	0.0339697	0.0825707	0	0.00579665	0	0.0599161	0	0.056811	0	0.155039	0	0.0328177	0	0.111949	0	0	0.068105	0.0311485
64479f1317cbbe5f5790cdff2895c067	0	0.0475188	0	0	0.0222831	0.167453	0	0.0938578	0	0.172427	0.0869943	0	0.0747774	0	0.0833014	0	0	0	0.0883115	0.050841	0	0.0152545	0	0	0.0920748	0	0	0	0	0	0	0.115497	0	0.305013	0	0.044152	0	0	0	0	0.178529	0	0.0240663	0	0	0	0	0	0.0734214
baebce8cfe0284535ef900a18fe7b613	0	0	0.0718804	0.0585901	0	0	0	0.170254	0	0	0	0.224992	0	0	0.17786	0.112727	0	0.272138	0.0941989	0	0.1502	0	0	0	0.136989	0	0.12275	0.105167	0	0	0	0	0	0	0.0966109	0	0	0	0	0.192868	0	0	0	0.162676	0	0	0.13329	0	0
09108a19935b61ea9d49d35e1d93baee	0	0.260222	0	0	0	0	0	0	0	0	0	0	0.0861073	0	0	0	0	0	0	0	0	0.0806311	0	0	0	0	0	0	0	0	0	0	0	0	0	0	0	0	0	0	0.136246	0	0.185967	0	0	0	0	0	0
2e724d05bb0d70d16bcd9715a3210676	0	0	0	0	0	0.0410088	0	0	0.059761	0.339707	0	0.106176	0.0294578	0.156976	0	0	0	0	0	0	0	0	0	0	0.0314402	0.24014	0.158552	0	0	0	0.124276	0.167584	0	0	0	0	0.0946044	0	0.134663	0	0	0	0	0	0	0	0	0	0
5d163c17e3643a7209c7e628be7a38fb	0	0	0	0.0774901	0	0	0	0	0.0973882	0	0	0.313472	0	0	0	0	0	0	0.0745741	0	0	0	0	0.104509	0	0	0	0.140223	0	0	0	0.133614	0	0	0	0	0	0	0.134663	0	0.131548	0	0.0962653	0	0	0	0	0	0
8cbf5f277f0a0f2adbb2c33c9d2e9fa8	0	0	0.0383362	0.0642601	0.0200548	0	0	0	0.0442674	0	0	0	0.190342	0	0	0	0	0	0.0333621	0.0423675	0	0	0	0	0	0	0	0	0	0	0	0.0226465	0	0.0592259	0	0	0	0	0	0	0	0	0	0.0337255	0	0	0	0	0.0266987
ca3931c7632d405369b726fdc8675525	0.0519793	0	0	0.02079	0	0	0	0.0305583	0	0.0180148	0	0	0	0	0	0.2447	0	0	0.0117749	0.050841	0.0600799	0.0152545	0	0.0283046	0.0224573	0	0.0230155	0.0373928	0	0	0.0164138	0	0	0	0.00579665	0	0.0346883	0	0	0	0	0	0.0196906	0	0	0	0	0	0
ae8a86ccbc3c6adc8d2458ff0d86920e	0.12858	0	0	0.01512	0	0	0.0276288	0	0	0.0437502	0	0.0556159	0	0	0	0	0	0.121746	0.0784991	0	0	0	0	0.0283046	0	0	0	0	0.0229155	0	0	0	0	0.079955	0	0	0.116679	0	0	0	0	0	0	0.0337255	0	0	0	0	0.0600721
e1109d82098bd3be8b55d42c131cbca4	0	0	0	0	0.113644	0	0	0	0	0	0	0	0	0	0	0	0	0.225588	0.139336	0	0	0	0	0	0	0	0	0	0	0	0	0	0	0	0	0	0	0	0	0	0	0	0	0	0	0	0	0	0.151293
2c25ba4ae4e9493db8d52e243104654c	0	0	0	0.04347	0	0	0	0	0	0	0	0	0	0	0	0	0	0	0.0922364	0	0	0	0	0	0	0	0	0	0	0	0.0468966	0	0	0	0	0	0	0	0	0	0	0	0	0.0436447	0	0	0	0.0972928	0.0756463
a1d576e79695fd40f4eabbc19cbe8dc2	0	0	0	0	0	0	0	0	0	0	0	0	0	0	0	0	0	0	0.298297	0	0	0	0	0	0	0	0	0	0	0	0	0	0	0	0	0	0	0	0	0	0	0	0	0	0	0	0	0	0
128fa76fc217ac98a30d298ec8019908	0	0.0588328	0	0	0	0	0	0	0	0	0	0.015168	0	0	0	0.0384922	0.0830382	0	0	0.0571961	0	0.0414052	0	0	0.0381774	0.060035	0	0.0771226	0	0	0.0304828	0	0	0	0	0	0	0	0	0	0	0.0493462	0.0393813	0	0.0412444	0	0	0	0.0355983
390ae3ee2ef813337030a5712f3bcc40	0.268104	0	0.184493	0	0.0490229	0	0.165773	0.0611167	0.115095	0	0	0	0	0	0.051782	0.192461	0.0439614	0.239911	0.100086	0.19489	0	0	0	0.163296	0	0.138341	0	0	0	0	0	0.0951152	0.174316	0	0	0.0504594	0	0	0	0.142642	0	0	0	0	0	0	0.0928993	0	0
d7485f0fe52785b64dddd028d8a5a744	0	0.045256	0.0383362	0.0567001	0	0.0410088	0.0967007	0	0	0.0437502	0.0811947	0.0707839	0.0385217	0	0.0495306	0.0412416	0.0439614	0	0.0647618	0.0317756	0	0	0	0	0	0	0.0639321	0.0257075	0	0.0223059	0.028138	0	0.0458726	0.0414581	0	0	0.0441487	0.0500441	0	0	0	0	0.0240663	0.0198385	0.0677587	0.0382353	0.0141368	0.0510787	0
e08789a74b4c59cc50ba31ea0c5d0a55	0	0	0.203661	0	0	0	0.119725	0	0.112882	0	0	0	0	0	0	0	0.0928074	0.207684	0	0	0	0	0	0	0	0	0	0	0.117851	0	0	0	0	0	0	0	0	0	0	0	0	0	0	0	0	0	0	0.155669	0
4d3d55a0bd2aa2c717f7f4d82a71aa05	0	0.0384676	0.0599003	0.00756001	0.0200548	0	0	0.0109137	0.0398406	0.0617649	0.0231985	0	0	0	0.0675417	0	0.0366345	0	0	0.0254205	0	0.0479428	0.0243516	0	0.0336859	0.0678656	0	0	0	0.00991375	0.0515863	0.0203818	0.0298172	0.0148065	0.0154577	0.0147173	0	0	0.151496	0.0361627	0.0281889	0.0215889	0.028442	0.00991926	0.0206222	0.0264706	0.080782	0.0121616	0.020024
ff20b4ad23b318da4200dd97f01b6dd6	0	0	0	0	0	0	0	0.0305583	0	0	0	0	0	0	0	0	0	0	0	0	0	0	0	0	0	0	0	0	0	0	0	0	0	0	0	0	0	0	0	0	0	0	0	0	0	0	0	0	0
e1cb5f625897315265e9a4de5f9a676b	0.0683938	0	0.0670884	0.0604801	0	0	0	0	0	0.066912	0	0	0	0	0	0.657117	0.0415191	0	0	0.0699064	0	0	0.0827956	0	0.0628804	0	0	0.0794597	0.0949357	0	0.0891036	0	0	0	0.0289833	0	0	0	0	0	0	0.0832717	0	0.039677	0.167924	0.0735294	0.0545278	0	0
2d414d014e0c94195a94d23426e63759	0	0	0	0.11907	0	0	0.0575599	0	0	0	0.060896	0	0.262854	0	0.0630389	0	0	0	0	0	0.0781039	0	0	0	0	0	0	0	0	0	0	0	0	0	0	0	0	0.0500441	0.109414	0.120542	0	0	0	0.0773702	0	0	0.102997	0.0389171	0.0578472
cb8a39af844e9924eb19953372cb3b42	0	0	0	0.04158	0	0	0.0299312	0.0283756	0.0177069	0	0.0492968	0	0	0	0.0247653	0	0.102577	0	0.0176623	0	0	0	0.0194813	0.0261273	0.0179658	0	0.0434738	0	0	0	0	0.0226465	0	0.0325743	0.00579665	0	0	0	0.0273534	0	0.0258398	0	0	0	0	0	0	0.0364848	0.0155742
efc1c8d1dcca0dbef6aee99fd36db2a5	0	0	0	0.0774901	0	0	0	0.0676649	0.104028	0	0	0	0	0	0	0	0.144096	0.354496	0.0804616	0.0317756	0.10514	0.0479428	0	0.0587864	0	0	0.0332447	0	0	0	0.0468966	0.0996445	0	0.248749	0	0	0.0756835	0	0	0	0	0	0	0.039677	0	0	0	0	0
efc3b20aaa9ce38210f798d44f4c5519	0	0	0	0	0.115872	0	0	0	0	0	0	0	0	0	0	0.340931	0	0	0.160923	0.150405	0	0	0.245952	0.07185	0	0	0	0.147234	0	0	0	0	0	0	0.0598988	0	0	0	0	0.098443	0	0	0.129083	0	0	0	0.203974	0.0924282	0
a77127f0a880d201d754a6f97dd1f0da	0.0848084	0	0	0.0812701	0	0	0.0575599	0.0938578	0.0509075	0	0	0	0.120097	0	0.114821	0	0.119673	0	0.0235497	0.067788	0	0	0	0.0827364	0.139235	0	0	0.0303816	0.0883884	0	0.0515863	0	0	0	0	0	0	0	0	0.0361627	0	0	0	0	0.0618666	0	0	0	0.0845459
4d3fd29765751b3e0627640e46ba3477	0	0	0.0455242	0.0793801	0	0	0	0	0	0.115809	0	0.0581439	0	0.104651	0	0.0549889	0.0219807	0	0	0	0.0630839	0.130753	0.0560088	0	0.116778	0.154003	0	0.105167	0	0	0	0	0.185784	0	0	0.0819965	0	0.128685	0	0.100452	0.0352361	0.0647668	0.0962653	0	0.0589206	0.129412	0	0.0656727	0.0333734
07cf20eff516e75a99e3ef4655016c22	0	0	0	0	0	0	0	0	0.104028	0	0	0	0.0657134	0	0	0	0	0	0.0608368	0	0	0	0	0	0	0	0	0	0	0	0	0	0	0	0	0	0	0.126302	0.0483946	0	0	0	0	0	0	0	0	0	0.10012
3c0a5267773e6bb68c344511cc53cabc	0	0	0	0.02835	0	0.0375914	0	0	0.0464807	0	0	0	0	0	0	0	0.0561729	0.0501307	0	0	0.0510679	0	0	0	0	0	0	0	0	0	0.028138	0	0	0	0	0	0.0662231	0	0	0	0.0211416	0	0	0	0	0	0	0	0
a482f8ec3fbcc6c54c0ee9101283acde	0	0	0	0	0	0.167453	0	0	0.0376273	0	0	0	0	0	0	0	0	0	0	0.0381307	0	0	0	0	0	0	0	0	0	0	0	0	0	0	0	0	0.07253	0	0	0	0	0	0	0	0	0	0	0	0
7878de4f1a398b65493747685baabfb6	0	0	0	0.02646	0	0	0	0	0.0354139	0	0	0.0556159	0.0657134	0	0.0427764	0	0.0561729	0	0	0.0296572	0.0570759	0	0.0438329	0.0283046	0	0	0	0	0	0	0	0.0611455	0	0.050342	0	0.0294346	0.0567626	0	0	0	0	0	0.0371934	0.0317416	0.0618666	0	0	0	0.0444978
bc8efddf3fb2b918e14a4f11adddae82	0	0	0	0	0	0	0	0	0	0.136398	0	0	0	0	0	0	0	0	0	0	0	0	0	0	0	0	0	0	0	0	0	0.076998	0	0	0	0	0	0.11677	0	0	0	0	0	0.0654671	0	0	0	0	0
f3afadf4c7901b274435fdf0b4b3d728	0	0.0316792	0	0.0529201	0.0445663	0	0.0483503	0.0676649	0.0354139	0	0.0521966	0	0.120097	0.0584813	0	0	0	0.103842	0.00981239	0.0444859	0	0	0	0.0413682	0	0	0.0383592	0.0186964	0	0	0.014069	0.0611455	0.0160554	0.0177678	0	0.0294346	0.141907	0	0	0	0	0	0.0218785	0.0376932	0.0176762	0	0	0	0.120144
b033c51cd9109a6f483bbf01698e007d	0	0.106352	0	0	0	0	0.0621647	0	0.101815	0	0	0	0	0	0	0.0879822	0	0	0	0	0.19526	0.0610181	0.0535736	0.0849137	0	0	0	0	0	0	0	0	0	0	0	0	0	0	0.111518	0	0	0	0	0	0	0.0529412	0	0	0
a7b0359ead2a658da1481219b2aa0159	0	0	0	0	0	0.0136696	0	0	0	0	0	0	0.0181278	0	0	0	0	0	0.233535	0	0	0	0	0	0	0	0	0	0	0	0	0	0	0	0	0	0	0	0	0	0	0	0	0	0	0	0	0	0
4a894de447873438b947271a12f23889	0	0.0497816	0	0.02457	0.0200548	0.177705	0	0.0130964	0	0	0	0	0.0475856	0	0	0	0	0.0787768	0	0	0.132176	0	0	0	0	0.0809167	0.0971768	0	0	0	0.0867587	0	0	0	0	0	0.078837	0	0	0	0.0258398	0.0431779	0	0.0515801	0	0	0	0	0
e4973ba4e1969b8236ac474636ce580a	0	0	0	0	0	0	0	0.23137	0.0686144	0.162133	0	0	0	0.193912	0	0	0	0	0.0510244	0.165233	0	0.438023	0	0.104509	0.159447	0	0	0	0	0	0	0	0	0	0	0.079894	0	0	0	0	0	0	0.310675	0	0.141409	0	0	0.0826989	0
1e315d20afbbebf553ec9cbd345159e2	0.0410363	0	0.0455242	0.02268	0	0	0.0138144	0	0	0	0	0	0.0453196	0.0492474	0	0	0.0195384	0	0.0372871	0	0	0.0326883	0	0	0	0	0.0332447	0	0.0720202	0	0	0	0.0986261	0.305013	0	0.0105124	0	0	0.0168329	0	0.0211416	0	0	0.0436447	0	0	0	0	0
4e11c9eb7d873154c58b82d3f9425703	0	0.0814609	0	0.0604801	0.0913608	0.280227	0	0.0938578	0	0	0	0	0.138225	0	0	0	0	0	0.0608368	0	0	0	0	0.0805591	0	0	0.245499	0	0	0	0	0.076998	0	0	0	0	0	0	0	0	0	0	0.0787626	0.0674509	0	0	0	0	0
15a8cb15f85ca0ad64965abd06f307de	0.0738653	0	0.103029	0	0.0289681	0.112774	0	0	0	0	0.115992	0	0.0294578	0	0.0382736	0	0.0708267	0	0	0.0635512	0	0.0174338	0.0901011	0.0370137	0	0	0	0	0	0	0.0586208	0	0	0	0	0	0	0	0	0	0.0399342	0	0	0	0	0	0	0	0
2ac1ca310a03f2bee203a1beb645d9a4	0	0.0610956	0	0.0718201	0.111416	0	0	0	0.106242	0	0.191388	0	0.0339897	0.0246237	0.0270167	0	0.11723	0	0	0	0.192256	0	0	0	0	0.0861371	0	0	0	0	0.028138	0	0.0458726	0.0414581	0	0	0	0	0	0	0	0	0.0350056	0	0.0265143	0	0	0.0656727	0.0734214
228046c7508e4227b2900cf855b69937	0.0437721	0.045256	0.0599003	0.02646	0.0289681	0.0956872	0.174982	0.0545685	0.0376273	0	0	0	0	0	0.092307	0	0	0	0	0.0233021	0	0	0	0	0.186395	0.0313226	0.0639321	0.0584262	0.0883884	0.0123922	0.0844139	0.0294404	0.0298172	0.13622	0	0	0	0.0214475	0.0273534	0	0.065774	0	0.0634476	0.0456286	0	0	0	0	0.0355983
2276098507fcf0683cca4aadaa2fa8e3	0	0	0	0	0	0	0.402919	0	0	0.120956	0	0	0	0	0	0	0	0	0.0784991	0	0	0	0	0	0	0	0	0	0	0	0	0	0	0	0	0	0	0	0	0.102461	0	0	0	0	0	0	0	0	0.0867708
4e3ee904baed79c5fa82786dd7fc115f	0	0	0	0	0	0	0	0.0152792	0	0	0	0	0	0	0	0	0	0	0	0	0.0480639	0	0	0	0	0	0	0	0	0	0	0	0	0	0	0	0	0	0	0	0	0	0	0	0	0	0	0	0
6e294d3059c48f65e2873162d57b1e3e	0	0.022628	0.0287522	0	0	0.068348	0	0.0938578	0	0	0	0.0530879	0	0	0	0.0604878	0	0.103842	0.00981239	0.0127102	0	0.124215	0	0	0	0	0	0.0373928	0.0589256	0.11153	0.0187586	0	0.0665153	0.201368	0.0251188	0.0231272	0	0.045278	0	0	0.0187926	0	0	0	0	0	0.00605865	0	0
76579f5eb17f33a506623434918ce136	0	0	0	0	0	0.0478436	0.0483503	0	0	0	0	0	0	0	0	0	0	0.060873	0	0	0.0660879	0.0217922	0.0170461	0	0	0.0678656	0	0	0	0	0	0	0	0.0592259	0	0	0	0	0	0	0	0.0246731	0	0.0476124	0	0	0	0.0218909	0
4db60b0a481db13b685bcabd512ab814	0	0.287376	0	0.01701	0.191635	0	0	0	0.181496	0	0	0	0	0	0	0	0	0	0	0	0	0.122036	0.194813	0	0	0	0	0	0	0	0	0	0	0	0	0	0	0.197793	0.162017	0	0	0	0.124707	0	0	0.126471	0	0	0.229164
da33b27fcc5027351e97cda585f1a184	0	0	0	0.03969	0.0579361	0	0	0.0436548	0	0	0	0	0	0	0	0.134723	0	0	0	0.0423675	0	0	0	0.0631409	0	0	0	0.0280446	0	0	0	0	0	0	0	0	0	0	0	0	0	0	0	0	0	0	0	0	0
8aff2dec2f4810b53d8caf85b060f36b	0	0	0	0.10773	0.0557078	0	0.324638	0	0.0730412	0	0	0	0	0	0.0427764	0	0	0	0	0	0.141188	0	0	0	0	0	0	0	0	0	0	0	0	0	0	0	0.0977579	0	0	0	0.032887	0	0	0	0	0	0	0	0.0800961
feae5449cfdd0a4d7292e6ef90a7fc54	0	0.0271536	0	0.0548101	0.035653	0.0478436	0.0391407	0	0	0	0.0347977	0.040448	0.0566495	0	0	0	0.0537306	0	0.0294372	0.0614329	0.0781039	0.0130753	0.0389626	0	0	0	0.0767185	0	0	0	0.0211035	0	0	0	0	0	0.0599161	0	0	0	0.0164435	0	0.0109392	0.0357093	0	0	0	0.0218909	0
300b7a6c749cf012108ff5d97a5d3b77	0	0	0	0	0	0	0	0	0.143869	0	0	0	0	0	0	0	0	0	0	0.0614329	0	0	0.116888	0	0	0	0	0	0.18005	0	0	0.070204	0	0	0	0	0	0	0	0	0	0	0	0.0912572	0	0	0	0	0
e2541b522c1f2ccb4e6eda6be15cc42e	0	0	0	0.00945001	0.0200548	0.0580958	0	0.0240101	0.0243471	0	0	0	0	0	0	0	0.0390768	0	0	0.067788	0.0570759	0	0	0	0.0202115	0.0261022	0.017901	0	0.0491047	0	0	0	0	0.0207291	0	0	0.0473022	0	0	0	0.032887	0	0.028442	0	0	0	0	0	0
5e80dd958205fc9f5d4eb18500b34bc3	0.0383005	0	0	0	0	0	0	0	0.0221337	0	0	0.03792	0.0339897	0	0.0472792	0	0.0219807	0.0716153	0.0667242	0.0233021	0.0750999	0	0.0438329	0.0217727	0	0	0	0	0	0.0297413	0.0609656	0	0.0802771	0	0.0309155	0	0	0	0	0.0220994	0	0.0400938	0	0	0.0589206	0	0.0201955	0	0.137943
016513c1b6447445eb4fd91fd7e3ff3a	0	0	0	0	0	0	0	0	0	0	0	0	0	0.00923389	0	0	0.0561729	0	0	0	0	0	0	0	0	0	0	0	0	0	0	0	0	0	0	0	0.0409952	0	0	0	0	0	0	0	0	0	0	0	0
d2f24d757cfa965f0fd09630a5d7096c	0	0	0	0	0	0	0	0	0	0	0	0	0	0	0	0	0	0	0.0726117	0	0	0	0	0	0	0	0	0	0	0	0	0	0	0	0.195154	0	0	0	0	0	0	0	0	0	0	0	0	0	0
512ac451c03237f7c544bb9681a7233f	0	0	0	0	0	0.287062	0	0	0	0	0	0	0	0	0	0	0	0	0.0883115	0	0	0	0	0	0	0	0	0	0	0	0	0	0	0	0	0	0	0	0	0	0	0	0	0	0	0	0	0	0
726fd02f82cf5a41bd122f4811806514	0.0300933	0	0	0	0.0958175	0	0.034536	0	0	0	0	0	0	0	0.0720445	0	0	0	0	0	0	0	0	0	0	0.198376	0	0	0	0	0	0	0	0	0	0	0	0.345543	0.479737	0	0	0	0	0	0	0	0.0686647	0	0
6362e1541865424f05f6017d09d5b9ca	0	0	0	0	0	0	0	0	0.106242	0	0	0	0	0	0	0	0	0	0	0	0	0	0	0	0	0	0	0	0	0	0	0	0	0	0	0	0	0	0	0	0	0	0	0	0	0	0	0	0
7cbba8ea1a80786f82a72d963da7cd79	0	0	0	0	0	0	0	0.00654822	0	0	0	0.042976	0	0	0	0	0	0	0.0470995	0	0	0	0	0.0479	0	0	0	0.0233705	0	0	0	0.00679394	0	0	0	0.0294346	0	0	0.0105206	0	0.00469814	0	0.0525084	0.0317416	0	0	0	0	0
5316133ed89a9d7845f7ff71d22f31e3	0	0	0	0	0	0	0	0	0	0	0	0	0	0	0	0	0	0	0.00588743	0	0.0720959	0	0	0	0	0	0	0	0	0	0	0	0	0	0	0	0	0	0	0	0	0	0	0	0	0	0	0	0
f348dd752c5f9bf2e5551e8fc4d02d9b	0.0711296	0	0	0	0	0	0	0	0	0	0	0	0	0.0646373	0	0	0	0	0	0.0720247	0	0.0762727	0	0.0283046	0	0	0	0	0.0883884	0.131357	0	0	0	0.589298	0.0251188	0.0336396	0.0536092	0	0	0.114515	0	0	0	0.0218224	0	0	0	0.0218909	0
35fa585fc87d3871a012432c452b73e6	0	0	0	0	0.0467946	0	0	0.0196447	0.0664011	0	0	0	0.206204	0	0	0	0.0439614	0	0	0	0.0750999	0	0	0.0587864	0	0.0548145	0	0	0.0883884	0.0148706	0	0.0135879	0	0.050342	0	0	0	0	0	0	0	0	0.0831383	0	0.0530285	0.0735294	0	0	0
6a8e389120a483a17d8614f90bfbbd77	0	0	0.0575043	0	0.0958175	0	0	0	0	0	0	0.128928	0	0	0	0	0.0537306	0.200523	0.0235497	0.230903	0	0	0.182637	0	0.166184	0	0.11252	0.0677744	0	0	0.0844139	0.0611455	0	0	0.0502377	0	0	0	0	0	0	0	0	0	0	0	0	0	0
af4bc4f43b98979e8bec1a5f09d46256	0	0.0181024	0	0.03969	0.0646211	0	0	0	0	0	0.139191	0	0	0	0	0	0.0464037	0	0	0	0	0	0	0	0	0	0	0	0	0	0	0	0.0252299	0.050342	0	0	0.0346883	0	0.0273534	0	0	0	0	0	0	0	0	0	0
0fd7af0a9c75b33129cb10e3c05f728d	0	0	0.0335442	0.04536	0	0.140113	0	0	0	0	0.110193	0.0657279	0.233396	0.0923389	0	0	0	0	0.0235497	0	0	0.0261506	0	0	0.0404231	0	0.120192	0.0631003	0	0	0.0609656	0.0475576	0	0.180639	0	0	0	0	0	0	0.0422833	0.0647668	0	0	0	0	0	0.194586	0
e9aad42896340e50626f5971883db79e	0	0	0	0.03213	0	0	0	0	0	0	0	0	0	0	0	0	0	0	0.133448	0	0	0	0	0	0	0	0	0	0	0	0	0	0	0	0	0	0	0	0	0	0	0	0	0	0	0	0	0	0
dd891747887eedfd7fec8d3cd1956d10	0.155938	0	0	0	0	0	0.0322336	0	0	0.0283089	0.0811947	0	0	0	0	0	0.0219807	0	0.0294372	0	0.114152	0.0239714	0	0	0.0606346	0	0	0	0	0	0	0	0.0917452	0	0.027051	0	0	0.0667254	0	0	0	0.194301	0	0.0198385	0	0	0	0.0170262	0.0711965
1cafdb943f494ae450e7439e17f04f66	0.0711296	0.0407304	0.0167721	0.04914	0	0	0.0552575	0.0763959	0	0	0.0173989	0.040448	0	0	0.121575	0	0	0	0	0.0402491	0	0	0.0316571	0.0936228	0.119024	0.0339328	0	0.243053	0.0949357	0	0	0.0407636	0	0.0562646	0.0347799	0.0588693	0	0.0548102	0	0	0	0.120281	0.0459448	0	0	0	0.0161564	0	0
715c571c8e249359e5d7e48fb572ade8	0	0	0.0215641	0.03969	0	0	0.0437455	0.041472	0	0	0	0.0657279	0.0566495	0	0.0270167	0	0	0.143231	0.0784991	0	0	0	0.029222	0	0.0202115	0.0626452	0	0.046741	0.0589256	0	0.0398621	0.076998	0	0	0	0.0210247	0	0	0	0.0562531	0	0	0	0.0277739	0	0	0.062606	0.0875635	0.0912206
854d0a0328bf9e80d9e4f72c1f8561ca	0.032829	0	0.0814644	0	0.0200548	0.034174	0.0161168	0	0.0221337	0	0	0	0.0611815	0	0	0	0.0341922	0	0	0.0275389	0.03004	0	0.0633143	0	0.0853376	0.0417635	0.0281301	0.0257075	0.0752938	0.0198275	0.0211035	0.038499	0.130737	0.0148065	0.061831	0.0525619	0.0504557	0.0333627	0.018937	0.0542441	0	0.0246731	0.0678233	0	0.0353523	0.0176471	0.0181759	0.0583757	0.0778712
4c730cf7cb4aa6ac84f3b545c0296b48	0	0	0	0	0	0	0	0.0960405	0	0	0	0	0	0.160054	0.0787987	0	0	0	0	0	0	0.113319	0.224035	0	0.163938	0.12529	0	0.116852	0.369922	0	0	0.305727	0	0	0	0.079894	0	0	0.0610192	0	0	0	0	0	0	0	0.0969384	0.325931	0.115694
6c1051381b6f9b472421b30238cb60f3	0	0.045256	0	0.02268	0	0	0	0	0	0	0	0	0	0.101573	0.011257	0.0329933	0	0	0	0	0	0	0.0267868	0	0	0	0	0	0	0	0	0	0.137618	0	0	0	0.0252278	0	0	0	0	0	0	0	0	0	0	0	0
436189aec014b67b8710fe34b1cb6d6e	0	0	0	0	0	0	0	0.050203	0.0575476	0	0	0	0	0	0	0	0	0	0	0	0	0.00871688	0	0.0457227	0	0	0	0	0	0	0	0	0	0	0	0	0	0	0	0	0	0.0555144	0	0	0	0	0	0	0
10de0fb4176e41442c04b10e0dc115a4	0	0	0	0	0	0	0.151958	0.050203	0	0.0386031	0.0811947	0	0	0	0	0	0.0464037	0	0.0353246	0	0	0	0	0	0	0	0	0.112178	0	0	0	0	0	0	0	0	0	0.119153	0.105206	0.150678	0.0234907	0.311498	0.150962	0	0	0	0.230229	0	0
3131fb5401f9a8859c7acecbd35ec408	0.177824	0	0	0	0	0	0	0	0	0	0	0	0	0	0	0.263947	0	0	0	0.201246	0	0	0	0	0	0	0	0	0	0.460989	0.211035	0	0	0	0.088882	0.115636	0	0	0	0	0	0	0	0	0	0	0	0	0.0800961
a92002948d1c1c92d48766c8e2076f03	0	0	0	0.0774901	0	0	0.151958	0	0	0.141545	0	0.0960639	0	0	0.0787987	0.120976	0.0757113	0	0	0	0	0	0	0	0.148218	0.172274	0	0	0	0	0	0	0	0	0	0	0	0.138217	0	0	0	0	0.17284	0.0674509	0	0	0	0	0
012f17d03ea5e19ad206aab3024e3821	0	0	0	0.03402	0	0	0	0	0	0	0	0	0	0	0	0	0	0	0	0	0	0	0	0	0	0	0	0	0	0.334589	0	0	0	0	0.388376	0	0	0	0	0.0462079	0	0	0	0	0	0	0.0585669	0.0924282	0
7c3d828408281e5dcbc2e322d2742a92	0	0.124454	0	0	0	0	0	0	0	0	0	0	0	0	0	0	0	0	0	0	0	0	0	0	0.0426688	0	0.0383592	0.11919	0.189871	0.0768316	0.0844139	0	0	0	0	0	0	0	0.0967891	0.100452	0	0	0.0503205	0.0753864	0	0	0	0.111887	0
3c7af935590a99b38708e562d6dc74cc	0	0	0	0	0	0	0	0	0	0	0	0	0	0	0	0.184213	0.136769	0	0.0922364	0	0	0	0	0	0	0	0	0	0	0	0	0	0	0	0	0	0	0.224007	0	0	0	0	0	0.124983	0	0	0	0	0
55e2c7d8cc603de913f4e873398ccdf7	0	0	0	0	0	0	0	0	0	0	0	0	0	0	0	0	0.0854805	0	0	0	0.25534	0	0	0	0	0	0	0	0	0	0	0	0	0	0	0	0	0	0	0	0.204369	0	0	0	0	0	0	0	0
e690d6ab56ca1a2fba3cbe05a5df07fe	0	0	0	0.03024	0.00891325	0.0136696	0	0	0.0885347	0	0	0	0.0906392	0	0	0	0	0	0	0	0	0	0	0	0	0	0	0	0	0	0.00703449	0	0	0	0	0	0	0	0	0	0	0	0	0	0	0	0	0	0
5cc2f3bd602431a49381010de0516797	0	0	0	0	0.0311964	0	0.0598623	0	0.0664011	0.0411766	0.101493	0	0	0.0523254	0.0652903	0.137472	0.0341922	0.0859383	0.0313996	0	0	0.0631974	0.0560088	0.0391909	0.0583889	0	0	0.0444039	0.0818411	0	0.0914484	0.0566162	0.0756898	0.156949	0.0347799	0.0651767	0	0.0428949	0.0526028	0.0301356	0	0	0.0590719	0.039677	0	0.0882353	0.0787624	0.0583757	0.0355983
24af5331838541ae4bb0acd3cbd185d8	0.27084	0	0	0.0907201	0	0	0	0.299035	0	0	0	0	0	0	0	0	0	0	0	0	0	0	0	0	0	0	0	0	0	0	0	0	0	0	0	0	0	0	0	0	0	0	0	0	0	0	0	0	0
26aefac8ea7880a4a6f11ba4d31b4f46	0	0	0	0	0	0	0	0.058934	0	0	0	0	0	0	0	0	0.0586152	0	0	0	0	0	0	0	0	0	0	0	0	0	0	0	0	0	0	0	0	0	0	0	0	0	0	0	0	0	0	0	0
553f82e8fd9fd6981b96aaf1c6316507	0.32829	0	0	0.11907	0	0	0	0	0.181496	0	0	0	0	0	0.121575	0	0	0	0	0	0	0	0	0	0	0.271463	0	0	0	0	0	0	0	0	0	0	0	0	0	0.182823	0	0	0.157525	0	0	0	0.0686647	0.291878	0
d0ef917c342eca72b97c6f30ae2fa830	0	0	0	0.0850501	0	0	0	0	0.0376273	0.0308825	0	0	0	0	0	0	0.0634998	0	0	0.0699064	0.111148	0.0414052	0	0	0	0	0.0639321	0	0	0	0	0	0	0	0	0	0	0	0	0	0	0.0431779	0	0	0	0	0	0	0
eab5e62a11e923e018d160484ce4bd9f	0	0	0	0	0	0	0	0.041472	0	0	0	0	0	0	0	0	0	0	0	0	0.0811079	0	0	0.02395	0	0	0	0	0	0	0	0	0	0	0	0	0	0	0	0	0.105708	0	0	0	0	0	0	0	0
7fcec48ab6f0afbe53de23454461ebf9	0	0	0	0	0	0	0	0	0	0	0	0	0	0	0	0	0	0	0	0	0.141188	0	0	0.0195955	0	0	0	0	0	0	0	0	0	0	0	0	0	0	0	0	0	0	0	0	0	0	0	0	0
30786210af0cdc06936a657000a86404	0	0.0429932	0	0	0	0.116192	0	0	0	0	0	0	0	0	0	0	0.0708267	0	0	0.0720247	0.12016	0	0	0.134991	0.0404231	0	0	0	0	0	0	0	0	0	0	0	0	0	0	0	0	0.0246731	0.0700112	0	0	0	0	0	0
331318af1ce9a479aad169a23e9745bc	0	0	0.0455242	0.02835	0	0.0273392	0	0.0130964	0.0221337	0	0	0	0.0271918	0	0.0450278	0.0522394	0	0	0	0	0	0	0.00974066	0.0457227	0.0134744	0	0.0255728	0	0	0.0545256	0.0234483	0.0226465	0	0	0.0656954	0.0420495	0	0	0.0273534	0.0522351	0	0.046262	0	0.00595155	0	0	0	0	0
f5492f0e467a8b3b99537e500eb10bea	0	0	0.0575043	0	0	0	0.0414431	0	0	0.146692	0.0579962	0.0910079	0	0	0	0.222705	0	0	0	0	0	0.0217922	0.0633143	0.0348364	0.0381774	0	0	0	0.0654729	0	0.189931	0.115497	0	0	0	0	0	0.0691085	0.0294576	0	0	0	0.0240663	0.218224	0	0	0.13329	0	0
1e343c2541c85c1710f3333984ebaf4d	0	0	0.0263561	0.22491	0	0.191374	0	0	0.0553342	0	0	0	0.0475856	0.0523254	0	0	0.0390768	0	0.0294372	0	0	0.0348675	0	0	0.112286	0	0.099734	0	0	0	0	0	0	0	0	0	0.132446	0	0	0	0	0	0	0	0	0	0	0	0
755ffa858b214109d4bf4896be5f1277	0	0	0.124593	0	0	0	0	0	0	0	0	0	0	0	0	0	0	0.415369	0	0	0	0	0	0	0	0	0	0	0	0	0	0	0	0	0	0	0	0	0	0	0	0	0	0.121015	0	0	0	0	0
bbb726878e0f970498261898ccef84c9	0	0.0497816	0.0311482	0.02268	0.0245114	0	0.0322336	0.0632994	0	0	0	0	0	0	0	0	0.0928074	0	0.0981239	0.114392	0	0	0.0827956	0.0457227	0.0583889	0	0.0639321	0	0	0	0	0.0203818	0	0.0740324	0	0	0	0	0	0	0	0	0.0700112	0	0.0441904	0	0	0.126481	0.0289236
ce28ee12730d19f1e615c1c5e7407597	0	0	0	0.0548101	0.0935891	0	0	0	0.0486941	0	0	0	0	0	0	0.167716	0.0464037	0	0	0	0	0	0	0	0	0	0	0	0	0	0	0	0	0	0	0	0.116679	0	0.0315617	0	0.0422833	0	0.0350056	0.0972087	0.0648126	0	0	0.119184	0.0912206
44693c0a541356eaaff4184405f2d7ff	0	0	0.134177	0	0	0	0	0	0	0	0	0	0	0	0	0	0.134327	0	0	0	0	0	0	0	0	0	0	0	0	0	0	0	0	0	0	0	0	0	0	0	0	0	0.0918896	0	0	0	0	0	0
604f4e50abbba193e5fcca4972042762	0	0.0746725	0	0	0.15821	0	0	0	0	0	0	0	0	0	0.0585361	0.074235	0.0757113	0	0	0	0	0.0937064	0	0	0	0.198376	0.0792758	0.121527	0	0	0	0	0	0	0	0	0	0	0.1536	0	0	0	0	0	0	0	0	0	0.0511725
05f1e1a33fa9dbf6434b9e1f8e445622	0	0	0	0.0529201	0	0	0	0.0698476	0	0	0	0.159264	0	0	0.128329	0	0	0	0	0	0	0	0	0	0.0538975	0	0	0	0	0	0	0.0905859	0	0	0	0	0	0	0.208307	0.0401808	0	0	0.115956	0	0	0	0	0	0.131269
7f5bc5587620c92df6da45d96c7e50b7	0	0	0	0	0	0	0.126632	0	0	0	0	0	0	0	0.0697931	0	0.0366345	0	0	0	0	0	0	0.0870909	0.161692	0	0	0	0	0	0	0	0	0	0	0	0	0	0	0	0	0	0	0.0853056	0	0	0	0	0
d88f9b309ae187fe9fb597c3387f71f3	0	0	0	0	0	0	0	0	0	0.110662	0.173989	0.184544	0	0	0	0	0	0	0	0	0	0	0.165591	0	0	0	0	0.156582	0.474678	0	0	0	0	0	0	0.18712	0	0	0	0	0	0	0	0.21624	0	0	0	0.381874	0
1d4cecddb87e17fce07febdf0300f0e8	0	0	0.0407322	0	0.0534795	0	0.110515	0	0	0	0	0	0	0	0	0	0	0	0.0470995	0.0656696	0	0	0	0	0.0696176	0.0261022	0	0	0	0	0	0	0	0	0.0850176	0	0	0	0	0	0	0	0	0	0	0	0.181759	0	0
d6c811e012eac2db15291c4e159ae197	0	0	0.0263561	0.10773	0	0.109357	0.10591	0	0	0	0.092794	0.0581439	0.0453196	0	0.0360222	0	0	0	0.0255122	0	0	0	0	0	0.0314402	0.0391532	0.0383592	0	0.045831	0	0.0398621	0	0	0.153987	0.00966109	0.0714841	0	0	0.0631233	0.0281266	0.032887	0	0	0.0337255	0	0	0	0.121616	0
a4ed7af59f2000a3e11e42421388ac24	0	0	0	0	0	0	0	0	0.0442674	0	0	0	0	0.107729	0	0	0	0.0895191	0	0	0	0	0	0	0	0	0	0	0	0	0	0	0	0	0	0	0	0	0	0	0	0	0	0	0	0	0	0	0
b422b1897a7c142abef95e328b6ca2c6	0	0.203652	0	0	0	0	0	0	0	0	0	0	0	0.101573	0	0	0	0	0	0	0	0.069735	0	0	0	0	0	0.112178	0	0	0	0	0	0.142142	0	0	0	0	0	0	0	0.299161	0	0	0	0	0	0	0
3eb83cd7a0dbe34a9b3f28aa19b2c15f	0	0	0	0.0604801	0.0646211	0	0	0	0	0	0	0	0	0	0	0	0	0	0.0981239	0.0932085	0	0.0653766	0	0	0.0696176	0	0.11252	0	0	0	0	0	0	0	0	0	0	0	0	0	0	0	0.0393813	0	0	0	0	0	0
a540713de044ba84a1014389c6a532fe	0	0	0	0	0	0	0	0.0305583	0	0	0	0	0.51891	0	0	0	0	0	0.0824241	0.050841	0	0	0	0	0	0	0	0	0	0	0	0	0	0	0	0	0	0	0	0	0.0516796	0	0.0546962	0.122999	0	0	0	0.0997251	0.0289236
0f98b9ac1cd258447e7c90709872716e	0	0	0	0.0661501	0	0.136696	0	0.133147	0	0	0	0.108704	0	0	0	0	0	0.23633	0	0	0	0	0	0.154586	0.0606346	0	0	0	0	0	0	0	0	0	0	0.044152	0	0	0	0	0	0	0.146586	0	0	0	0	0	0
03d6f55af6fd0bb8d96e687b481ee8fc	0	0.00678841	0	0.02835	0.0289681	0	0	0	0.0265604	0	0.0202987	0	0.0362557	0	0.0202625	0	0.0464037	0.0429692	0.0176623	0.0317756	0.0360479	0	0.0389626	0.0304818	0.0112286	0.0208817	0.0230155	0	0	0	0.0304828	0.0317051	0.0114682	0	0	0.0252297	0	0	0	0	0.0399342	0	0	0.0277739	0.0265143	0.0117647	0	0.0291878	0.0378232
6ca36697392de054112c599d9d4a28aa	0	0	0	0	0	0	0.142749	0	0	0	0	0	0	0	0	0	0	0	0	0	0	0	0	0	0	0	0	0	0	0	0	0	0	0	0	0	0	0	0	0	0	0	0	0	0	0	0	0	0
05a7361872eb324e1ecf9134ce69c8c8	0	0	0.0215641	0	0	0	0.101305	0	0	0.0488972	0.104393	0.020224	0.0589155	0	0	0	0	0	0	0	0	0.0283298	0.0584439	0.0566091	0	0.0313226	0	0.0303816	0	0	0.0375173	0.0452929	0	0.0592259	0.00966109	0	0	0.0500441	0	0.0421899	0	0	0	0.0277739	0.0265143	0.0529412	0.0686647	0.0705373	0
bed371f06c4e6421890d56b33d34b272	0	0.0362048	0.00958405	0.17955	0	0.386166	0	0.0851268	0	0	0.0956938	0	0	0.0954169	0	0	0	0	0.0490619	0	0	0	0.014611	0	0	0	0	0	0	0	0	0	0.0665153	0.029613	0	0	0	0.0214475	0	0	0	0	0	0	0	0	0	0	0
526885eabbf17ac6d37d280e1ec73402	0	0	0.105425	0	0.138155	0	0.135841	0.0371066	0	0.128677	0	0	0.0997032	0	0.0607875	0	0.0659421	0	0	0	0	0	0.170461	0	0	0.0652554	0	0.10283	0.173503	0	0.0468966	0.0543515	0	0.0947615	0.0231866	0	0.167134	0	0	0.0401808	0.0305379	0	0	0	0.223898	0.05	0.214072	0.0559434	0.131269
ef552b6fab2208565ffc7d91f746c3b9	0	0	0	0	0	0	0	0.0480203	0.0531208	0	0	0	0	0.0646373	0	0	0	0	0.0667242	0.067788	0	0.11114	0	0.0522546	0	0	0.0562602	0	0	0	0	0	0	0	0	0.0504594	0	0	0	0	0	0.0524303	0	0	0	0	0	0	0
93ba7e52e8274732d13a07ab06d2880d	0	0	0	0	0.0245114	0	0	0	0	0	0	0	0	0.175444	0.0360222	0	0	0	0	0.0593145	0	0.0828103	0	0.0348364	0.0202115	0	0	0.0420669	0.0687465	0.118965	0.0680001	0	0	0	0.0927465	0	0	0	0	0	0	0.0493462	0.0700112	0	0.0530285	0	0	0	0
fd051b2e2606303da62474b356226771	0	0.101826	0.160533	0.0793801	0	0.293897	0	0.117868	0	0.226471	0	0	0	0	0	0	0	0	0	0	0	0	0	0.150232	0	0	0	0	0	0	0.117242	0	0	0	0	0.107226	0	0	0	0	0	0	0.183779	0	0.218006	0	0	0	0
208ef8f6288419d8abbb865983c3ebc9	0	0	0	0	0	0.0717654	0	0.0218274	0.0199203	0	0	0	0	0	0.00675417	0	0.0268653	0	0	0	0	0	0	0	0	0	0	0	0	0	0	0	0	0	0	0	0	0	0	0	0.0117454	0	0.0153149	0	0	0	0	0	0.0222489
f4b40b9ae93c8a0acd58500820fb6251	0	0	0	0.04347	0	0	0	0	0	0	0	0	0.0634475	0	0	0	0	0.0787768	0	0.0254205	0.0330439	0	0	0	0	0	0.0537029	0	0	0	0.0351725	0	0	0.0355356	0	0	0	0	0	0	0.0352361	0	0	0	0.0324063	0	0	0.0218909	0
d0ab08f91e6ff300949cd66787fe2d1d	0	0	0	0	0	0	0	0	0	0	0	0	0	0	0	0	0	0	0.0470995	0	0	0	0	0	0.0628804	0.0495941	0	0	0	0	0	0	0	0	0	0	0	0	0	0	0	0.0771034	0	0	0	0	0	0	0.0889957
522b285cb6ba799fcee145b0a4e22511	0	0.0543072	0	0.02835	0	0	0.0851887	0	0	0.136398	0	0	0	0	0.040525	0	0	0.0572922	0.0961614	0	0	0.0675558	0	0.0653182	0	0	0.035802	0	0.0229155	0	0.100828	0.0747333	0	0	0	0	0	0.0595763	0	0.178805	0.0563777	0.0801875	0	0	0	0.120588	0.143388	0	0
c7bf5e40e0bef8304de29108c81f103b	0.021886	0.022628	0	0.02835	0.0200548	0	0.0460479	0.0654822	0	0	0.0231985	0	0.0815753	0	0.0495306	0.0137472	0.0464037	0	0.0215873	0.0190654	0	0	0.0340923	0.0783819	0.0314402	0.0652554	0	0	0	0.0223059	0	0	0	0.0562646	0.0154577	0.0105124	0.0283813	0	0.0252493	0.0120542	0.032887	0.0370096	0	0.0218224	0.0324063	0	0	0.0413495	0
34139856046e477cb9e4b34678ecd93e	0	0	0	0.01701	0	0	0	0.0109137	0	0	0	0	0.0589155	0	0	0	0.0170961	0	0	0.0084735	0.0510679	0	0	0	0	0	0.00767185	0	0	0	0	0	0	0	0	0	0.0473022	0	0	0	0.0822175	0	0	0	0	0	0	0	0
4aecd094b205f33f4d39d4dedeaf60ae	0	0	0	0	0	0.0478436	0	0.0240101	0	0	0	0	0.0793093	0	0	0	0	0	0	0.0593145	0	0.0305091	0	0	0	0	0	0	0	0	0	0	0	0	0	0	0.0441487	0	0	0	0	0	0	0.0158708	0.0883809	0	0	0	0
6f570344695844c7d18553cbd266d672	0	0	0	0.17577	0	0	0.285497	0	0	0	0	0	0	0	0.0585361	0	0	0	0	0	0	0	0	0	0	0	0	0	0	0	0	0	0	0	0.044441	0	0	0	0	0	0	0	0	0	0	0	0	0	0.10012
ef71f0b8b8a02241c4f0875e5a377aa3	0	0	0	0.03969	0	0	0	0	0	0	0	0	0	0.104651	0.166603	0	0.227134	0.204104	0	0	0	0	0	0	0	0	0	0	0	0	0	0	0	0	0	0	0	0	0.075748	0	0.112755	0	0	0	0	0	0.022215	0	0
415ee4432e7ed64e396ff274b264cec6	0	0	0	0	0	0	0	0	0	0	0	0	0	0.233925	0	0	0	0	0	0.0910901	0	0	0	0	0	0	0	0	0	0	0.112552	0	0	0	0	0	0.211283	0	0	0	0	0	0	0	0	0	0	0	0
c2fd5772644efa5bacf68b975a87b866	0	0.0316792	0.0479203	0.0963901	0.0401096	0.0478436	0.165773	0.0327411	0.0376273	0.0437502	0.101493	0.0884799	0.0543835	0	0	0	0.0610575	0.0501307	0.0490619	0	0.0540719	0	0.0316571	0.0108864	0	0.036543	0.0588175	0	0.0883884	0	0.0328276	0.0249111	0	0.106607	0.0328477	0.0525619	0	0.00953221	0	0	0.0352361	0	0	0.0416609	0.0294603	0	0.0383714	0.0559434	0
f173b4a485095306f13c4347c189125d	0	0.022628	0	0	0	0	0	0	0	0	0	0	0	0	0	0	0	0	0	0	0	0	0	0	0	0	0	0	0	0	0	0	0	0	0	0	0	0	0	0	0	0	0	0	0	0	0	0	0
a488d49ee96de6b5cef69fa19d7de9c8	0	0	0	0	0	0	0	0	0	0	0	0.32864	0	0	0	0	0	0	0	0.0190654	0	0	0	0	0.0673718	0.300175	0.225041	0.0397298	0	0	0.154759	0	0	0	0	0	0	0	0	0.0241085	0	0	0	0	0	0	0.185799	0.717535	0
755d88e9d22eee58813ea3635ba7af0d	0	0.104089	0	0	0	0.587793	0	0	0	0	0.0521966	0	0	0	0	0	0	0.261396	0	0	0	0	0	0.0587864	0	0	0	0	0.202966	0	0	0	0	0	0	0	0.119832	0	0	0	0	0	0	0.0436447	0	0	0	0	0.0667468
811e2947002b6dac7a9999339203a099	0	0	0	0	0.077991	0	0	0	0	0	0	0	0	0	0	0	0	0	0	0	0	0	0	0	0	0	0	0	0	0	0	0	0	0	0	0	0	0	0	0	0	0	0	0	0	0	0	0	0
94ba99016302203bbdf14f3b1093f5b5	0	0.0384676	0	0.0567001	0	0.0615132	0	0	0	0	0	0	0.0657134	0.0369356	0	0	0.097692	0.118165	0	0	0.0570759	0	0	0	0	0	0	0.0046741	0	0	0.0304828	0	0	0.050342	0	0	0.0914509	0	0	0	0.0516796	0	0	0	0	0	0	0	0.0177991
53eaeca107f0d7a9da0311786b021f4c	0	0.0724097	0	0.11529	0	0	0	0	0.0708278	0	0	0	0	0	0	0	0.124557	0	0	0	0	0	0	0	0	0	0	0	0	0	0.0680001	0	0	0	0	0	0	0	0	0	0.0540287	0	0.028442	0	0	0	0	0	0
cf0e3c797e8d2bced74ad59cb8d8ae77	0	0	0	0	0	0	0	0	0	0.0772062	0	0	0	0	0	0.0934811	0	0	0	0	0	0.0326883	0	0	0.0269487	0	0	0	0	0	0	0	0.0642217	0	0.0502377	0	0	0	0	0.0341537	0	0	0	0.0337255	0	0	0.0383714	0	0
df3310caa1cb0e6ef4baff1edd0b66c1	0	0	0	0	0.17158	0	0	0	0	0	0	0	0	0	0	0	0	0.207684	0	0	0	0	0.112018	0	0.114532	0	0	0	0	0.537821	0	0	0	0	0.150713	0	0	0	0	0.381718	0	0	0	0	0	0	0	0	0
38fe7c800294d32f02acec5bb13c9b8f	0	0	0	0	0	0	0	0	0	0	0	0	0.0611815	0	0	0	0.185615	0	0	0	0	0	0	0.0958	0	0	0	0	0	0	0	0	0	0	0	0	0	0	0	0	0.260747	0	0.072199	0	0	0	0	0	0
23a96d9dd7796b5ecb6a2de68b941f89	0	0	0	0	0.0557078	0	0	0	0	0	0	0	0	0	0	0	0.0317499	0	0.0294372	0.0296572	0	0	0	0	0	0	0	0	0	0	0	0	0	0	0	0	0	0	0	0	0	0	0	0	0	0	0	0	0
27df72a859cbdf20e963260c488c3da8	0	0	0	0.02646	0	0	0	0	0	0	0	0	0	0.0400135	0	0	0.0854805	0	0	0	0	0	0	0	0	0	0.0588175	0	0	0	0	0	0	0	0	0	0	0	0	0	0	0	0	0	0	0	0	0	0
60a87484155d431ee2acb089d812a8f7	0	0	0	0	0	0	0	0	0	0.0386031	0	0	0	0	0	0	0	0	0	0	0	0	0	0	0	0	0	0	0	0.324675	0	0	0	0	0	0	0	0.245454	0	0.110497	0	0	0	0	0	0	0.0262541	0	0
09838e47bff231d6369cf6c8943a2fb9	0.147731	0.131243	0	0	0	0.085435	0.0736767	0	0	0	0	0	0	0	0	0	0	0	0	0	0	0	0	0	0	0	0	0.0584262	0	0	0.0680001	0	0	0.0562646	0	0.0967138	0	0	0	0	0.10101	0.69393	0	0	0	0	0	0	0
71c32c715bc44254d4faf2d62735fe9f	0	0	0	0	0	0	0	0	0	0	0	0	0.0543835	0	0	0	0.0659421	0	0	0	0.147196	0	0	0	0	0	0.0230155	0	0	0	0	0	0.0206427	0	0	0	0.0914509	0	0	0	0.347663	0	0.0153149	0	0	0	0	0	0
b41ca329baae59dd9192cfd402678c95	0	0	0	0	0	0	0	0	0	0	0	0	0	0	0	0.0357428	0	0	0	0	0	0	0	0	0	0	0	0	0	0	0	0	0	0	0	0	0	0	0	0	0	0	0	0	0	0	0.137329	0	0
25579b22fdbbee62de8a1a3ceb5a1866	0	0	0	0	0.0757626	0	0	0	0	0	0	0.0606719	0	0	0	0	0	0	0	0	0	0	0	0.0370137	0	0	0	0	0	0	0	0	0.243125	0	0	0	0	0.0786407	0.119934	0	0	0	0	0	0	0	0	0	0
f59c081db844e8135fc93e54fae855b5	0	0	0.0551083	0	0	0	0	0.058934	0	0.0488972	0	0	0	0	0.0202625	0	0	0.0393884	0	0.0360124	0	0.0152545	0.0389626	0.0283046	0	0	0.017901	0	0	0	0.0211035	0.0271758	0	0	0	0	0	0	0	0	0.0164435	0	0.0481327	0.013887	0.0942729	0.0264706	0	0	0.020024
b67ca9582ed13e909e58e537cea2a890	0	0.033942	0	0.0982801	0.129242	0	0.0184192	0	0.0730412	0	0	0	0.0929052	0	0	0	0.0073269	0	0	0	0	0	0	0.0108864	0.00898291	0.0548145	0.0664894	0	0	0	0	0	0.0160554	0.0384968	0	0.0105124	0	0	0	0	0.17618	0	0	0	0	0	0	0	0.0133494
ae176c0780d2e0167eee6df2feedfa00	0.0547151	0	0	0.02646	0.0557078	0	0	0	0	0.0540443	0	0.02528	0.0725114	0	0.0562848	0	0	0.060873	0	0.033894	0	0	0	0.0457227	0	0.036543	0	0	0.0949357	0	0.0726898	0	0.0206427	0	0	0	0	0	0	0	0	0	0	0.0456286	0	0	0	0.0802666	0
a093e7b9fc67a612a4662d07d9707535	0	0	0	0	0	0	0	0.104771	0	0.0488972	0.0202987	0.121344	0	0	0	0	0.0122115	0.0143231	0	0.0487226	0	0.546984	0	0	0	0.0887474	0	0	0	0.039655	0	0.00905859	0	0	0	0.0357421	0	0.0548102	0	0	0	0	0.0393813	0	0	0	0	0	0.020024
4787f937958dc6209cd4aada8ce4e34d	0	0.0791981	0	0	0	0	0	0	0	0	0	0	0.0430536	0	0	0	0	0	0.0706492	0.129221	0	0.1678	0.0633143	0	0	0.0809167	0	0.14256	0	0	0	0	0.0229363	0	0	0.0777916	0	0.0810238	0	0	0	0.262151	0.0415691	0	0.0824888	0	0	0	0
ad5a17512785d41f7f1d33d3efbb4c11	0	0	0.115009	0	0	0	0	0	0	0	0	0	0	0	0	0	0	0	0	0	0	0	0.309266	0	0	0	0	0	0	0	0	0	0	0	0.481122	0.117739	0	0.274051	0	0	0	0	0	0.0555478	0	0	0.125212	0	0
67cf562418ed4781ccee46ad771d6c8c	0	0.0701469	0	0	0	0	0	0	0	0	0	0	0	0	0	0	0	0	0	0	0	0	0	0	0	0	0	0	0	0	0	0	0.0389917	0	0	0	0	0	0	0	0	0	0	0	0	0	0	0	0
821b4065485266f035a0007bd2724ad4	0	0	0	0	0	0	0	0	0	0	0	0	0	0	0	0	0	0	0.235497	0.112274	0	0	0	0	0.0269487	0	0.102291	0	0	0	0	0.0475576	0	0	0	0	0	0	0	0	0	0	0	0	0	0	0	0	0
ed94c14bb32c6c9b73796f02b85c178b	0.0766011	0	0.184493	0	0	0.0922698	0.0437455	0.0763959	0	0.0514708	0.107293	0	0	0	0.0855528	0	0	0	0	0	0	0.0784519	0.0657494	0.0435455	0.0763547	0	0.0409165	0.0888079	0.0556519	0	0	0.0792626	0.061928	0.145103	0	0.0588693	0.132446	0.0691085	0	0.050226	0	0.0709351	0.0612598	0	0	0.1	0.0201955	0.0437818	0.0734214
de65900b769d0737199e03d916f19506	0	0	0	0.0623701	0	0	0	0	0	0	0	0	0	0	0	0	0	0	0	0	0	0.0544805	0	0	0	0	0	0	0	0	0	0	0	0	0	0	0	0	0	0	0	0	0	0	0	0	0	0.119184	0
f58a77e274990abb9a32eea8635f31d8	0	0	0	0.03402	0.0579361	0.0615132	0.124329	0.0436548	0.0664011	0	0	0.0758399	0	0.123119	0	0	0.0561729	0.257815	0.0294372	0.0360124	0	0	0	0	0.0898291	0	0	0	0	0	0	0.133614	0.0321108	0	0	0.0546643	0	0	0	0	0	0	0.0984532	0	0	0	0	0	0
5941e1aa615bda0bbb1ea5083879091b	0	0.0859865	0	0	0	0	0	0	0	0	0	0	0.0543835	0	0	0.0687361	0	0	0	0.033894	0	0.0523013	0	0	0	0	0	0	0	0	0	0	0	0	0	0	0	0	0	0	0	0.0370096	0.105017	0	0	0	0	0	0
b16a33d4e3cb8d96a24adb334cd01675	0	0	0	0	0	0	0	0	0	0.033456	0	0	0	0	0	0	0	0	0	0	0	0	0	0	0	0	0.0127864	0	0	0	0	0	0	0	0	0	0	0	0	0	0	0	0	0	0	0	0	0	0
3ec6265b839185e6558ecdc2450a5efe	0	0	0.0551083	0	0	0	0	0.181167	0	0.0617649	0	0	0	0.138508	0	0	0.0781536	0	0	0.0466042	0	0.0740934	0	0	0	0.138341	0	0	0	0	0	0	0	0	0	0	0	0	0	0	0.032887	0.0555144	0.0415691	0	0.114895	0	0.0888602	0	0
fa7523a93565b741a2dc844210cb8e47	0.0273575	0.0181024	0.0263561	0.00945001	0.0111416	0	0	0.0240101	0.0199203	0.0257354	0	0	0.0385217	0.0215458	0.0180111	0	0.0195384	0	0.0196248	0.0254205	0.027036	0.0457636	0	0.0435455	0	0	0	0.0233705	0	0.0223059	0	0	0.00688089	0	0.0193222	0	0.0157674	0.0190644	0.0168329	0.0241085	0	0.00925241	0.0240663	0	0.0117841	0.00882353	0.0181759	0.0218909	0.0133494
63ed47dd8d7c17b99c40a79811a3b394	0	0	0	0	0	0	0	0	0	0	0	0	0	0	0	0	0	0	0.784991	0	0	0	0	0	0	0	0	0	0	0	0	0	0	0	0	0	0	0	0	0	0	0	0	0	0	0	0	0	0
8eec0a212c1bdc97af88b1838d35af8c	0.021886	0.0271536	0.0119801	0.0529201	0	0.0205044	0.0368383	0.0109137	0.00885347	0.0180148	0.0376975	0.030336	0	0	0.0292681	0	0	0.0393884	0.0333621	0.0190654	0.0390519	0.0414052	0.0389626	0.0130636	0.0359316	0.0495941	0.0383592	0.0116852	0	0.0148706	0.0351725	0.0271758	0.0573408	0.0414581	0.00966109	0.0210247	0.0409952	0.0190644	0.0336658	0.0261175	0.0399342	0	0.0306299	0.0317416	0.0147301	0	0.0262541	0.0535111	0.0111245
94435767438d84b97cad5712ab2e1c0e	0	0	0	0	0	0	0	0.0742131	0.0553342	0	0	0	0	0	0	0	0	0	0	0.1038	0	0	0	0	0	0	0.0690466	0.0631003	0	0	0.0867587	0	0	0.0236904	0	0	0	0	0	0	0	0	0	0	0	0	0	0	0
18edf02ba5adb1f839eb4f84527426e7	0.010943	0.0633585	0.0335442	0	0	0	0.0161168	0	0	0	0.0115992	0.015168	0.0158619	0	0	0.0687361	0.0170961	0	0.0196248	0	0	0.0130753	0.0365275	0.0304818	0	0.0208817	0	0.0163593	0	0.0123922	0.0164138	0.0203818	0.0137618	0.0118452	0.0483054	0.0126148	0.0189209	0.0119153	0.00841645	0	0	0	0.0218785	0.013887	0	0.0176471	0	0	0.0133494
3fd061d0120fcdb34f80bafe02ed14c6	0	0	0	0	0	0	0	0	0	0	0	0	0	0	0	0	0	0	0	0	0	0	0	0	0	0	0	0	0	0	0	0	0	0	0	0	0.0819905	0	0	0	0	0	0	0	0	0	0	0	0
0229b0ec173aa96ea93d850908f6ee87	0	0	0	0	0	0	0	0	0	0	0	0	0	0	0	0.0604878	0	0	0	0	0	0.0174338	0	0	0	0	0	0.0420669	0	0.0148706	0	0	0	0	0.0135255	0	0	0	0	0	0	0	0	0	0	0	0	0	0
8f7a9957d1022cf93e215d1d1649b402	0	0	0	0	0	0	0.0368383	0	0	0	0	0	0.0951712	0	0	0	0	0	0	0	0.117156	0	0	0.0827364	0.0853376	0.0939678	0	0	0	0	0	0	0	0.115491	0	0	0	0	0	0	0.096312	0.144954	0	0	0.111949	0	0	0	0
c47f998a3ef0edb97d93f2b773ef5628	0.0930156	0	0.0599003	0	0	0	0	0	0.312085	0	0	0.0530879	0	0	0	0	0	0	0	0.211837	0	0	0	0	0.0696176	0.148782	0	0	0	0.143749	0	0	0	0	0.112069	0.0462544	0.0283813	0.183495	0.094685	0	0	0.172712	0	0.12895	0	0	0	0	0.062297
0186c7adbb3950aaa7a042ee3eaddfcb	0.164145	0.217229	0.0239601	0	0	0	0.135841	0.0458375	0.0442674	0	0	0	0	0	0	0	0	0	0.0726117	0	0	0	0.0243516	0	0	0.11746	0	0.196312	0	0	0	0.0860566	0	0.0829163	0.0676276	0	0	0.145366	0	0.0140633	0	0	0	0	0	0	0	0	0.0600721
938962a954f31ce7f1f6aa941453b9aa	0	0	0.0239601	0	0	0	0.011512	0.100406	0.0376273	0	0	0	0	0	0	0	0	0	0	0.0317756	0	0.0239714	0	0.0522546	0.0134744	0	0	0.0257075	0	0	0.0164138	0.0158525	0	0	0	0	0.0946044	0	0	0	0	0	0.072199	0	0.103111	0	0	0	0
48cad6d98cf41002d46af0891aab851e	0	0	0.0359402	0.04725	0.035653	0	0	0	0	0	0.176889	0.040448	0	0	0.0157597	0.024745	0	0	0	0	0	0	0	0.0413682	0	0	0	0	0.0491047	0	0	0.0566162	0	0	0	0	0.0378418	0.0262136	0	0	0	0	0.028442	0.0515801	0.0324063	0	0.0646256	0	0
240efacb29ba7409745f0c06b7004c3e	0	0	0.110217	0	0	0	0	0	0	0.190442	0	0.128928	0	0	0	0	0	0	0.0490619	0	0	0	0.14611	0	0	0.127901	0.127864	0.130875	0	0	0.143035	0	0	0	0	0	0	0	0.204099	0	0	0	0	0	0	0	0.212053	0	0.0734214
0a44e8d0c78cf1edfb1096837594ea60	0	0	0.237205	0	0	0	0	0	0	0	0	0	0	0	0	0	0	0	0	0	0	0	0	0	0	0	0	0	0	0	0.199311	0	0	0	0	0	0	0	0	0	0	0	0	0	0	0	0	0	0
b9d8c98753d276cd91429de062b73865	0	0.0384676	0.0263561	0.01512	0.0267398	0	0.0621647	0	0.0332005	0.100368	0	0	0.0181278	0	0.0450278	0	0.024423	0	0	0	0	0	0.107147	0	0	0.0339328	0.0204583	0	0	0	0.0398621	0.0339697	0	0	0	0	0.0346883	0	0	0	0	0	0	0	0.0441904	0	0	0	0
5013c14cabf8d7df6a5bcebfec93c0d8	0.0820726	0	0.0239601	0	0.0490229	0	0	0	0	0	0.0550964	0	0	0.0184678	0	0.00824833	0	0	0.0196248	0.0275389	0	0	0	0.0870909	0.0606346	0	0.0690466	0.046741	0.0982093	0	0.100828	0.0362343	0	0	0.027051	0	0	0.0428949	0.0252493	0	0.112755	0	0	0.0218224	0	0	0.040391	0.119184	0.0889957
3b98f9d51ead6fc8da8f0e2cacd5f16b	0	0	0.0215641	0.0699301	0	0.0649306	0.0414431	0	0.0154936	0.033456	0.0579962	0	0.0317237	0	0	0	0	0	0.0883115	0	0	0	0	0.0174182	0.0112286	0	0.0409165	0	0	0	0.0304828	0	0.0252299	0.0266517	0	0	0.0126139	0	0.0168329	0	0	0.00616827	0	0	0	0	0.0545278	0.119184	0.00889957
385aa872706d964a9633c46a5b2ee475	0	0	0	0	0	0	0	0.058934	0	0	0	0	0	0	0	0	0	0.125327	0	0	0	0	0	0	0	0	0	0	0	0	0	0	0	0	0	0	0	0	0	0	0	0	0.0481327	0	0	0	0	0	0
72cd8fabaef07fc48f3d18da649531cb	0	0.187813	0	0	0	0	0	0	0	0	0	0	0	0	0	0	0	0	0.115786	0	0	0	0.165591	0	0.0898291	0	0	0	0	0	0	0.076998	0	0	0	0	0	0	0	0	0	0	0	0	0	0	0	0	0
d2cc69ff341217281e368131385b3bd7	0	0	0	0.0529201	0.0601644	0	0	0	0	0	0	0	0	0	0	0	0	0	0	0	0	0	0	0	0	0	0	0	0	0.131357	0	0	0	0	0	0	0	0	0	0	0	0	0	0	0	0	0	0	0
50e5bacf4d693c48094f83c4702de668	0	0.00905121	0	0	0	0	0	0.0174619	0.0110668	0	0	0.030336	0	0	0	0	0.024423	0	0	0.0127102	0	0.132932	0	0	0	0.0939678	0	0.0163593	0.045831	0.0247844	0	0	0.0206427	0	0	0	0	0.0309797	0	0	0	0	0.0393813	0	0.00883809	0	0	0	0.0400481
75985dad65218bae3296f8d7be4c5799	0	0	0	0	0	0	0	0.0152792	0.0154936	0	0	0	0.0113299	0	0	0	0	0	0	0	0	0	0	0	0	0	0	0	0	0	0	0	0	0	0	0	0	0	0	0	0	0	0	0	0	0	0	0	0
8d6c4d3ed75b252ac5a651eb18afe2bd	0	0	0.0910485	0	0	0.181122	0.32694	0	0.0752545	0	0.188488	0	0	0	0.123826	0	0	0.161134	0.0529869	0.0699064	0.201268	0	0.0901011	0	0	0	0.219926	0	0	0	0.0726898	0	0	0.121413	0	0.079894	0.116679	0	0	0	0.131548	0	0	0.0495963	0	0	0	0	0.0400481
c4cb5d229d031331634a4f289b75664c	0	0.0814609	0	0	0	0	0.0828863	0.139695	0	0	0	0	0	0	0.130581	0	0.202711	0	0	0.0699064	0	0	0	0	0	0	0.255728	0	0	0	0.0398621	0	0	0	0.0251188	0	0	0	0	0	0.122152	0	0	0	0	0	0	0	0
2155d2f3c2108dc6196869dd72705e31	0	0.0746725	0	0	0	0	0	0	0.0553342	0	0	0.111232	0	0	0	0.0274944	0	0	0.105974	0.0466042	0	0	0	0.178536	0.0224573	0	0	0	0	0	0	0	0	0	0	0	0	0	0	0	0	0	0	0	0	0	0	0	0
1e8f6315a2ede1695ceedee2d10af987	0	0	0	0	0	0	0	0	0	0	0	0	0.0611815	0	0	0	0.178288	0	0	0	0	0	0	0	0	0	0	0	0	0	0	0	0	0	0	0	0	0	0	0	0	0	0	0	0	0	0	0	0
e823020c960ab84c2f1f5213624355fb	0	0	0	0	0	0	0	0	0	0	0	0	0.0815753	0	0	0	0	0	0	0.0804982	0	0	0	0	0	0	0	0	0	0	0	0	0	0	0	0	0	0	0	0	0	0	0	0	0	0	0	0	0
2d0667a2454ed45a3c74c5a033311766	0	0	0	0.03402	0	0	0	0	0	0	0.0898942	0	0	0	0.051782	0	0.0366345	0.132488	0.0608368	0.0254205	0.01502	0	0	0	0	0	0.11252	0	0	0	0.0726898	0	0	0	0	0	0.195516	0	0	0	0	0	0	0	0	0	0	0	0
c1c3411ae0f10f0c4492cd2872d37aa6	0	0.0724097	0	0	0.0512512	0	0.0529551	0	0.0464807	0.0514708	0.060896	0	0	0	0.0337709	0.0467405	0.136769	0	0.0255122	0.0402491	0	0	0.0681846	0.0479	0	0	0	0	0	0	0	0.0452929	0	0	0	0	0	0	0.037874	0.0622803	0.0446324	0.0277572	0	0	0	0.0676471	0.0686647	0.116751	0
8cac8945f6642a93a403d517c13e084d	0	0	0	0	0	0	0	0.0371066	0	0	0	0	0	0	0	0	0.0366345	0	0	0	0	0	0	0	0	0	0	0	0	0	0	0	0	0	0	0	0	0	0	0	0	0	0	0	0	0	0	0	0
2f0a6f692457ef2e0eeadda3e1b26095	0	0	0	0	0	0	0	0	0	0	0	0	0	0	0	0	0	0	0	0	0	0	0	0.0783819	0	0	0	0	0	0	0	0	0	0	0	0	0	0	0	0	0.115105	0	0.0984532	0	0	0	0	0	0
39d1b2533540a9c1a4c50fd2fb787d69	0.0136788	0	0	0.0699301	0.0311964	0	0.0161168	0	0	0	0.168189	0	0	0	0	0.0164967	0	0	0	0	0	0	0.211859	0.0522546	0	0	0	0.0210334	0	0	0.042207	0	0	0	0	0	0	0.0119153	0	0	0	0	0.0218785	0	0	0	0	0	0
a6588ca11210a452e733fde3b4e09c77	0.021886	0.0271536	0.0599003	0	0.0401096	0.0751828	0	0.0152792	0.0996016	0.0257354	0.0637959	0.0859519	0.0793093	0	0	0	0	0	0	0.0360124	0.0540719	0.0435844	0.0633143	0	0.0875834	0.0913576	0.0767185	0	0.0294628	0	0.0304828	0.0271758	0	0.0651485	0.0231866	0.0546643	0	0	0.0694357	0	0	0	0.0262542	0.0337255	0.0441904	0.0852941	0	0	0.0422729
d25f6a0b416c549005cd96592acb3859	0	0.033942	0	0.13797	0	0	0.112817	0	0.0154936	0	0	0	0	0	0	0	0	0	0	0	0	0	0.0340923	0.0152409	0	0	0	0	0	0	0	0	0	0	0	0	0.0157674	0	0	0	0	0.00616827	0	0	0	0	0	0	0
e113e7085c37a005b74037556bb1ea35	0	0	0.0143761	0	0.035653	0	0	0	0	0	0	0	0	0	0.0292681	0	0	0.060873	0.00784991	0.033894	0.0480639	0	0	0.0217727	0	0	0.0613748	0	0	0	0.0164138	0	0	0	0	0	0.0252278	0	0.0273534	0	0.0399342	0	0.0196906	0.0198385	0.0324063	0	0	0	0
f5a8a418c9d04a494270a5e071c8d2a3	0	0	0.0215641	0.01512	0.0222831	0.0273392	0.0575599	0.0611167	0.0309872	0.205883	0	0	0.0498516	0	0.0450278	0	0	0	0.045137	0.0529594	0	0.124215	0	0.0348364	0.0561432	0.0495941	0.035802	0.0560892	0	0.0223059	0	0	0.17661	0	0.0193222	0	0	0	0	0	0	0	0	0.0634832	0	0	0	0.0826989	0.0111245
5c76cd625f749540b0b25d40c6f1c0ef	0	0	0	0.0378	0	0	0	0	0	0	0	0	0	0	0	0	0.0512883	0.0322269	0	0	0	0	0	0	0	0	0.0537029	0	0	0	0	0	0	0	0	0	0.00946044	0	0	0	0	0	0	0	0	0	0	0	0
5c9e57aca2486f301900db9570bf958c	0	0	0	0.01512	0	0	0	0	0	0	0	0	0.0430536	0	0	0.0879822	0	0	0.0372871	0.0317756	0	0.0370467	0.0365275	0.0304818	0	0	0	0.0327187	0.121125	0.0346981	0	0.0339697	0	0	0.061831	0.0525619	0	0	0	0.0743345	0.0610759	0	0.0459448	0	0	0	0.0444301	0.0510787	0
4da4b76d28b36e5848f3187f57ef3f8a	0	0	0	0	0	0	0	0	0	0	0	0	0	0	0	0	0	0	0	0	0	0	0	0	0.049406	0	0	0	0	0	0	0	0	0	0	0	0	0	0	0	0	0	0.0393813	0	0	0	0	0	0.122369
23084b64d5a478bc4597f0d07388dc29	0	0	0	0	0	0	0	0	0.042054	0	0	0	0.106501	0	0	0	0	0	0	0	0.027036	0	0	0	0	0	0	0	0	0	0	0	0	0.0177678	0	0	0.0315348	0	0	0	0	0	0	0.00595155	0	0	0	0.0121616	0
b82e47335421db758d1f5d5a84e123ef	0	0	0	0	0	0	0	0	0	0	0	0	0	0	0	0	0	0	0	0	0	0	0	0	0	0	0	0	0	0	0	0	0	0	0	0	0	0	0	0	0	0	0	0	0	0	0	0	0
ed03ba9c611a2d8c997c5a60cea3c14a	0	0	0	0	0	0.112774	0	0	0.0265604	0	0	0	0	0	0	0	0.0390768	0	0	0	0	0	0	0	0	0	0	0	0	0	0	0	0	0	0	0	0	0	0	0	0	0	0	0	0	0	0	0	0
f3e4ef51c76e2ab5dd22c8c9ad8416c0	0	0	0	0	0.100274	0	0	0.0873096	0	0	0	0	0	0	0	0	0	0	0.0569118	0.110155	0	0.1678	0	0.189423	0	0	0.258286	0	0	0	0	0	0	0	0	0	0	0	0	0	0	0	0	0.0912572	0.276927	0	0	0	0
38d93abead1db18ad0482ccac841440a	0	0	0.0215641	0	0.0222831	0.0239218	0	0.0196447	0.0154936	0	0.0318979	0	0.0498516	0	0.0135083	0	0	0.0358076	0.00981239	0.0254205	0.0450599	0	0	0	0	0	0.0281301	0	0.0196419	0	0	0	0	0	0.00579665	0	0.0283813	0	0.0105206	0	0	0	0.0175028	0.0119031	0	0	0	0	0
f85f49f61f407520efefae1f3d29c8d3	0	0	0	0.0963901	0	0.351992	0	0	0	0	0	0.03792	0.101969	0	0	0	0	0	0	0.0317756	0	0	0	0.00870909	0.0157201	0	0	0	0	0.0545256	0	0	0.0688089	0	0.0521699	0.084099	0	0	0.037874	0	0.0493305	0	0	0	0	0	0	0	0.144618
b23a6f8fad156267cb25591818981256	0	0	0	0	0	0	0	0	0	0	0	0	0	0	0	0	0	0	0	0	0	0	0	0	0	0.0887474	0	0	0	0	0	0	0	0	0.233798	0	0	0	0	0	0	0	0	0.0773702	0	0	0	0	0
9ecdc81a5cece91db5488a4990f7bd79	0.0683938	0.0271536	0.0143761	0.0529201	0	0.0751828	0	0	0	0.0308825	0	0	0.0679794	0	0.0315195	0.09898	0.0317499	0	0.0333621	0.0296572	0	0	0.0316571	0	0	0.036543	0	0.0537521	0	0	0	0.0203818	0.0389917	0	0.0231866	0	0	0	0.0126247	0.0361627	0	0	0.0262542	0.0277739	0	0	0.0242346	0.0486464	0.0467227
23746c3b3a0e758cac6cc41d59bde7ef	0	0	0	0	0	0	0	0	0	0	0.0840945	0	0	0	0	0	0	0	0.102049	0	0	0	0	0	0	0	0	0	0	0	0	0	0.0940389	0	0	0	0	0.0834068	0.11783	0	0	0	0	0.0714187	0	0.226471	0	0	0
27836414264d3a0c71aaca6499aca412	0	0	0	0	0.0311964	0	0	0	0.117309	0	0	0	0.147289	0	0	0	0	0	0	0.0635512	0.13518	0.0479428	0	0	0	0	0	0	0	0	0	0	0	0	0	0	0.1356	0	0.0336658	0	0	0	0.214409	0.122999	0	0	0	0	0
0c31398d252b5d10867c6efb29b21bf9	0	0	0.0455242	0.03591	0	0	0.0529551	0	0	0	0	0	0	0	0.0495306	0	0.0415191	0	0	0	0	0	0	0	0	0	0.0664894	0	0	0	0.0257931	0	0	0	0	0	0	0	0	0	0.0352361	0	0	0	0	0	0	0	0.0444978
b10ec4a0287d18324bb9f2047fdb3b28	0	0	0	0	0	0	0	0	0	0.0694855	0.0550964	0	0	0	0	0	0	0	0	0	0	0	0	0	0	0	0	0	0	0	0	0	0.0550471	0	0	0	0	0	0.0589151	0	0	0	0.0240663	0	0	0.1	0	0	0.0289236
844eae30b3eecd46ff3b5c9f99543266	0	0.0158396	0	0.03591	0	0	0	0	0	0	0.0115992	0	0.0158619	0	0.0382736	0	0.0293076	0	0	0	0.0540719	0	0	0.00435455	0	0	0.0306874	0	0	0	0	0	0	0.0444194	0	0	0	0	0.0168329	0	0.0187926	0	0	0	0.0117841	0	0	0	0.0111245
0296a281bcb4ba31296dee266c1d59b7	0	0.0248908	0	0.01701	0.0155982	0	0.151958	0.102589	0.0509075	0	0.0376975	0.048032	0	0.0338576	0.0225139	0	0.0170961	0	0.041212	0	0	0.0217922	0	0.0740273	0.0606346	0	0	0.0257075	0.0752938	0.00743531	0	0	0.0275236	0.103645	0.044441	0.0126148	0	0	0	0.0542441	0	0	0.100641	0.0614994	0.0559745	0	0	0	0
b7a8c21c09db2bfba407b3926c2dce6d	0.0410363	0	0	0	0	0	0	0	0	0	0	0	0	0	0.0585361	0	0.0683844	0.18978	0.0588743	0	0	0.0675558	0	0	0.049406	0.133121	0	0	0	0	0	0	0	0	0	0	0	0	0	0	0	0	0	0.0317416	0	0	0	0	0.0711965
612da14d73f197fde78ce290ea1b9ec0	0	0	0	0	0.0668494	0.119609	0.103608	0	0.139442	0	0.121792	0	0	0	0	0.261197	0.0439614	0	0	0.0635512	0	0	0	0	0.121269	0	0	0	0	0	0	0	0.0160554	0.0621872	0.0483054	0	0	0	0	0	0	0.101776	0	0.0654671	0.0353523	0.138235	0	0.0559434	0
174f825de1557a8af173cad5306dc115	0	0	0.0503163	0.0189	0	0	0	0.0196447	0.0132802	0.0411766	0	0	0.0430536	0.0123119	0	0	0.0366345	0	0.0196248	0.0127102	0	0	0.0389626	0.0283046	0.0314402	0.0313226	0	0	0	0	0	0.0452929	0	0.029613	0	0	0	0	0	0	0.032887	0.0431779	0	0.00991926	0.00589206	0	0	0.0145939	0.020024
254172ab78aab4c28dee6674e3a1c099	0.273575	0	0	0	0	0	0.209518	0	0.0398406	0.120956	0	0	0	0	0.0630389	0	0	0	0	0	0	0	0.250822	0	0.0853376	0	0	0	0	0	0.154759	0	0	0	0.0908142	0.325884	0	0	0.128351	0.112506	0	0	0	0.124983	0	0	0	0	0.0734214
91400a3b4a43ca264e12e505169daaef	0.0437721	0.0837237	0	0	0	0	0	0	0	0	0	0	0	0	0	0	0	0	0	0	0	0	0	0.161118	0	0	0	0	0	0	0	0	0	0.050342	0	0	0	0	0	0	0	0	0.0306299	0	0	0	0	0	0
44cf883433d8390c1023a279ca765638	0	0	0	0	0	0	0	0	0	0	0	0	0	0	0	0	0	0	0	0	0.0420559	0	0	0	0	0	0.00511457	0	0	0	0	0	0	0	0	0	0.0693766	0	0	0	0.0187926	0	0	0	0	0	0	0	0
1d6469e494a313c7c5a72ac0c0895b24	0	0.022628	0	0.0661501	0.0601644	0.116192	0.0667695	0	0.0641877	0.105515	0.115992	0	0	0	0	0	0	0	0	0	0.234312	0	0	0.0805591	0	0	0.202025	0	0	0	0.131311	0	0	0.145103	0	0	0	0	0.0631233	0.100452	0.096312	0	0	0.0734025	0	0.138235	0	0.153236	0.0934455
022f1ef4f51d7f49923c4cdaf137d842	0	0	0	0.0756001	0	0.0922698	0	0	0.0553342	0	0	0	0	0	0	0	0	0	0	0	0	0	0.0803604	0	0	0	0	0.0186964	0	0	0.0867587	0	0	0	0	0	0	0	0	0	0	0	0	0	0	0	0	0	0
c1bd0817a87e405afb5c0d30b2b48d7a	0	0	0	0.02646	0	0	0.0253264	0	0.0287738	0	0.0434972	0	0	0.0153898	0	0	0.0439614	0	0	0.0317756	0.0420559	0	0	0	0.024703	0	0.0511457	0	0	0	0	0	0	0.0236904	0	0	0.0441487	0	0	0	0.0540287	0	0.00875139	0	0	0	0	0	0
01fc6046b1b589c19554b626e72775d9	0	0	0	0	0.0512512	0	0.0414431	0	0	0	0	0	0	0	0	0	0	0	0	0	0	0	0	0.0587864	0	0	0	0	0	0	0	0	0.0711025	0	0	0	0	0	0	0	0	0	0.11158	0	0	0	0	0	0
5c9e277d242280d568dcdde3291c2298	0.032829	0	0.0575043	0	0.0111416	0	0.0276288	0	0.0243471	0	0	0.0758399	0	0	0	0.181463	0	0	0.0392495	0	0	0	0.0316571	0	0	0	0	0	0	0	0.0820691	0	0.0642217	0	0.0347799	0	0	0.0381288	0.0736439	0.0301356	0	0	0	0.0476124	0	0	0.0141368	0.0778343	0.0400481
948ebef2365f071777b207d064af4f77	0	0	0	0	0	0	0	0	0	0	0	0	0	0	0	0	0	0	0	0.0783799	0	0.126395	0	0	0	0.164444	0	0.109841	0	0	0	0	0	0	0	0	0	0	0	0	0	0	0.118144	0	0	0	0	0	0
84f0634ac2fc9f8efbd006f5064ef865	0	0	0	0	0	0	0	0	0	0	0	0	0	0	0	0	0.073269	0	0.102049	0	0	0	0	0	0.0673718	0	0	0	0	0	0.370483	0	0	0	0	0.044152	0	0	0	0	0.0634249	0	0	0	0	0	0	0.160533	0
5d980cc428cbc57212bda244ca4a3863	0	0.033942	0	0.01512	0.0423379	0	0	0.0654822	0	0	0	0	0	0	0	0	0	0	0	0	0	0	0	0	0	0	0	0	0	0	0	0	0	0.0918002	0	0	0	0	0	0	0.0234907	0	0	0	0	0	0	0	0
e4229b6554cbff95f012e0a14ea48eef	0	0.119928	0	0	0	0	0	0	0	0	0	0	0	0	0	0	0	0	0.0431745	0	0	0	0	0	0.145972	0	0	0.093482	0	0	0.295449	0	0	0	0.102408	0.222862	0	0.121536	0	0	0	0	0	0.0892733	0.262197	0	0	0	0
0eeb8ca9f59a335e631410d5ff320d73	0	0.0294164	0.0407322	0	0	0	0.0184192	0.0327411	0.0243471	0.0720591	0.0695955	0	0	0	0.0855528	0	0.0830382	0	0	0.0974452	0.024032	0.0370467	0.0243516	0	0.0112286	0.0313226	0.0537029	0.0186964	0.0720202	0	0.0703449	0.0566162	0	0.0444194	0.027051	0.0231272	0.0283813	0.0309797	0	0	0	0.0308414	0.0678233	0.0257901	0.0824888	0.0794118	0	0	0.0400481
85784dc991769be31390768a04eb3699	0.0848084	0	0.0718804	0.0737101	0.0445663	0.0615132	0	0	0.0708278	0	0	0.123872	0.0589155	0	0.0472792	0	0.0952497	0	0	0	0.0720959	0	0.126629	0.0348364	0.0696176	0.0783065	0	0	0	0	0	0.0883212	0	0	0.0193222	0	0	0	0.0547069	0	0.0187926	0	0.0546962	0.11308	0	0	0	0.0243232	0.113469
952a1f093578ba7345d47b95586ac423	0	0	0	0	0	0	0.023024	0	0	0	0	0	0	0	0.0292681	0	0	0	0.041212	0.0360124	0.0390519	0	0	0.0500773	0	0	0	0	0	0.0941806	0	0	0	0	0.0289833	0.0231272	0	0.0619593	0	0	0	0	0	0.0317416	0	0.0676471	0.107036	0	0
7c6b899f83bac3120ea5d174aff5d611	0	0	0	0	0	0	0	0	0	0	0	0	0.0271918	0	0	0	0	0	0	0	0	0	0	0	0	0	0.0434738	0	0	0.0173491	0	0	0	0	0	0	0	0	0	0	0	0	0.0393813	0	0	0	0	0	0
1b5220e64480d3b07cbf7667503e3a4a	0.0574508	0	0	0.03024	0	0.123026	0.0391407	0	0	0.033456	0	0	0.0294578	0	0.0427764	0	0	0	0	0	0	0	0	0.0370137	0	0	0	0	0.114578	0.55517	0	0	0	0	0.199018	0	0	0	0	0	0	0	0	0.0436447	0.126679	0	0	0	0.0956704
c95ed0953f4fd6c46945607cc6ff7251	0	0	0	0	0	0	0	0.0305583	0	0	0	0	0	0	0	0	0	0	0.0313996	0	0	0	0	0	0	0	0	0	0	0	0	0	0	0	0	0	0	0	0	0	0	0	0	0	0	0	0	0	0
d210aaf6d3a56b60b49a2f61b6dbdab0	0	0	0.0215641	0.00756001	0.0512512	0	0.0207216	0.0174619	0.0265604	0	0	0	0.120097	0	0	0	0	0	0	0.033894	0	0	0	0	0	0.0208817	0	0.0327187	0	0	0	0	0	0	0	0	0.0504557	0	0	0	0.0305379	0	0.0393813	0	0	0	0	0	0.0289236
9f6efe3cdd9b0ce0d2c58d28f959493c	0.0492436	0	0	0.02079	0	0.102522	0.0414431	0	0	0	0.0434972	0	0.00906392	0	0.0427764	0	0	0	0	0	0.018024	0	0	0	0	0	0	0	0	0	0	0	0.0802771	0.0621872	0	0	0.0693766	0	0	0.0904068	0.0469814	0	0	0	0	0.0382353	0	0.0267555	0.0133494
867bb508dba0a9801686236c94e4ae58	0	0.0181024	0.0359402	0	0	0	0	0	0	0	0	0	0	0.0492474	0.0382736	0.0907316	0	0.0393884	0.0392495	0	0	0.0457636	0	0.0500773	0	0.0417635	0	0	0.209513	0	0	0.0498222	0	0	0	0.0273322	0	0	0.0294576	0.0301356	0	0	0.0459448	0	0.0913269	0.0235294	0.0727038	0	0.0867708
b47234a72c397b084b89bd83703cccfb	0.243482	0	0	0	0.071306	0	0.246356	0	0	0	0	0	0	0	0.164351	0	0	0	0	0	0	0	0	0	0	0	0	0	0	0	0	0.251376	0	0	0	0	0	0.145366	0	0	0.138595	0	0	0.0773702	0	0	0	0	0
3b0a0fe64185832f17689638f4a6a056	0	0	0	0.03402	0	0	0	0	0	0	0	0.11376	0	0	0	0	0	0	0	0.0381307	0	0	0	0	0	0.096578	0.0741612	0	0	0	0.0562759	0.0724687	0	0.100684	0	0.079894	0	0	0	0	0	0	0.043757	0.0595155	0	0	0.0585669	0.243232	0
c301965ae3eb71145779931997288887	0	0	0	0	0	0.246053	0	0	0.0221337	0	0	0	0	0.0954169	0	0	0.0268653	0	0	0	0	0	0	0	0	0	0	0	0	0	0	0	0	0	0	0	0.07253	0	0	0	0	0	0.0525084	0	0	0	0	0	0
a2aa59e8a4a953dca84beb5a8df77981	0	0.0294164	0.0167721	0.04158	0	0.0375914	0	0.0174619	0.0132802	0	0.00579962	0	0.0203938	0	0.0225139	0	0	0	0.041212	0.0275389	0.00600799	0.0174338	0.0219165	0	0.0134744	0.0156613	0.0255728	0.0163593	0	0	0.0164138	0.0181172	0	0	0	0	0	0	0	0	0.0164435	0.0123365	0.0196906	0	0	0	0.0181759	0.0291878	0
ca9e4ba929740c28fd7afe5270b3cf51	0	0	0	0	0	0	0	0	0	0	0	0.17696	0	0	0.135083	0	0.0805959	0	0	0	0.147196	0	0	0	0.0853376	0	0	0	0	0	0	0.0566162	0	0	0.110136	0	0	0	0	0.162732	0	0	0.0875139	0	0	0.173529	0	0	0
201e9197e250522401469d937f76355c	0	0	0.0646924	0	0	0	0	0	0.0132802	0	0	0	0.0294578	0	0	0.0439911	0.0659421	0	0	0.0211837	0	0.0152545	0.0389626	0.0348364	0	0.0678656	0.0741612	0.0280446	0	0	0	0	0.0366981	0	0	0.039947	0	0	0.0336658	0	0	0	0	0	0	0	0	0.0437818	0.0422729
5e91f8877aa3f6622ce539539b4b0691	0.125845	0	0.162929	0	0	0.133279	0	0	0	0	0	0	0	0	0	0.173215	0	0	0	0	0	0	0	0	0.0336859	0	0	0.093482	0	0.0619609	0	0.0905859	0	0	0	0.103021	0	0	0	0	0	0	0	0	0	0	0	0.0486464	0
f575491c9705ca2a60ccc26f67c978a3	0	0	0	0.04347	0	0.0444262	0	0.00654822	0	0	0	0	0.0203938	0	0.011257	0	0.0170961	0	0.0372871	0	0.03004	0	0	0	0	0	0	0	0	0	0	0	0	0.0207291	0	0	0.0378418	0	0	0	0.10101	0	0.0109392	0	0	0	0	0	0
96c7212fd07b8d19b28f6a0d093eb091	0	0	0	0	0	0	0	0	0.0509075	0	0	0	0	0	0	0	0	0	0.125599	0	0	0	0	0	0	0	0	0	0	0	0	0	0	0	0	0	0	0	0	0.0924159	0	0	0	0	0	0	0	0	0.0800961
8e5fa1223974f71d1bf2a4ab74562e61	0	0.0837237	0	0	0	0	0	0	0	0	0.0318979	0	0.0543835	0	0	0	0	0	0	0	0	0	0	0	0.141481	0.0443737	0	0	0	0	0	0	0	0	0.0714921	0	0	0	0	0	0	0	0	0	0	0.0705882	0	0	0.0444978
a52e3fb46b30115f1849e54db0b935b2	0	0	0	0	0.100274	0	0	0	0	0	0	0	0	0	0	0	0	0	0	0	0	0	0	0	0	0	0	0	0	0	0	0	0	0	0	0	0	0	0	0	0	0	0	0	0	0	0	0	0
c330b248672219bc5ed5a6c37f1ae865	0.18056	0	0	0	0	0	0	0	0	0	0	0	0	0	0	0	0	0	0	0	0	0	0	0	0	0	0	0	0	0	0	0	0	0	0.0753565	0	0	0	0	0	0	0	0	0	0	0.676471	0.141368	0.0924282	0
dc5bb27c541b1eda91c918379381e199	0	0.033942	0	0	0	0	0	0.0829441	0	0	0	0	0	0	0	0	0	0	0	0.0444859	0	0	0.0754901	0	0	0	0.0869476	0.0888079	0.117851	0	0.0703449	0	0	0	0.0579665	0.0273322	0	0	0	0	0	0	0.0481327	0	0	0	0	0	0
bfe5bf013083946dfae781bb00af1c6d	0	0	0	0	0	0	0.151958	0.124416	0.0863214	0	0	0	0	0	0.229642	0	0	0	0	0	0	0	0	0.0827364	0	0	0	0	0	0	0	0	0	0	0	0	0	0	0	0.162732	0	0	0	0	0	0	0	0	0
a219ce8ced4ccdc28653f4c5e11d6cc4	0	0	0	0	0	0	0	0	0.0486941	0	0	0	0	0	0	0	0	0	0	0	0	0	0	0	0	0	0	0	0	0	0	0	0	0	0	0	0	0	0	0	0	0	0	0	0	0	0	0	0
e7ed6613df1cd2d04e5471ef51a17e0f	0	0	0	0	0	0	0	0	0	0	0	0	0	0	0	0.0384922	0	0	0	0	0	0	0	0	0	0	0	0	0	0	0	0	0	0	0	0	0	0	0	0	0	0	0	0	0	0	0	0	0
a92d0ed10de0be927fde01754d3d59be	0	0	0	0	0	0	0	0	0	0	0	0	0	0	0	0	0	0	0	0.0402491	0	0	0	0	0	0	0	0	0	0	0	0	0	0	0	0	0	0	0	0	0	0	0.028442	0	0.0500825	0	0	0	0
d7638e6f315a2716d5af67c6365a2f4c	0	0	0	0	0	0	0	0.0240101	0.0110668	0	0	0	0	0	0	0.0274944	0.0219807	0	0	0	0.00600799	0.0108961	0.00974066	0	0	0	0	0	0	0	0	0	0	0	0	0	0	0	0	0	0	0	0	0.0238062	0	0	0.0100977	0	0
659f2d9e86bdf81299ac7115dc8c73cc	0	0.203652	0	0	0	0	0	0	0.104028	0	0	0	0	0	0	0	0	0	0	0	0	0.0305091	0	0	0	0	0	0.114515	0	0	0	0.0883212	0	0	0	0	0	0	0	0	0	0.0771034	0	0	0	0	0	0	0
c39aa3ea8e80b4f444a7120c5698aec9	0	0	0	0	0	0	0.0391407	0	0.0199203	0.0977945	0.0405974	0.03792	0	0	0	0.140222	0	0	0.0235497	0	0	0	0	0	0	0	0	0.0537521	0	0.272628	0	0	0.0275236	0	0.235731	0.103021	0	0.0262136	0	0.0542441	0	0	0	0	0	0	0.0848211	0	0.0444978
5a7630a8d43eb50639784f4315a5760b	0	0.0610956	0	0	0.0891325	0.0136696	0	0	0	0.0231618	0.0521966	0.161792	0	0	0.0472792	0	0.0268653	0.0250653	0.0353246	0.050841	0.01502	0.0239714	0.0754901	0.0348364	0.0157201	0.0469839	0	0	0	0	0.0351725	0	0.266061	0.0177678	0.0521699	0	0	0.0190644	0.0462905	0	0.0375852	0	0.028442	0	0	0.141176	0	0	0.0422729
1af7faed16f5b5f8129324d03ae88e59	0	0	0	0	0	0	0	0	0	0	0	0	0	0	0	0	0	0	0	0	0	0	0	0	0	0	0	0	0	0	0	0	0	0	0	0	0	0	0	0	0.122152	0	0	0	0	0	0	0	0
058446702c9013a362312adb4e0e8887	0	0.0701469	0	0.0869401	0	0.109357	0	0	0	0	0	0.040448	0	0.0738712	0	0	0	0.0680345	0	0.0381307	0	0	0	0	0	0	0	0.0701115	0	0	0.0680001	0.0747333	0	0.0444194	0	0	0.0662231	0	0.0526028	0	0.0751703	0.280656	0.0240663	0	0	0.0294118	0.0141368	0	0
e80b88fe04768457369e339591a34903	0	0.0678841	0	0.02079	0	0	0	0.0109137	0	0	0	0	0.0135959	0.0430915	0	0	0	0	0.0372871	0.0614329	0.03004	0.0261506	0	0.0195955	0	0.0574248	0.168781	0.0373928	0	0	0	0	0	0.127336	0	0	0.0283813	0	0.0168329	0	0.0587268	0	0.0218785	0	0	0	0	0	0.0333734
da3187736112e7af92df4cba995ec533	0	0	0	0.01701	0	0	0	0	0	0.0308825	0	0	0	0	0	0	0	0	0	0	0	0	0	0	0	0	0	0.0560892	0.0851147	0	0	0	0	0	0	0	0	0.0381288	0	0	0	0	0	0	0	0	0	0	0.0289236
e6e750483248b7827dff5186b2239ec7	0	0	0	0	0	0.17087	0.126632	0	0	0	0	0	0.167683	0	0	0	0	0	0	0	0	0	0	0	0	0	0	0	0	0.0322197	0	0	0	0	0	0	0.085144	0	0	0	0	0	0	0	0	0	0	0	0.0711965
bde1cb4bf056da3587498134cd5fb3ee	0	0.0475188	0	0.0548101	0	0	0	0	0	0	0	0	0.111033	0	0	0	0	0.0859383	0	0	0	0	0	0	0	0	0.0741612	0	0.104757	0	0	0	0	0	0	0	0	0.0357458	0	0.124561	0	0	0	0	0	0	0	0	0
d47d53bc46df8fdc9a8cfef32cb661a2	0	0	0	0	0	0	0	0.106954	0	0	0	0	0	0	0	0	0.107461	0	0.0686867	0	0	0	0	0	0	0	0	0	0	0	0.0351725	0	0	0	0	0	0	0	0	0	0.0493305	0	0	0.0614994	0	0	0	0.0754019	0
cadf22481e032c1dc6955178e844800b	0	0	0	0	0	0	0	0	0	0	0	0	0	0	0	0	0.0634998	0	0	0	0	0	0	0	0	0	0	0	0	0	0	0	0	0	0	0	0	0	0	0	0	0	0	0.0357093	0	0	0	0	0
089f9588f55877d01101f3b2574c32a2	0	0	0	0	0.0579361	0	0	0	0	0	0	0.0910079	0	0	0	0	0	0	0	0	0	0	0	0	0	0	0	0.0373928	0	0	0	0	0	0	0	0	0	0	0	0	0	0.12645	0	0	0	0	0	0	0
5b3f355454402afd438aa7e8b57f953c	0	0	0	0	0	0.140113	0	0	0	0	0	0	0	0	0	0	0	0.23633	0	0	0	0	0	0	0	0	0	0	0	0	0	0	0	0.0651485	0	0	0	0	0	0	0.0704722	0	0	0	0	0	0	0	0
ef266a868e259536b6ed7caf49caf0dd	0	0.011314	0	0	0.0311964	0	0	0.0261929	0.0132802	0	0	0	0	0	0.00900556	0	0	0	0	0.0275389	0.027036	0.00653766	0	0.0261273	0.00898291	0	0	0.0163593	0	0	0.00937932	0	0.0114682	0	0	0	0	0	0	0.0100452	0	0	0.0196906	0	0	0	0	0	0.00889957
c3b21285c027d86c83729d3cadb75eda	0	0	0	0.12285	0.124786	0	0	0	0	0	0	0	0	0	0	0	0	0	0	0	0	0	0	0	0	0	0	0	0	0.0941806	0	0	0	0	0.0425088	0	0	0	0	0	0	0	0	0	0	0	0.187818	0	0.140168
0342b9aa9708da19ffb4c766909ec7f5	0.265368	0.124454	0	0	0	0	0	0	0.143869	0	0.15949	0	0	0	0.123826	0	0	0	0	0	0	0.0806311	0.192378	0	0.0853376	0	0	0.123864	0.248797	0.143749	0.150069	0	0	0	0	0.159788	0	0	0	0.0904068	0	0	0	0	0	0.194118	0	0	0.0912206
8897f7c6126cfef1dc888dffc47b52a4	0	0.05657	0	0.03024	0.113644	0	0	0.0371066	0.0686144	0	0.0985936	0.108704	0.0589155	0	0	0	0	0	0	0	0.0841119	0	0	0	0.0606346	0.0574248	0	0.147234	0	0.0371766	0	0	0.130737	0	0	0.142968	0	0	0.0715398	0	0.0798685	0	0	0	0	0.0705882	0	0	0
af34143d71cd413ed2daa54d923a0cc0	0	0	0	0	0	0.0478436	0	0	0	0	0	0	0	0	0	0	0	0	0	0	0.10514	0	0	0	0	0	0	0	0	0	0	0	0	0	0	0	0.14506	0	0	0	0	0	0	0.013887	0	0	0	0	0
3ac54e964988082204624c60501440f7	0	0.00678841	0	0.02457	0.035653	0.034174	0	0.0152792	0.0199203	0	0	0	0	0.0153898	0	0	0	0	0	0	0.03004	0.0108961	0	0.0152409	0	0	0	0.0093482	0	0	0.014069	0	0	0.00888389	0	0	0.0220744	0	0	0	0.0187926	0	0.0196906	0.00793541	0.0117841	0	0	0	0
0edb54961cbc5b12df97ee1fb5a226c7	0	0	0	0.0642601	0	0	0.0552575	0	0.0265604	0	0	0	0.0702454	0	0	0	0.0928074	0	0	0.0317756	0.222296	0	0	0	0	0	0	0	0	0	0	0	0	0	0	0	0.0567626	0	0	0	0	0	0	0.0416609	0	0	0	0	0
132ba56c6e29a4154e5a3d1bbb05adac	0	0	0	0.01323	0.0579361	0	0	0	0	0	0	0.0960639	0.0385217	0	0	0	0	0	0	0	0	0	0	0	0	0	0	0	0	0	0	0	0	0	0	0	0	0	0	0	0.0822175	0	0.0765747	0	0	0	0	0	0
90209c880fe6f07751dc8b7b815c7715	0	0	0	0	0	0	0	0	0.0154936	0	0	0	0	0.0123119	0	0	0.0122115	0	0	0	0	0	0	0	0	0	0	0	0	0	0	0	0	0	0	0	0	0	0	0	0.0258398	0	0	0	0	0	0	0	0
ef7a9e58589533097987292111ea6f1f	0	0	0	0.14175	0	0	0	0	0	0	0.0956938	0	0.0883733	0	0	0	0	0	0.0745741	0	0	0	0	0	0	0	0	0.0981561	0	0	0	0	0	0	0	0	0	0	0.0862686	0	0	0	0	0	0	0	0	0.109454	0.102345
fb825448c1b6969ac04499bda627a4cd	0	0	0	0	0	0	0.227937	0	0	0.175001	0	0	0	0	0	0	0	0	0.117749	0	0	0	0	0	0	0	0	0	0	0	0	0	0.206427	0	0	0	0	0	0.136767	0	0	0	0	0	0	0	0.137329	0	0.142393
911cd2354408d1593c19cf99b2f289b2	0	0	0	0	0.0401096	0	0	0	0	0	0.0231985	0	0.0770433	0	0.0135083	0	0	0	0.0196248	0.0190654	0.126168	0	0	0	0	0	0	0	0	0	0	0	0	0	0	0.0252297	0	0	0.0273534	0	0	0	0	0	0	0	0	0	0
e7a628af0909f5200fba849c3d2564a2	0	0	0	0	0	0	0	0	0	0	0	0	0	0	0	0	0	0	0	0	0	0	0	0	0	0	0	0	0	0	0	0	0	0	0	0	0	0	0	0	0	0	0	0	0	0	0	0	0
377b944de180b30b19394b916827a983	0	0	0	0	0	0	0	0.0196447	0.307658	0	0	0	0	0	0	0	0	0.0680345	0	0.0360124	0	0	0	0	0	0	0	0	0	0	0	0	0	0	0	0	0	0	0	0	0	0	0	0	0	0	0	0	0
30fb84e73e7e6a04780db0fb6fb9a8d8	0	0.305478	0	0.1323	0	0	0	0	0	0	0	0	0	0	0	0	0	0	0	0	0.159212	0	0	0	0	0	0	0.196312	0	0	0	0	0	0	0	0	0	0	0.294576	0	0	0.26832	0	0.204337	0	0	0.236287	0	0
da8c026000bace4f3f2c91aab138878d	0	0	0	0	0	0	0	0	0	0	0	0	0	0	0	0	0	0	0	0.391899	0	0	0	0	0	0	0	0	0	0	0	0	0.0756898	0	0	0	0	0	0.105206	0	0.194973	0	0	0	0	0	0	0	0.829885
19ac5134c07d5f75f3cba9bd9358324b	0	0	0.0455242	0	0	0	0	0.0327411	0.084108	0	0	0	0.0249258	0.0615593	0.0450278	0.104479	0.0781536	0	0	0	0	0	0.0876659	0	0	0.0574248	0	0	0	0.0297413	0	0	0.0321108	0	0.0367121	0	0	0	0.0315617	0.0883978	0	0	0.0393813	0.0376932	0.129625	0	0	0	0
a77f1f51bd0231a47d2c8c4d1aceab06	0	0	0	0	0	0	0	0	0	0	0	0	0	0	0	0	0.0805959	0	0	0	0	0	0	0	0	0	0.0639321	0	0	0	0	0	0	0	0	0.149276	0	0	0	0	0.544985	0	0	0	0	0	0	0.201883	0
d20de4db333395643550195aee60b5a9	0	0.0248908	0.0119801	0	0	0	0.0138144	0	0	0.0102942	0.0144991	0	0.00679794	0	0	0	0.0146538	0.0214846	0.0313996	0.0148286	0	0.019613	0.0194813	0.0130636	0	0.0182715	0	0	0	0	0.00703449	0.0113232	0	0	0.00966109	0	0	0	0.00841645	0	0	0	0.0131271	0	0	0	0	0	0
ec0aa932b174babe1f4f531d001ba206	0	0	0.0599003	0	0	0	0	0	0.0531208	0	0	0	0	0	0	0	0	0	0	0.0741431	0	0	0	0	0	0	0	0	0	0	0	0	0	0.127336	0	0	0	0	0	0.0100452	0	0	0	0	0	0	0	0	0.0333734
5a155477560b3971f683146b0c3ee1ab	0	0	0	0	0	0	0	0.104771	0.135015	0	0.214586	0	0.0770433	0	0	0	0	0	0	0	0	0	0	0.108864	0	0	0	0	0	0	0	0	0.087158	0.45604	0	0	0	0	0	0	0	0	0	0	0	0	0	0	0
15624dca76255ebd4f4e4fb63db8f0d9	0	0	0.0886525	0	0.111416	0	0.0713743	0.102589	0.0752545	0.0437502	0	0.0884799	0	0	0.0652903	0	0	0	0	0	0	0	0.0706197	0.0979773	0	0	0	0	0	0	0	0.0973798	0	0.0710711	0.0309155	0	0	0	0	0.0281266	0	0	0	0	0	0	0.0969384	0	0.0711965
2117313ffe15db28acc352b8179ab39a	0	0	0	0.01701	0	0	0.0460479	0	0	0	0	0	0	0	0	0	0	0	0	0	0	0	0	0	0	0	0	0	0	0	0.014069	0	0	0	0	0	0	0	0	0	0	0	0	0	0	0	0	0	0
1447873b650bb9eead323ed436a0aa7b	0	0	0	0	0.0111416	0	0	0	0.00885347	0.0180148	0	0.005056	0	0	0.0292681	0.0192461	0.024423	0	0.00588743	0.0127102	0	0.00871688	0.014611	0.0152409	0	0.0391532	0	0	0	0.00991375	0	0	0.0137618	0	0	0	0	0	0	0	0	0	0.0175028	0	0	0	0	0	0.00444978
44c8e250c795c344de62e0766914fc50	0	0.0995633	0	0	0	0	0.0322336	0	0.0309872	0	0	0.02528	0	0	0	0	0	0	0	0	0	0	0.0584439	0	0	0	0	0	0	0	0	0	0	0	0	0	0	0.10962	0	0.0883978	0	0	0	0	0	0.0558824	0	0	0
a38489f7ebe704de9735868f2c26ffa4	0	0	0	0	0	0	0	0.104771	0.132802	0.066912	0	0	0	0	0	0.137472	0	0	0.125599	0	0	0	0	0	0	0.0495941	0	0	0	0	0	0	0	0	0	0.103021	0	0	0.0631233	0	0.0822175	0	0	0.0575317	0	0	0	0	0.10902
35cb3a2bf321cbf7ac637455869845e5	0	0	0	0	0	0	0	0	0.108455	0	0	0	0	0	0	0	0	0	0	0	0	0	0	0	0	0	0	0	0	0	0	0	0	0	0	0	0	0	0	0	0	0	0	0	0	0	0	0	0.0800961
bb3940700a5d45308a19fe99827ca6be	0.101223	0	0	0	0	0	0	0	0	0	0	0	0.117831	0	0.0968098	0	0	0.150392	0	0	0	0	0	0	0	0	0	0	0	0.200753	0.171173	0	0	0	0	0	0	0	0	0	0	0	0	0	0	0	0	0	0
5eeab42ce608747e4d322dd1f3f009bf	0.0136788	0	0.103029	0.0529201	0.0401096	0	0	0.0611167	0.0132802	0.128677	0.110193	0.0556159	0	0.0153898	0.00900556	0	0	0	0	0.0360124	0	0.00871688	0.189943	0.0217727	0.0202115	0.161833	0	0.0444039	0	0.0545256	0	0	0	0.0414581	0	0	0	0	0.0147288	0.0602712	0.0375852	0.0277572	0	0	0	0	0	0.0267555	0
f74d2303d56095090e731c4470533bfe	0.437721	0	0	0	0	0	0.184192	0	0	0	0	0	0	0	0.216133	0.19521	0.15875	0	0	0.127102	0	0	0.175332	0	0.148218	0	0	0	0	0	0	0	0	0	0	0	0.154521	0	0	0	0.0704722	0.234394	0.0918896	0	0	0	0.199935	0	0
6cfab5fa6b4383edd23bd933a25961d1	0	0	0	0.03402	0	0	0	0	0	0	0	0	0	0	0	0	0.112346	0	0	0	0	0	0	0	0	0	0.0562602	0	0	0	0	0.0543515	0.0321108	0.145103	0	0	0	0	0	0	0.0469814	0	0.0328177	0	0	0	0	0	0
748440193d0d591e269eafe2d5eee1f4	0	0.0294164	0.0718804	0.0189	0.00668494	0	0.011512	0.0152792	0.0531208	0.0900739	0.0289981	0	0	0	0	0	0.0464037	0	0.0156998	0	0	0	0	0.0674955	0	0	0.0204583	0	0	0	0.0375173	0.0158525	0.018349	0	0	0	0.0567626	0	0.0462905	0	0.0164435	0	0	0.00991926	0.0206222	0	0	0	0.0422729
ac30d58606c2a6a0becdf415d69f8421	0	0	0	0	0	0.399836	0	0	0	0	0	0	0	0	0	0	0	0	0	0	0	0	0	0	0	0	0	0	0	0	0	0	0	0	0	0	0	0	0	0	0	0	0	0	0	0	0	0.372145	0
b9ba891f0145b4b17cbd92e8f7221cdf	0.0492436	0	0.0694844	0	0.0668494	0	0	0	0	0	0	0	0	0	0	0.0769844	0	0	0	0	0	0.0523013	0	0	0	0	0	0	0	0	0	0.0656748	0	0	0.0386444	0	0	0	0	0	0	0	0	0	0	0	0.0424105	0.0802666	0
0214b3b4787926705177a0dd67028ac3	0	0	0	0	0	0	0	0	0	0	0	0	0.140491	0	0.0270167	0	0	0	0.0353246	0	0	0	0	0	0	0	0	0	0	0	0	0	0	0	0	0	0	0	0	0	0	0	0	0.0257901	0	0	0	0	0.0667468
ed8bbf94efb9c1e1337ff7c31caba302	0	0	0	0	0	0	0	0	0	0	0	0	0	0	0	0	0	0	0	0	0	0	0	0	0	0	0	0.0233705	0	0	0	0	0	0	0	0	0	0	0	0	0	0	0	0	0	0	0	0	0
809bcca401e48828d81a2238bd59784e	0	0.0203652	0	0.00567001	0	0.0273392	0.0253264	0	0.0398406	0	0	0.020224	0.0271918	0.0246237	0.011257	0.0577383	0.024423	0	0	0	0.01502	0.0108961	0	0	0	0.0234919	0	0	0.0163682	0	0.0680001	0	0.00917452	0	0.0154577	0	0	0	0.0147288	0.0180814	0.0234907	0.0339255	0.0218785	0.0317416	0	0	0.0262541	0	0.0133494
f2ee7f9ba3d45a01822d2d42544d93b3	0	0	0	0	0	0	0	0	0	0	0	0	0	0	0	0	0	0.0680345	0	0	0.0811079	0	0	0	0	0	0	0	0	0	0	0	0	0	0	0	0	0	0	0	0	0	0	0	0	0	0	0	0
5cb6b68fa853bda162650197fcfa3ad7	0	0.0746725	0	0	0	0	0	0.0720304	0	0	0	0	0	0	0	0	0.0415191	0	0	0	0	0	0	0	0	0	0	0	0	0	0	0	0	0	0	0	0	0	0	0	0	0	0	0	0	0	0	0	0
1c8802ca52f591ad225cc214cb466dde	0	0	0	0	0	0	0	0	0	0	0	0	0	0	0	0	0	0	0	0	0	0.1678	0	0	0	0	0	0	0	0	0	0	0	0	0	0	0	0	0	0	0.115105	0	0	0	0	0	0	0	0
8f94ba7a4e66ca223954b9cf69e80664	0	0	0	0	0	0.160618	0	0.148426	0	0	0	0	0.0793093	0.270861	0	0	0	0	0	0	0	0	0	0.228614	0	0	0	0	0	0	0	0.176642	0	0	0	0.262809	0	0	0.111518	0	0.124501	0.14187	0.133459	0	0	0	0	0	0.0756463
77afb989814744bcfa9225ad7958eeb2	0	0	0	0	0.0267398	0	0	0	0.0154936	0	0	0	0	0	0	0	0	0.0537115	0.0176623	0.0529594	0	0	0	0.0326591	0	0	0.0332447	0	0	0	0	0	0	0.0533033	0	0	0	0	0	0	0.0681231	0	0.0350056	0	0	0	0	0	0
875aedb358d8801bd7f9a7f341584b7d	0	0.0814609	0	0.04347	0.0401096	0.051261	0	0	0	0	0	0.045504	0.104235	0	0	0	0	0	0	0.033894	0.183244	0	0	0	0.049406	0	0.0690466	0	0	0	0	0	0.10092	0	0	0	0	0	0	0	0.12685	0	0.0262542	0	0	0	0	0	0
a951adc8cb6d3278346fad604dfc4bc4	0	0	0	0	0	0	0	0	0	0	0	0.192128	0.246992	0	0	0	0	0	0	0	0	0	0	0	0	0	0	0	0	0	0	0	0	0	0	0	0	0	0	0	0	0	0	0	0	0	0	0	0
9fb8c2c2e14026c3be9cfff62f64c4db	0	0	0.0215641	0	0.0334247	0	0	0.00436548	0	0	0	0	0	0	0	0	0.0195384	0	0.090274	0	0	0	0	0	0	0	0	0	0	0	0	0	0	0	0	0	0	0	0	0	0	0	0	0	0	0	0	0	0
41d382e754a625050dc2f70d453d163d	0	0.011314	0	0	0	0	0	0	0	0	0	0	0	0	0	0	0	0	0	0	0	0	0	0.0108864	0	0	0	0	0	0	0	0	0	0	0	0	0	0	0	0	0	0	0	0	0	0	0	0	0
2c776536cfd83c14e2d73ef2227dad34	0	0	0	0	0	0	0	0.0327411	0	0	0	0	0	0	0	0	0	0	0.0176623	0	0	0	0	0.163296	0	0	0	0	0	0	0	0	0.0711025	0	0	0	0	0	0	0.0582622	0.0469814	0.0647668	0.072199	0	0	0.147059	0	0	0
341607445bbe489cff7a36ebffae6ffc	0	0	0	0	0	0	0	0	0	0	0	0	0	0	0	0	0	0	0	0	0	0	0	0	0	0	0	0.0327187	0	0	0	0	0	0	0	0	0.0315348	0	0	0	0	0	0.0131271	0	0	0	0	0	0.0533974
fd9276855a6e35641fbbd068c02a817b	0	0	0	0	0	0	0	0	0	0	0	0	0	0	0	0	0	0	0	0	0	0	0	0	0.00449146	0	0	0	0	0	0	0	0	0	0.00966109	0	0	0	0	0	0	0	0.0043757	0	0.0265143	0	0	0	0
14f55063cb601958408782d026af086c	0	0	0	0	0	0	0	0.128782	0	0.0617649	0	0.0758399	0	0	0	0	0	0	0	0	0	0.647228	0	0	0	0	0	0	0	0	0	0	0	0	0	0	0	0	0	0.0200904	0	0	0	0	0	0	0.0262541	0	0
3909128324595f56b229d17736fe3a78	0	0	0	0	0	0	0	0	0	0.21103	0	0	0	0	0.0562848	0.222705	0	0.368819	0	0	0	0	0.0608791	0	0	0	0	0	0	0	0	0	0.043579	0	0	0	0	0	0	0	0	0	0	0	0	0	0	0	0
64d3d3bceee2aa7f4d1a95061faa0e55	0	0	0	0	0	0	0	0	0	0	0	0	0.0181278	0	0	0	0	0	0	0	0	0	0	0	0	0	0	0	0	0	0	0	0	0	0	0	0	0	0	0	0	0	0	0	0	0	0	0	0
886ef648afc55e4a8b6a9c01a04e3ba3	0	0	0	0	0	0	0	0	0	0	0	0	0	0	0	0	0	0	0	0	0	0	0	0	0	0	0	0	0	0	0	0	0	0	0	0	0	0	0	0	0	0	0	0	0	0	0.121173	0	0
cb7c74ebe57ed7a765f5b44aa8350e5f	0.106694	0	0.0455242	0	0	0	0.0621647	0	0	0.154412	0	0	0	0	0	0	0.0341922	0	0	0.016947	0	0	0.0681846	0	0.128006	0	0.0562602	0.0373928	0	0	0	0	0	0	0.0347799	0.0147173	0.0599161	0	0	0	0.0634249	0	0	0	0	0	0.117134	0	0.0444978
34dba51c32a32ebed30cf6151808c373	0.205182	0	0.129385	0.03024	0	0.198209	0	0.0632994	0.0818946	0.144118	0	0	0	0	0.101313	0	0	0	0	0	0	0	0	0.0566091	0.101058	0	0	0	0	0.0867453	0	0.122291	0	0	0	0.079894	0	0.100088	0.100997	0	0	0	0	0	0	0	0	0	0
8b556a1c1e0960d5f2761834e70db05c	0	0.0294164	0.0407322	0.00945001	0	0	0	0	0.00885347	0.0154412	0	0	0.0181278	0	0.0247653	0.0302439	0.0341922	0	0	0.016947	0.01502	0.00871688	0.0243516	0.0108864	0.00673718	0.0104409	0.0281301	0.00701115	0	0.0148706	0.014069	0	0.0114682	0	0	0	0.00946044	0	0	0	0	0	0.0196906	0.0218224	0.0176762	0.0147059	0.0080782	0.0145939	0
eb854d35cc6b492517890ca638a4b794	0	0	0.0287522	0	0	0	0	0	0	0	0	0	0	0	0	0	0	0	0	0	0	0.0283298	0	0.0152409	0	0	0	0	0	0	0	0	0	0	0	0	0	0	0	0	0	0	0.0415691	0	0	0	0	0	0
c824c6f53858b911e85c735d4babb855	0	0.0701469	0.0910485	0	0	0	0	0	0	0	0.060896	0	0	0	0	0	0	0	0.0627993	0	0	0	0	0.0587864	0.0426688	0	0.0895049	0	0	0	0	0	0	0	0	0	0	0	0	0	0	0	0	0	0	0	0	0	0
b646a4c34c21d44058a343f18a28a4bc	0	0	0	0	0	0	0	0	0	0	0	0	0	0	0	0	0.0879228	0	0	0	0	0	0	0	0	0	0	0	0	0	0	0	0	0	0	0	0	0	0	0	0	0	0.00875139	0	0	0	0	0	0
0e335a4c26a1b433d520a6dda8dbfb53	0.0300933	0.0203652	0	0.03213	0.0334247	0	0.0621647	0	0.0464807	0	0	0	0.0566495	0	0.0360222	0	0.0146538	0	0.0313996	0.0233021	0	0	0	0	0	0	0	0.0350557	0	0	0.0257931	0.0203818	0.0321108	0	0	0	0	0.0285966	0.037874	0.0160723	0.0939629	0	0	0	0.0265143	0.0323529	0	0	0.0444978
82d3e498d889b729f3e2a8f3082a2249	0	0	0	0.0680401	0	0	0.108213	0	0	0	0	0	0	0	0	0	0	0	0.105974	0	0	0	0	0	0	0	0	0	0	0	0.0726898	0	0	0	0	0	0	0	0.0694357	0.0160723	0	0	0	0.0674509	0	0	0	0.155669	0
15f156b16ec70cee342686284e40f70f	0	0	0	0	0	0.126444	0	0	0	0	0	0	0.0883733	0.0769491	0	0	0	0	0.0274747	0	0.0901199	0	0	0	0	0.0704758	0	0.046741	0	0	0	0	0	0	0	0	0	0	0	0	0	0	0.100641	0	0	0	0	0	0
bf3e02ee4ea6e7807865e2aa76be31ff	0	0	0	0	0	0	0	0	0	0	0	0	0	0	0	0	0	0	0	0	0	0	0	0	0	0	0	0	0	0	0	0	0	0	0	0	0	0	0	0	0	0	0	0	0	0	0	0	0
17607e96fc5c1f79a86323fefae3ae9b	0	0	0	0	0	0	0	0	0.0332005	0	0	0	0	0	0	0	0.048846	0	0	0	0	0	0	0	0	0	0	0	0	0	0	0.0203818	0	0	0	0	0	0	0	0	0	0	0	0	0	0	0	0	0
7a1cae0ce67e94212d06733bd8a7458b	0	0.0475188	0	0.0661501	0.0289681	0	0	0	0	0	0	0.045504	0.0362557	0	0.0427764	0	0	0	0	0.0529594	0	0	0	0.0892682	0	0.0469839	0.0460311	0.0233705	0	0	0.042207	0.0883212	0	0	0	0	0	0	0.0273534	0.0261175	0	0	0	0.0753864	0	0	0	0	0
e268133e13bf77038da16ae245eb4eb2	0	0	0	0	0.0423379	0	0.0782815	0.0196447	0	0	0.0782949	0.027808	0.0634475	0	0.0337709	0	0.0586152	0	0	0.0656696	0.16522	0	0.0316571	0	0.0359316	0	0.0843903	0	0	0	0	0	0	0	0.061831	0.0420495	0.0567626	0	0.0778521	0.048217	0	0.0832717	0	0	0	0.179412	0	0	0
f3c947539dedd7daa6e1b4f280b76769	0	0	0	0	0	0	0	0	0	0	0	0	0	0	0	0	0.0634998	0	0	0	0	0	0	0	0	0	0	0	0	0	0	0	0	0	0	0	0.116679	0	0	0	0	0	0.0897018	0	0	0	0	0	0.0845459
2066dee72f92f47a94e2d9dad5641b52	0	0	0	0	0	0	0	0	0	0	0	0	0	0.110807	0	0	0	0	0	0	0	0	0	0	0	0	0	0	0	0	0	0	0	0	0	0	0.0946044	0	0	0	0.0892647	0	0.0481327	0	0	0	0	0	0.082321
98072c4199bf94aa59697b420d1a07ed	0.177824	0.0543072	0	0	0.106959	0	0	0	0.0553342	0.0437502	0.0492968	0	0	0	0	0	0.0415191	0	0	0	0.0630839	0	0	0	0	0	0	0	0.21606	0	0.0633104	0.0837919	0	0	0	0	0	0	0	0	0.0164435	0.0555144	0.0612598	0.0734025	0	0.0294118	0.0363519	0.0291878	0.0378232
069b45837518f4f0d20522b66c0c4e52	0	0	0	0.01701	0.0178265	0.0375914	0	0.0261929	0.0398406	0	0	0	0.0226598	0	0	0	0.0268653	0	0.0745741	0	0	0	0	0	0	0	0.0664894	0	0	0	0	0	0	0	0	0	0.0409952	0	0	0	0.0234907	0	0	0	0	0	0	0	0
2b1e8e2f64a75738bb26953684b15872	0	0	0	0	0	0	0	0	0.0641877	0.0694855	0	0.224992	0	0	0	0	0	0	0	0	0	0	0	0	0	0.394143	0.286416	0	0	0	0.215724	0.0634101	0	0	0	0	0	0	0	0	0	0	0	0	0	0	0.242346	0.316202	0
7df48699c58475ec9e1ab98b517c38b0	0	0	0.0527123	0.0189	0	0	0.011512	0	0	0	0	0	0.0249258	0	0.0337709	0	0	0	0.0569118	0	0	0.0108961	0.0340923	0.02395	0.0269487	0	0	0.0186964	0	0.0446119	0	0.0271758	0	0.0148065	0.0212544	0	0	0	0	0	0.0305379	0	0	0	0	0.0588235	0	0.0340525	0
0d85f5c6e9ed16ae244a971e71d5700a	0	0.119928	0	0	0	0	0	0	0.110668	0	0	0	0	0	0	0.09898	0	0	0	0	0	0	0	0	0	0	0	0	0	0	0	0	0	0	0	0	0	0	0	0	0	0	0	0.0634832	0	0	0.0727038	0	0
af74c06f13de9502a79900b3ccea668f	0	0	0	0	0	0	0	0	0	0	0	0	0	0.1816	0	0	0	0	0	0	0	0	0	0	0.119024	0	0	0	0	0.104094	0	0.138143	0	0	0	0.128251	0	0.221624	0.0820603	0	0	0	0	0.101176	0.120787	0	0	0	0.0978953
f36367ae4ded2530cb06a9cb5584f295	0.0820726	0	0	0	0	0	0	0	0	0	0	0	0.0951712	0	0	0	0	0	0	0	0	0	0	0	0	0	0	0	0	0	0	0	0	0.162871	0	0	0.132446	0	0	0	0	0	0	0	0	0	0	0	0
bd5c8a9460ccda18e6624b01f861b5d7	0	0	0.0263561	0	0	0	0	0	0.0154936	0	0	0	0	0	0.0157597	0	0	0	0.0196248	0.0317756	0	0	0	0	0	0	0.035802	0	0	0	0.0445518	0	0	0	0	0	0	0	0	0	0	0	0	0	0	0	0.0100977	0.060808	0
b3c01405c14f9e3ddeb48d38c5d7f77b	0	0	0	0.0812701	0	0	0	0	0	0	0	0	0.192608	0	0	0	0.0903651	0	0	0	0	0	0	0	0	0	0	0	0	0	0	0	0	0.180639	0	0	0	0	0	0	0.0563777	0	0	0	0	0	0	0.145939	0
db3704502077ead2a71f6a885d529d9b	0	0	0	0	0	0	0	0	0	0	0	0	0	0	0	0	0	0	0	0.0296572	0	0	0	0	0	0	0	0	0	0	0	0	0	0	0.0231866	0	0	0	0	0	0	0	0.0306299	0	0	0	0	0	0
8e08309fb15738df049f327c95121527	0	0	0	0.02646	0	0	0	0.0785786	0.0243471	0	0	0.0631999	0	0	0	0	0	0.239911	0	0	0	0	0	0.0370137	0	0	0	0	0	0	0	0	0.0458726	0	0	0	0	0.090556	0	0	0	0	0.229724	0.0872895	0	0.0676471	0	0	0
cff5cf0888029dd827fe3b2f49c7dde7	0	0.165185	0	0	0	0	0	0	0	0	0	0.0783679	0	0	0	0.137472	0	0.239911	0	0	0	0	0	0	0	0.0234919	0.107406	0	0	0	0	0	0	0	0.0463732	0	0	0	0	0.0843797	0.197322	0	0	0	0	0.194118	0.0605865	0	0
08a920fbbedea9af3e61732d897df0de	0	0.0859865	0	0.00945001	0	0	0	0.0545685	0	0	0	0	0	0.200068	0.135083	0.0522394	0.048846	0	0.041212	0	0	0	0	0	0.0538975	0	0	0	0	0	0.0398621	0	0	0	0.0154577	0	0	0	0	0	0	0.0555144	0	0	0	0	0	0	0
388f7b452c15a0b6aa107767c19e1aec	0	0	0	0	0	0.051261	0	0	0	0	0	0	0	0	0	0	0	0	0.0941989	0	0	0	0	0	0	0.0417635	0	0	0	0	0	0	0	0	0	0	0	0	0	0	0	0	0	0	0	0	0	0.442682	0
ea3176234b42a0d4c8a18c8a84c77bea	0	0	0	0.01134	0.0534795	0	0	0	0.0243471	0	0	0	0	0	0	0	0	0.0179038	0.00981239	0	0.018024	0	0.0706197	0.00870909	0	0	0	0.0093482	0	0	0	0	0	0.029613	0	0.00420495	0.0189209	0	0	0	0	0	0.00656355	0.00595155	0	0	0	0	0
cf1ce765d655a8c0c3a679c788d648e9	0	0	0.0311482	0.04158	0	0	0.0322336	0	0	0	0	0	0.0793093	0	0.0202625	0	0	0	0	0.0254205	0	0	0	0.0261273	0	0	0	0.0093482	0	0	0	0.038499	0	0	0.00966109	0	0.07253	0	0	0	0.0422833	0	0	0.013887	0	0	0	0	0.0222489
a350bb7a9cd9c2f227c9912a11ea5e10	0	0	0	0	0	0	0	0	0.0531208	0	0	0	0	0	0	0	0	0	0	0	0	0	0	0	0	0	0	0	0	0	0	0	0	0	0	0	0	0	0	0	0	0	0	0	0	0	0	0	0
ce59a474fef3c6fbf7edad3af61bf076	0	0	0.0263561	0.04158	0	0	0.023024	0.0130964	0.0243471	0	0	0	0.0521176	0	0	0	0.0464037	0	0	0	0	0	0	0	0	0	0.0639321	0	0	0	0	0	0	0	0	0	0	0	0.0336658	0	0	0	0	0.0238062	0.0382984	0	0	0	0
0c4a77621b1284b6399f1e5bc49ef0ff	0	0.0882493	0	0.26271	0.133699	0	0	0.133147	0	0	0	0	0	0	0.0990612	0	0.151423	0	0	0	0	0	0.124193	0	0.172921	0	0	0	0	0	0	0.108703	0	0	0	0	0	0	0	0.261175	0	0	0.192531	0	0	0	0.0969384	0	0
f1d004bdac2863a1a8bae3ba78b0f512	0	0	0.179701	0	0	0	0	0	0	0	0	0	0	0	0	0.321685	0	0	0	0	0	0	0	0	0	0	0	0	0	0	0	0	0	0	0	0	0	0	0	0	0	0	0	0	0	0	0	0	0
81737fb4bfa2cb25862d66199a446deb	0	0.0181024	0.0191681	0.01323	0	0.0444262	0.0276288	0.0305583	0.0309872	0.0154412	0	0	0.0339897	0	0.0247653	0	0.0122115	0.0179038	0.00784991	0.0254205	0.027036	0	0.00487033	0.0457227	0.0291945	0.0130511	0.0332447	0	0	0	0.0304828	0.0113232	0	0.0148065	0	0.0147173	0.0189209	0	0	0.0301356	0.0305379	0.0123365	0.0196906	0	0	0.0382353	0	0.0243232	0.00889957
0067e4e85c427e77577c6d0a95a4fe33	0	0.0543072	0	0	0.0178265	0	0.0299312	0	0	0.0823532	0	0	0	0	0.0450278	0.074235	0	0.060873	0	0	0.0540719	0	0.0316571	0	0	0	0.0332447	0	0	0	0	0	0.0802771	0	0.10434	0	0	0	0	0.124561	0	0	0.0175028	0.130934	0.232736	0.273529	0	0	0.0800961
6cd4fcee0e772ffaee1adc2ebc4f743f	0	0	0	0.0907201	0.0891325	0	0	0	0.0973882	0	0	0	0.149555	0	0	0	0	0	0	0	0	0	0	0	0	0	0	0	0	0	0	0	0	0	0	0	0	0.128685	0	0	0	0	0	0.0972087	0	0	0	0	0
cb3c047cec379615be73183e57e2a28c	0	0	0	0	0	0.0102522	0	0	0	0	0.0434972	0	0.0929052	0	0	0	0	0	0	0	0.16522	0.00653766	0	0	0.0134744	0	0	0	0	0.0495688	0	0.0181172	0	0.103645	0	0	0	0	0.0441863	0.0321447	0	0	0	0	0	0	0	0	0.082321
905dba0923eb11df1b33b410c27222d4	0	0	0	0	0	0	0	0.0130964	0	0	0	0	0	0	0	0	0	0	0	0	0	0	0	0	0	0	0	0	0	0	0	0	0	0	0	0	0	0	0	0	0	0	0	0	0	0	0	0	0
0f0481d4c22e57005457d6329eb81cf5	0	0.0429932	0	0	0	0	0	0	0	0	0	0	0	0	0	0	0	0	0	0	0	0	0	0	0	0	0	0	0	0	0	0	0	0	0	0	0	0	0	0	0	0	0.0218785	0	0	0	0	0	0
be8b875dcd07c67139dfa5cacddd4726	0	0	0	0	0	0	0	0.152792	0	0	0	0	0	0	0	0	0	0	0	0	0	0	0	0	0	0	0	0	0	0	0	0	0	0	0	0	0	0	0	0	0	0	0.179404	0	0	0	0	0	0
50132d4e113ede7181de014846169fa5	0	0	0	0	0	0	0	0	0	0	0.330579	0	0	0	0	0	0	0	0	0	0	0	0	0	0	0	0	0	0	0	0	0	0	0	0	0	0	0	0	0	0	0	0	0	0	0	0	0.403765	0
0bf217da942a06dab398ef75e195c269	0	0	0.0167721	0.01323	0	0	0	0.0611167	0	0	0	0	0.0203938	0	0	0	0.024423	0	0.0176623	0.0423675	0	0	0	0	0	0	0	0	0	0	0	0	0	0	0	0	0	0	0	0	0	0	0	0.0178547	0.0147301	0	0	0	0.0177991
8835e150f6663f0500ffe2d2bac62c78	0	0.0610956	0.0910485	0.02835	0	0	0	0.0349238	0	0	0	0.042976	0	0	0.0450278	0	0	0	0	0.0275389	0	0	0.165591	0	0.074109	0	0.0434738	0	0	0	0.124276	0.0724687	0	0	0	0.0588693	0	0.128685	0	0	0	0.135702	0.0262542	0.0337255	0	0	0.102997	0	0.0311485
1e27996ea264f6319ca35cf3ce38a7cb	0	0	0	0	0	0	0	0	0	0	0	0	0	0	0	0	0	0	0	0	0	0	0	0	0	0	0	0	0	0	0	0	0	0	0	0	0	0	0	0	0	0	0	0	0	0	0	0	0.0934455
148cd2f6183f1477515e1c0c00f8f9cd	0.0273575	0	0	0	0	0	0	0	0	0.0180148	0.00579962	0	0.0362557	0.0153898	0.0202625	0	0	0	0	0.0190654	0	0	0	0	0	0.0261022	0.0332447	0	0	0	0.014069	0	0.0321108	0	0.01739	0	0	0	0.0210411	0	0	0	0	0.0218224	0	0.0529412	0	0	0
f61aef190006616f02cdb7c7bdca5c8c	0	0	0	0.03402	0	0	0.0368383	0	0	0	0	0	0	0	0.0337709	0	0.0634998	0	0	0.033894	0.0660879	0	0	0	0	0	0	0	0	0	0	0	0.121562	0.0384968	0	0.0315371	0.110372	0	0	0	0.0916138	0	0.0525084	0	0	0	0	0	0.0133494
9ccc29216935891a5fe810c822505b25	0	0	0	0	0	0	0	0	0.159363	0	0	0	0	0	0	0	0	0	0.0392495	0	0	0	0	0.0413682	0	0	0	0	0	0	0	0	0	0	0	0	0	0	0	0	0	0	0	0.277739	0	0	0	0	0.10902
befd52a2b1d58fc3b0500933f94888dd	0	0	0	0	0	0.116192	0	0.0261929	0.0752545	0	0	0	0	0	0	0	0	0	0	0.0635512	0	0.237535	0	0	0	0	0	0	0	0.0520472	0	0	0	0	0	0	0.0882974	0	0	0	0	0	0	0	0	0	0	0	0
3f864d702eef2137811238ae9dffb96b	0	0	0	0	0	0	0	0	0	0	0	0	0	0	0	0	0	0	0	0.203364	0	0	0	0	0	0	0	0	0	0	0	0	0	0	0	0	0	0	0	0	0	0	0.00875139	0	0	0	0	0	0
f4739e22e8b6868c425317d4bbce6313	0	0	0	0	0	0	0	0	0	0	0	0	0.120097	0	0	0	0	0	0.100086	0.146168	0	0	0	0	0.195378	0	0.0664894	0	0	0	0	0.0724687	0	0	0	0.0504594	0	0	0	0	0	0	0	0	0	0	0	0	0
214e0426195b4ddf208ef71fa97f5829	0	0	0	0	0	0	0	0	0	0	0	0	0	0	0	0	0	0	0	0	0	0	0	0	0	0	0	0	0	0	0	0	0	0	0	0	0	0	0	0	0	0	0	0	0	0	0	0	0
fb0265a38d5a2d5f7a002536ba2e63d4	0	0	0	0	0	0	0	0	0	0	0	0	0	0	0	0	0	0	0	0	0	0	0	0	0	0	0	0	0	0	0	0.430283	0	0.909118	0	0	0	0	0	0	0	0	0	0	0	0	0	0	0.153518
ccb246f5f28cf1a8877fa6ad27c6b317	0	0	0	0	0	0	0	0	0	0	0	0	0	0.0369356	0	0	0	0	0.0745741	0.0699064	0.108144	0	0	0	0.0336859	0	0	0	0	0	0	0	0	0.100684	0	0	0.0378418	0	0	0	0.136246	0	0	0	0	0	0	0	0
66177cdfdd8bea7f8e8a741968d53baf	0	0	0	0	0	0	0	0	0	0	0	0	0	0	0	0	0	0	0	0.271152	0.114152	0	0	0	0.175167	0	0	0	0	0	0	0	0	0	0	0	0	0	0	0	0	0.175796	0	0	0	0	0	0	0
d1ebdeec57a8a69ce11912d20331122b	0	0	0	0	0	0	0	0	0.0619743	0	0	0.156736	0	0	0	0	0	0	0	0	0	0	0	0	0	0	0	0	0	0.138793	0	0	0	0	0.0985431	0.0462544	0	0	0	0.134606	0	0	0	0.0436447	0	0	0	0	0
735e9e9bfe2fd4e65a469d9c1d891c32	0	0.0384676	0	0.0510301	0.035653	0.102522	0.0483503	0	0	0	0.0434972	0	0.117831	0	0	0	0.0293076	0	0	0	0.102136	0	0	0	0	0	0.0664894	0	0	0	0	0	0	0	0	0	0	0	0.0231452	0	0.0634249	0	0	0.0277739	0	0	0	0	0
d951bb250962046dfa6d2c1e7f275e70	0	0.0271536	0.0383362	0	0.0289681	0	0	0.0261929	0	0.0746326	0.060896	0	0.0181278	0	0.0382736	0	0.0586152	0	0.0196248	0	0	0.0566597	0.0194813	0.0217727	0.0291945	0	0	0.0560892	0	0	0.0164138	0.0339697	0.0137618	0.0118452	0	0	0	0.0285966	0	0.0241085	0	0.0246731	0.0240663	0.00991926	0	0.0323529	0	0.0437818	0.0400481
d08ffb22bd3835f5c3d0147288f9a87e	0	0	0.0910485	0	0	0	0	0.0632994	0.0243471	0.00772062	0.0231985	0	0	0	0	0.0357428	0	0.0358076	0.0353246	0	0	0.0130753	0.0267868	0.111041	0.0426688	0	0.0127864	0.0233705	0	0	0.0468966	0	0	0.0148065	0	0.0588693	0.0346883	0.0142983	0	0.0361627	0	0	0	0	0	0	0.0484692	0.0413495	0
5ad3f854ac5dfcd6d498fc7543f9621e	0	0	0	0	0	0	0.0621647	0	0	0	0	0	0	0	0	0	0	0.372399	0	0	0.0450599	0	0	0.134991	0	0	0	0.0701115	0	0	0	0	0	0	0	0	0	0	0	0	0	0	0	0	0	0	0	0	0
76362943edd3d536018cfe58e7b5760b	0.965721	0.106352	0	0	0	0	0	0	0	0	0	0	0	0	0	0	0	0	0	0	0	0	0	0	0.0696176	0	0.0716039	0	0	0	0	0	0	0	0	0	0	0	0	0	0	0	0	0	0	0	0	0	0
281555914a0a37859e0ba13e79286a89	0	0	0	0.0529201	0	0	0.0644671	0.0720304	0.0641877	0	0	0	0	0	0	0	0	0	0	0	0.102136	0	0	0	0	0	0	0	0	0	0	0	0	0.189523	0	0	0	0	0	0	0.098661	0	0	0.0714187	0	0	0	0	0
c7edd5ea1fe7ba6ca748e471878cd87e	0	0	0	0	0	0	0.135841	0	0.201417	0.0977945	0	0	0	0.237003	0	0	0.175846	0	0	0	0	0.0762727	0	0	0	0	0	0	0	0	0	0	0	0	0	0	0	0	0	0	0	0	0	0	0	0	0	0	0
44aa0088ccfb6b6da9f9520be6484b29	0	0	0	0	0	0	0	0	0	0	0	0.121344	0	0	0	0	0	0	0.156998	0.067788	0	0	0	0	0	0	0	0.229031	0	0	0	0	0	0	0	0	0	0	0	0.190859	0	0	0	0	0	0	0	0	0.10902
c977d858d471186281b3fdc00f8ab2b4	0	0	0	0	0	0.0922698	0	0	0	0.0360295	0	0	0	0	0	0	0	0	0	0	0	0	0	0	0	0	0.327332	0	0	0	0	0.0362343	0	0	0	0	0.0536092	0	0	0	0	0	0	0	0	0	0.0141368	0	0
1e09040c2d0fbd9a66b9ca9f8c1dcab9	0	0	0	0	0	0	0	0.0392893	0.0309872	0.113236	0	0	0	0	0	0	0	0	0	0	0	0	0	0	0	0	0	0	0	0	0	0.133614	0	0	0	0	0.078837	0	0.0399781	0	0.0493305	0	0	0	0	0	0	0	0
c3d6ffb69e666f0e4fc2506962fca170	0	0	0	0	0	0	0	0	0	0	0	0	0	0	0	0	0	0	0	0	0	0	0	0	0	0	0	0	0	0	0	0	0	0	0	0	0	0.123919	0	0.14666	0	0	0	0	0	0	0	0	0
ecca9cefe61ab7d3d234bfc66141aa29	0	0	0	0	0	0	0	0	0	0	0.0869943	0	0	0	0	0	0	0	0	0	0	0	0	0	0	0	0	0	0	0	0	0	0	0.0325743	0.158442	0	0	0	0	0	0	0	0.0481327	0.0555478	0	0	0	0	0
de8c8e809f39b0a5e38603c44cb072d8	0	0	0.0263561	0	0	0	0	0.0283756	0	0	0	0	0.0453196	0	0	0	0.0415191	0	0	0	0.0901199	0	0	0	0	0	0	0	0	0	0	0	0.018349	0	0	0	0	0	0	0	0.0916138	0	0	0	0	0	0	0	0
95d77bf4c918d11a1bfd1e275396747d	0	0	0.119801	0.0737101	0.0891325	0	0.0943983	0	0	0	0	0.042976	0.0362557	0	0.0607875	0	0	0	0.0215873	0.0656696	0	0	0	0	0	0	0	0	0.147314	0	0	0.0724687	0.0596344	0	0	0.0588693	0	0.0524271	0.0336658	0.106479	0	0	0	0	0	0	0.0828015	0	0
e0ea9dbef04e93dbbc85493586f611a2	0	0.106352	0	0.0756001	0	0	0	0	0.0996016	0	0	0	0	0	0	0	0	0	0	0	0	0	0	0.0391909	0.107795	0	0	0	0.117851	0.0892238	0	0	0.0527535	0	0	0	0	0	0	0.0803616	0.0845666	0	0	0	0	0	0.0585669	0	0
8560d3eee553357a60df0829ff311c98	0	0	0	0	0	0	0	0	0.0398406	0.0257354	0.0289981	0	0	0	0.0247653	0	0	0	0	0	0	0	0	0.0413682	0	0	0	0	0	0	0	0	0	0	0.0135255	0	0	0.0166814	0	0.0200904	0	0	0	0	0	0	0	0.0413495	0
f776b3690d0d3344900489ef3c0384be	0	0.0656213	0	0.0189	0	0	0.0506527	0.0807613	0	0	0	0	0	0	0	0	0	0	0	0	0	0	0	0.0609637	0	0.0626452	0.0562602	0.0257075	0	0	0.0398621	0.070204	0.061928	0	0	0	0	0	0.0483946	0	0	0	0	0	0.111949	0	0	0	0
a0a73ba11e09cc1929d0a0e4686febc7	0	0	0.0622963	0	0	0	0	0	0.0575476	0	0	0	0	0	0	0	0	0	0	0	0	0	0	0	0	0	0	0	0	0	0	0	0	0	0	0	0	0	0	0	0	0	0	0	0	0	0	0	0
d0e92037e05392dc12f7d61f495a9445	0	0.011314	0	0.01701	0.0133699	0.017087	0	0	0	0	0	0	0.0181278	0	0	0	0	0	0	0	0	0	0	0	0	0	0.0230155	0	0	0	0	0	0.0114682	0	0	0	0.0283813	0	0.0105206	0	0.0352361	0	0	0	0	0	0	0	0
23ff33335aedb93e5a91d121003e2c46	0	0	0	0.00945001	0	0	0	0	0	0	0	0.015168	0.0249258	0	0	0	0.048846	0	0	0	0.0390519	0	0	0	0	0	0	0	0	0	0	0	0	0	0	0.0126148	0	0	0	0	0.0375852	0	0.0175028	0	0	0	0	0	0.0778712
4c1ac36e9eef18c7bd7c2813baa33d2c	0	0	0	0	0	0	0	0	0	0	0	0	0	0	0	0	0	0	0	0	0	0	0	0	0	0	0	0.0771226	0	0	0	0	0	0	0	0	0	0	0	0	0	0	0.0962653	0	0.153193	0	0	0	0
1660a8c47f469ce9917d8f95ccf5d82b	0	0	0	0	0	0	0	0.0632994	0	0	0	0	0	0	0	0	0	0	0	0	0	0	0	0	0.0651261	0	0	0	0	0	0	0.0905859	0	0	0.0830854	0	0.0567626	0	0.0778521	0	0	0	0.043757	0	0.114895	0	0	0	0
2a5ca076d5675891c36d264c4e0384d7	0	0	0	0	0	0	0	0	0	0	0	0	0	0	0	0	0	0	0	0.0296572	0	0	0	0	0	0	0	0	0	0	0	0	0	0	0	0	0	0	0	0	0	0	0	0	0	0	0	0	0
42319c30f46a4dc19c75f6e95ac12355	0	0	0	0	0	0	0	0	0	0	0	0	0	0	0	0	0	0	0.045137	0	0	0	0	0	0	0	0	0	0	0	0	0	0	0	0	0	0	0	0	0	0	0	0	0	0	0	0	0	0
426d17249e23b614e835797b7c975b43	0	0	0.0407322	0.0189	0	0	0.0483503	0	0.0686144	0.0540443	0	0	0.113299	0	0.0585361	0	0	0	0.045137	0.0571961	0	0	0	0	0.0516517	0	0	0	0.0491047	0	0	0	0	0	0	0	0	0.0285966	0.0420822	0.0381718	0	0	0	0.0634832	0	0	0	0	0
cf777d8baafdf79a3083bb7c6011dd3d	0	0.033942	0	0.02646	0	0.0205044	0.131237	0	0.0265604	0	0	0	0.101969	0.0646373	0	0	0	0	0	0	0.0630839	0	0.029222	0	0	0	0	0.0210334	0	0	0	0.0181172	0	0	0	0.0105124	0.0441487	0	0	0	0	0	0	0	0	0	0	0.0243232	0.0333734
353e47b10c663d9deb402afe58db1431	0	0.022628	0.0263561	0	0.00891325	0	0	0	0	0	0	0	0.0181278	0	0	0	0.0219807	0	0	0.016947	0	0.0174338	0	0	0	0	0	0	0	0	0.014069	0	0.0481662	0	0	0	0	0	0	0	0	0	0.0218785	0	0	0	0	0	0
7c7f438acd3b84f255bc52bc2c61a738	0	0	0.0910485	0	0	0	0	0	0	0	0	0	0	0	0	0	0	0	0	0	0	0	0	0	0	0	0	0	0	0	0	0	0	0	0	0	0	0	0	0	0	0	0	0	0	0.0411765	0	0	0
807c673c407e7550dbf21983459d55ec	0	0	0	0.02079	0.0445663	0.133279	0	0	0	0	0	0	0.0815753	0	0	0	0	0	0	0.033894	0.0660879	0	0	0	0	0	0	0	0	0	0	0	0	0	0	0	0	0	0	0	0.0587268	0	0	0	0	0	0	0	0
7885b427a1e78495cf25ae4fcd656955	0.155938	0	0	0	0	0	0	0	0	0	0	0	0	0	0	0	0	0	0.0372871	0	0	0	0	0	0	0	0	0	0	0	0	0.0973798	0	0	0	0	0	0.22639	0	0	0	0	0	0	0	0	0.115114	0	0
1cb42db472a717113be978392ee756c6	0	0	0	0	0	0	0	0	0.00664011	0	0	0	0	0	0	0	0	0.00716153	0	0.00635512	0	0	0	0	0	0	0	0	0	0	0	0	0	0	0	0	0	0	0	0	0	0	0	0	0	0	0	0	0
e02a5106abad4b5be4f9b872c0a5a7ef	0	0	0.115009	0	0	0	0	0	0	0	0	0	0	0	0	0.305188	0	0	0.0333621	0.050841	0	0	0	0	0	0	0	0.0514151	0	0.0421334	0.0750346	0.0996445	0	0	0	0	0	0	0	0	0	0	0	0	0	0	0	0	0
daeb4c22e508892e6723d39b5203843d	0	0	0	0	0	0	0	0	0	0	0	0	0	0	0	0	0	0	0	0	0	0	0	0	0	0	0	0	0	0	0	0	0	0	0	0	0	0.0500441	0	0.0823707	0	0	0	0	0	0	0.0848211	0	0
8c884a35f028e241364395ac2bfd68be	0.21886	0	0	0	0	0	0	0	0	0.0463237	0	0.222464	0	0	0	0	0	0	0	0	0	0	0	0.374491	0	0	0	0	0	0	0	0.0792626	0	0	0	0.0819965	0	0	0	0	0	0	0.185967	0	0	0	0	0	0
0f755a598012d80a35c0105bebad66cf	0	0.110877	0	0	0	0	0	0	0	0	0	0	0	0	0.0427764	0	0	0	0	0	0	0.156904	0	0.0479	0	0	0	0	0	0	0	0	0	0	0	0	0	0	0	0	0	0	0.0525084	0	0	0	0	0	0
71292f3c965dc20dfa85577d0daebf54	0	0	0	0	0	0	0	0	0	0	0	0	0	0.215458	0	0	0	0	0	0	0	0	0	0	0	0.292344	0	0	0	0	0	0.0837919	0	0	0	0	0	0	0	0	0	0	0	0	0	0	0	0	0
bf331938f6bb1c82608f3ddf78a9ded1	0.0930156	0	0	0	0	0	0.0782815	0	0.139442	0	0	0	0	0	0	0	0.219807	0	0	0	0	0	0	0	0	0	0	0	0	0.039655	0	0	0	0	0	0	0	0	0	0	0	0	0	0	0	0	0.119153	0	0
1cff93d0adce3abe1e1258c8f3db31f6	0	0	0	0	0	0	0	0	0	0	0	0	0	0.320108	0	0	0	0	0	0	0	0	0	0	0	0	0	0	0	0	0	0	0	0	0	0	0	0	0	0	0	0	0	0	0	0	0	0	0
cd09165b6dc70d9ceda3d2b166279da5	0.451399	0	0	0	0	0	0	0	0	0	0	0.207296	0	0.344732	0	0	0	0	0	0	0	0	0.299525	0	0	0	0	0	0	0.376723	0	0	0	0	0	0	0	0	0	0	0	0	0	0	0.188546	0.232353	0	0	0
b1ea990ecbd3bfb35855d247b3d4ea5c	0	0	0	0	0	0	0	0.0392893	0.0354139	0	0	0	0	0	0	0	0.0561729	0	0	0.0529594	0	0	0	0	0.0381774	0	0	0	0	0	0	0.076998	0	0	0.0502377	0	0	0.0571932	0	0	0	0	0	0	0.0883809	0	0	0	0
c069ad9fda5e19e707357dbad9fc48b6	0	0.117666	0.110217	0	0	0	0	0	0	0	0	0	0	0	0	0	0	0	0.0667242	0	0	0	0.129064	0	0	0	0	0.0514151	0	0	0	0.0339697	0	0	0	0	0	0	0.0715398	0	0	0	0.0459448	0.053564	0	0	0.0888602	0	0
7e660c1e53f28a4c9536979233b940dd	0	0.16971	0	0	0	0	0	0	0	0	0	0	0	0	0	0	0.124557	0	0	0	0	0	0	0	0	0	0	0	0	0	0	0.147202	0	0	0	0	0	0	0	0	0	0	0	0	0	0	0	0	0.182441
29aaaf4d151647410c698d21d1876a82	0	0	0	0	0	0	0.174982	0	0	0	0	0	0.387483	0	0	0	0	0	0	0	0	0	0	0	0	0	0	0	0	0	0	0	0	0	0	0	0	0	0.140975	0	0.096312	0	0	0	0	0	0	0	0
75363f0b74a8164670b642196128b4fe	0	0.104089	0	0	0.0423379	0	0	0.0392893	0	0	0	0	0.0725114	0	0	0	0	0	0	0	0.0901199	0	0	0	0	0	0	0	0	0	0	0	0.0665153	0	0	0	0	0	0	0	0.0422833	0	0	0	0	0	0	0	0.0400481
85a2b505a0a37113a1ac0896ccdab4e1	0	0	0	0	0	0	0	0	0	0	0	0	0	0	0	0	0.0146538	0	0	0	0.01502	0	0	0	0	0	0	0	0	0	0	0	0	0	0	0	0	0	0	0	0.0258398	0	0	0	0	0	0	0	0
0412c0b91d37de4aba9a06f1fea7c7e1	0	0	0	0	0	0	0	0	0	0	0	0	0	0	0	0	0	0	0.0726117	0	0	0	0	0	0	0	0	0	0	0	0	0	0	0	0	0	0	0	0	0	0	0	0	0	0	0	0	0	0
5bbfc86dad6ae5815d95656214234a14	0	0	0	0	0	0	0	0	0	0	0	0	0	0	0	0	0	0	0	0	0	0	0	0	0	0	0	0.0817967	0	0	0	0	0	0	0	0	0	0.173963	0	0	0.0845666	0	0	0	0	0	0	0	0
d32db6671f34dd3d3a63c8a3e7eeb7a8	0	0	0	0.03969	0	0	0	0	0.179283	0	0	0.027808	0	0	0.105815	0	0.0464037	0.0966806	0	0	0	0	0	0	0	0	0	0	0	0	0	0	0	0	0	0	0	0	0	0	0	0	0	0	0	0	0	0	0
70a70aef5ce47b6d1a4c86415ad922fa	0	0	0	0	0	0	0	0	0	0	0	0	0	0	0	0.0577383	0	0	0	0	0	0	0	0.0740273	0	0	0	0.0140223	0	0	0.0211035	0	0	0	0	0	0	0	0	0	0	0	0	0	0	0	0	0	0
3aae18969ac8aebc1fc71ee212d1a734	0	0	0	0	0	0	0.117422	0	0	0	0	0	0.0566495	0.0831051	0	0	0	0	0.0333621	0.0402491	0	0	0	0	0	0	0	0	0	0	0	0	0	0	0	0	0	0	0	0	0.15269	0	0	0	0	0	0	0	0
ca081c6944a59d752ba115fda6f9ed50	0	0	0	0	0	0	0	0	0	0	0	0	0	0	0	0	0	0	0	0	0.153204	0	0	0	0	0	0	0	0	0	0	0	0	0	0	0	0	0	0	0	0	0	0	0	0	0	0	0	0
3f39af68250c0a644dd2a0e47743dd8b	0	0	0	0.0812701	0	0.0444262	0	0.100406	0.0818946	0.066912	0.060896	0.042976	0	0	0	0.0824833	0.024423	0.0859383	0	0.0529594	0	0.100244	0.0438329	0	0	0	0	0	0	0.0718747	0.0468966	0.117762	0	0	0	0.0336396	0	0	0.0441863	0.0703164	0	0.067851	0	0.053564	0	0.05	0.0363519	0	0
a92f610e0ce067794ca2b04373f34e3f	0	0	0.0335442	0.0189	0.0178265	0	0.0276288	0	0.0464807	0	0	0	0	0	0	0	0	0	0.0117749	0.0296572	0.0480639	0	0	0.0391909	0.0314402	0	0	0	0	0	0	0	0	0	0	0	0.0693766	0	0.0210411	0.0140633	0.0281889	0	0	0	0	0	0	0.0243232	0
e56732cf5ea3000306af13da14656695	0.27084	0	0	0	0	0	0	0	0	0	0	0	0	0	0	0	0	0	0	0	0.186248	0	0	0	0	0	0	0	0	0.63448	0	0	0.635336	0.103645	0	0	0	0	0	0	0	0	0	0	0.22979	0.114706	0	0	0.0912206
72a915102daca0d735a18ce7e86d99a6	0	0	0	0	0	0.0751828	0	0	0.0221337	0	0	0	0	0	0	0	0	0	0	0	0	0	0	0	0	0	0	0	0	0	0.0562759	0	0	0	0	0	0	0	0.0210411	0	0	0	0	0	0	0	0	0	0
e5412586f9d1c5d696eb76b4a047cfb9	0	0	0	0.0378	0.0757626	0	0	0	0.0354139	0	0.0695955	0	0.0566495	0	0	0	0	0	0	0	0	0	0	0.0979773	0	0	0	0	0	0	0.0304828	0	0	0	0	0	0	0	0	0	0.0375852	0	0	0	0	0	0	0	0
87f5404718bfdca8d353c74ca50778b6	0	0	0	0	0	0.0615132	0	0	0	0	0	0	0	0	0	0	0	0	0.0608368	0	0	0	0	0	0	0	0.0716039	0	0	0	0.0562759	0.101909	0	0	0	0	0	0	0	0	0	0	0	0	0.0265143	0	0	0	0
d0f07bb77f56250ce8f65f1315fd5d43	0	0.0362048	0	0	0.0289681	0	0	0	0	0	0	0	0.0362557	0	0	0.0109978	0.0464037	0	0	0	0	0	0	0	0	0	0.017901	0	0	0	0	0	0	0	0	0	0.0536092	0	0	0	0.0375852	0	0.0218785	0	0	0	0	0	0
4ffdf456b50db420b6a510d03ef7c20b	0	0	0	0	0	0	0	0	0	0	0	0	0	0	0	0	0	0	0	0	0	0.113319	0	0	0	0.104409	0.0946195	0.219683	0	0	0	0	0	0.1836	0	0	0	0	0	0	0	0	0	0	0	0	0	0	0
f7abaea4e033bacc26e8a2646a9a76be	0.0492436	0	0.0167721	0	0.0267398	0	0.0460479	0	0.0199203	0.0257354	0.0289981	0.02528	0	0	0	0.0109978	0	0	0.041212	0	0	0	0	0	0.0202115	0	0.0383592	0.049078	0	0	0.0445518	0	0.0298172	0	0.0115933	0	0	0	0.0273534	0.0200904	0	0	0	0.0119031	0	0.0441176	0.0525083	0.158101	0
5f01b4a5a29257d7ed54541411419173	0	0	0	0	0	0	0	0	0	0	0	0	0	0	0	0	0	0	0	0	0	0	0	0.0370137	0	0	0	0	0	0	0	0	0	0	0	0	0.0756835	0	0	0	0	0	0	0	0.0559745	0	0	0	0
a0b0aa2b00224bed0a733356b0e60d5b	0	0	0	0.0378	0	0	0	0	0	0	0	0	0.0838413	0	0	0	0.0122115	0	0	0	0.03004	0	0	0	0	0	0	0	0	0	0	0	0	0	0	0	0	0	0	0	0.213766	0	0.0218785	0	0.0324063	0	0	0	0.020024
daf1f26e43df373d715a4f49ed147aba	0	0.174236	0	0	0	0	0	0	0	0	0.046397	0	0	0	0	0	0	0	0	0	0	0	0	0	0	0	0	0	0	0	0	0	0	0	0	0	0	0	0	0	0	0	0	0	0	0	0	0	0
f9695d986d4f1643bd31e9ad52851ee9	0	0	0	0	0	0	0	0	0.135015	0	0	0	0	0	0	0	0.0341922	0	0.0588743	0	0	0	0	0	0.0471603	0	0	0	0	0	0	0.0634101	0	0.165833	0	0	0	0	0	0	0	0	0	0	0	0	0	0	0
f10aeef0df256f385897fbb8275d790b	0	0	0	0	0	0	0	0.0720304	0.0553342	0	0	0	0	0	0	0	0.11723	0	0	0.0360124	0	0.0108961	0	0	0	0.0522043	0	0	0	0	0	0	0	0	0	0	0.14506	0	0	0	0	0	0	0	0	0	0	0	0
58225734163209910fc7df83bd14263e	0	0	0	0	0	0	0	0	0	0.0772062	0	0	0	0	0.0382736	0	0	0	0.0176623	0	0	0	0	0.0326591	0	0.0261022	0	0	0	0.0495688	0.0351725	0.0317051	0.0389917	0	0.0309155	0.0420495	0	0.045278	0.0694357	0.0462079	0.0375852	0.0431779	0.0240663	0	0.0677587	0	0	0	0.0155742
ca38374b7b4725f6f204418a01fa98e9	0	0	0	0	0	0	0	0.120051	0	0	0	0	0	0	0	0	0	0	0	0	0	0	0	0	0	0	0	0	0	0	0.0820691	0	0	0	0	0.145071	0	0	0	0	0	0	0.199094	0	0	0	0	0	0
312e3751d80b97ed0dd5a78cf821d834	0	0	0	0	0	0	0	0	0	0	0	0	0	0	0	0	0	0	0	0	0	0	0	0	0	0	0.0332447	0	0	0	0	0	0	0	0	0	0	0	0	0	0	0	0	0	0	0	0	0	0
e48aeef721a0b69b506944af284d6ff5	0	0	0	0	0	0	0	0	0	0	0	0	0.0339897	0	0.0180111	0	0	0	0	0	0.0510679	0	0	0	0.0875834	0	0.20714	0	0.0261892	0	0	0.0294404	0	0.0177678	0	0	0	0	0	0	0.0258398	0.0400938	0	0	0	0.0235294	0.022215	0	0
60b3f4b14faf754c81179e61375f19e1	0	0	0	0.04725	0	0	0	0	0	0.0849268	0	0	0.0385217	0	0	0	0	0.114584	0.0608368	0	0	0	0.0925362	0	0	0	0	0.0140223	0	0	0	0	0	0	0	0	0.0441487	0	0	0	0.0610759	0	0	0	0	0	0	0	0
c46f76444ccf20de1e47d80cb45a1823	0	0	0	0	0	0	0	0	0	0	0	0	0.00906392	0	0	0.0357428	0	0	0	0	0	0	0	0	0	0	0	0	0	0	0	0	0	0	0	0	0	0	0	0	0	0	0	0	0	0	0.0545278	0	0
4e9c6fdcaf7d1ee53c00b3ca72a0a807	0	0	0	0	0	0	0	0	0	0	0	0	0	0	0	0	0	0	0	0	0	0	0	0	0	0	0	0	0	0	0	0	0.167435	0	0	0	0	0	0	0	0	0	0	0	0	0	0	0	0
cae33113bf5c9aa2ffaea1e4afde89db	0	0	0.138969	0	0	0	0.191099	0	0	0.226471	0	0	0	0	0.135083	0	0	0	0	0	0	0	0	0	0	0	0	0.303816	0	0	0	0	0	0	0	0	0	0	0	0	0	0	0	0	0	0	0	0	0
61c642aad3eaac88eaf701ece5447013	0.0629223	0	0.0934445	0	0	0	0	0	0.0442674	0.0952209	0	0.111232	0	0.0215458	0.0765473	0	0	0	0.0510244	0.0487226	0	0	0.0389626	0.0914455	0	0	0	0	0.137493	0	0.0820691	0.070204	0	0.079955	0.0521699	0.0714841	0	0	0	0.0401808	0	0	0.0196906	0	0	0.0911765	0.0727038	0.238367	0.0578472
af6e6a3379a8c33f738c7501d61e175a	0	0	0	0.01134	0	0	0	0	0	0	0	0	0	0.0123119	0	0	0	0	0	0	0	0	0	0	0.0269487	0	0	0	0	0	0	0	0	0	0	0	0	0	0	0	0	0	0	0	0	0	0	0	0
f0d47f2131b29b15b12fcab459339fdd	0	0	0	0	0	0	0	0	0	0	0	0	0	0	0	0	0	0	0	0	0	0	0	0.1437	0	0	0	0	0	0	0	0	0	0	0	0	0	0	0	0	0	0	0	0	0	0	0	0	0.0778712
d00b1a5fbd410f2a9f27523e7fbf697c	0.186031	0	0	0	0	0	0	0	0	0	0	0	0	0	0	0	0	0	0	0	0	0	0	0	0	0	0	0	0	0	0	0	0	0	0	0	0	0	0.075748	0	0	0	0	0.0912572	0	0	0.109056	0	0
bf808301c4a80c1a1d6ed1a5efccbf32	0	0	0	0	0	0	0	0	0	0	0	0	0	0	0	0	0.127	0	0	0	0	0	0	0.0283046	0	0	0	0	0	0	0	0	0	0	0	0	0	0	0	0	0	0	0	0	0	0	0	0	0
08fe359ce031c0da3e2b95628ad472e7	0.0930156	0	0	0.02268	0	0	0.188797	0	0	0	0	0	0	0	0	0	0	0.125327	0	0	0	0	0	0	0.0875834	0.0182715	0	0	0	0.235452	0	0	0	0.0562646	0.0598988	0	0	0.100088	0.0673316	0.0462079	0	0	0	0	0	0	0.0545278	0	0.0578472
be3db5709d0a1ba33a3a9ad3b5aafedc	0	0	0	0.0510301	0	0	0	0	0.0287738	0	0	0	0	0	0	0	0.048846	0	0.0215873	0	0	0.0523013	0.0487033	0	0	0	0	0	0	0	0	0	0	0	0	0	0	0	0	0	0	0	0.0459448	0.0357093	0	0	0	0	0
5b0806c5f76747d57c26b7b2c2b48af5	0	0	0.0431282	0	0.0267398	0	0.0529551	0.0458375	0	0.102942	0	0	0.0385217	0	0	0	0.0634998	0	0	0	0	0	0	0	0	0	0	0.0303816	0	0	0	0	0	0	0.027051	0	0	0	0	0	0	0	0.0218785	0	0	0	0.147427	0.0997251	0.0645219
64abf37258b64e9f4b3299130aaa247d	0	0	0	0	0	0	0	0	0	0	0	0	0	0	0	0	0	0	0	0	0.1502	0	0	0	0	0	0	0.0864708	0	0	0	0	0	0	0	0	0	0	0	0	0	0	0.0940775	0	0	0	0	0	0
08eaa98f5855bfedb3fd4db7705613b0	0	0	0	0	0	0	0	0	0.0664011	0	0	0	0	0	0.0270167	0	0	0	0	0.0614329	0.186248	0.0435844	0	0	0	0	0	0	0	0	0	0	0	0	0	0	0.126139	0	0	0	0	0	0	0	0	0	0	0	0
8480e78b25c6d64dc04dfe837ae0d330	0	0.0271536	0	0	0	0	0	0.0327411	0	0	0	0	0.0226598	0.0461695	0	0	0	0	0	0	0.0600799	0	0	0.124105	0	0	0	0	0	0	0	0	0	0	0	0	0.0504557	0	0	0	0.0281889	0	0	0	0	0	0	0	0
ba1e615c002763d2539acb6c69ad5c94	0	0.0633585	0	0	0.0512512	0.116192	0	0	0.0575476	0	0.136291	0	0	0	0.0630389	0	0.024423	0.143231	0.0255122	0	0	0.0435844	0	0	0.101058	0	0	0	0	0	0.0773794	0.0928505	0	0.189523	0	0	0.151367	0	0	0	0	0.154207	0	0	0	0.132353	0	0	0.0778712
92a732aca7228a519053db910544cc82	0	0	0	0.03591	0	0	0	0	0	0	0	0	0	0	0	0	0	0	0	0.084735	0	0	0	0	0	0	0	0	0	0	0	0	0.0275236	0	0	0	0.0378418	0	0	0	0.373502	0	0.0240663	0	0	0	0.0040391	0	0
f111ac14faa86cda90a4f0e6115ba4d7	0	0	0	0	0.14484	0	0	0	0.108455	0	0	0	0	0	0	0	0	0	0.0765366	0.0635512	0	0	0	0	0	0	0.12275	0	0	0	0	0	0	0	0	0	0	0	0.037874	0	0.124501	0	0	0.0495963	0	0	0	0.153236	0
404159daf2f03be6089b6db56295dfc5	0	0.0181024	0	0.0774901	0	0.0922698	0	0.050203	0	0	0.0550964	0	0.0294578	0.0153898	0	0	0.0610575	0	0.0215873	0.0211837	0	0	0	0	0	0	0.0460311	0	0.0294628	0.00743531	0	0	0	0	0	0	0.0599161	0	0.0168329	0	0.0117454	0	0.0218785	0	0	0	0.0100977	0	0.0222489
45cfc4f51f57d8900033903fa51bf846	0	0	0.138969	0	0.0467946	0	0	0	0	0	0	0	0	0	0	0	0	0	0	0	0	0	0	0	0	0	0	0	0	0	0	0	0	0	0	0	0	0	0	0	0	0	0	0	0	0	0	0	0
64a806e0cb43fa61964ef5ca0be2a296	0.0793369	0	0	0.13041	0	0	0	0	0	0	0.0666957	0	0.0453196	0	0.0540334	0	0	0.0537115	0	0	0	0	0	0	0	0	0	0	0	0	0	0	0.0573408	0	0	0	0	0	0	0	0	0	0.0590719	0	0	0	0	0	0
a09c00f5c8c826d1d87e09613b43b200	0	0	0	0.01134	0	0	0	0	0	0	0	0	0	0	0	0	0	0	0	0	0	0	0	0	0	0	0	0	0	0	0	0	0	0	0	0	0	0	0	0	0	0	0	0	0	0	0	0	0
e2b1bf6fb210bbae2f9b31ce86c3a43f	0	0	0	0	0.182722	0	0	0	0	0	0	0	0.199406	0	0	0	0	0	0	0	0	0	0	0	0	0	0	0	0	0	0	0	0	0	0	0	0	0	0	0	0	0.0956082	0	0	0	0	0	0	0
069fea1ed006ac6651b19cdf7858df5e	0	0.0814609	0	0	0	0	0	0	0	0	0.15369	0	0	0	0.00675417	0	0	0	0.00588743	0	0.021028	0	0	0.124105	0	0	0	0.0514151	0	0	0	0	0.137618	0	0	0	0	0	0.018937	0	0.0211416	0	0	0	0	0	0	0	0
f7acfff7ba2481575f64f6fa1c513b11	0	0	0	0	0.176037	0	0	0	0	0	0	0	0	0	0	0	0	0	0	0	0	0	0	0	0	0	0	0	0	0	0	0	0.194959	0	0	0	0	0	0	0	0.112755	0	0	0	0	0	0	0	0
55e2ebd8262f60b4b952e42f27851f79	0	0	0	0	0	0	0	0	0	0	0	0	0	0	0	0.0219955	0	0	0	0	0	0	0	0	0	0.060035	0	0	0	0	0	0	0	0	0	0	0	0	0	0	0	0	0	0	0	0	0	0	0
442b6fc1323886d5a8dd9d5546eb7c98	0	0	0	0	0	0	0	0	0	0	0	0	0	0	0	0	0	0	0	0	0	0	0	0	0	0	0	0	0	0	0	0	0	0	0	0	0	0	0	0	0	0	0.0940775	0	0	0	0	0	0
a965ec715ba92308ce098a053b969506	0	0	0.134177	0	0	0	0	0	0	0	0	0	0	0	0	0	0	0	0	0	0	0	0	0	0	0	0	0	0	0.203232	0	0	0	0	0.125594	0	0	0	0	0	0	0	0	0	0	0	0.143388	0	0
ba3af04fe832baf2542c07453918940e	0	0	0.0694844	0.0831601	0.0334247	0	0	0.0174619	0	0	0.258083	0	0	0	0.0157597	0	0.0268653	0	0.0117749	0.0487226	0	0	0.029222	0	0	0	0	0	0.0556519	0	0.0468966	0	0	0	0	0	0	0	0	0	0.15269	0	0	0	0.0471365	0	0	0	0.0400481
b3322a434315460d0d81f507b0fce6bc	0	0	0	0	0	0	0	0	0	0	0	0	0	0	0	0	0	0	0	0	0	0	0	0	0	0	0	0	0	0	0	0	0.0481662	0	0	0	0	0	0	0	0	0	0	0	0	0	0	0	0
ae10da887d54c44a423ef6c67279c9ab	0	0	0	0	0	0	0.0276288	0	0.0309872	0	0	0	0.0747774	0	0	0	0.0903651	0	0	0	0	0	0	0.0370137	0.119024	0	0	0	0	0	0	0.0498222	0	0	0	0	0	0	0	0	0.096312	0	0.0700112	0.0714187	0	0	0	0	0
194d75d7ee5f16f587ca83c9d0364119	0.106694	0	0	0.02646	0	0	0	0.0676649	0	0	0	0.042976	0	0	0	0	0	0	0	0	0	0	0	0	0	0	0	0	0	0.0470903	0	0.0362343	0	0	0	0	0	0	0	0	0	0	0	0	0.0353523	0	0	0	0
d9be50459c0d41819e3a0c5407700d62	0	0.0271536	0.0167721	0.02646	0	0.068348	0.023024	0	0.0221337	0	0	0	0	0.0184678	0	0	0.0195384	0	0	0.0190654	0.018024	0.0217922	0	0	0.0157201	0.0469839	0	0	0	0	0	0	0.0114682	0	0	0	0	0	0	0	0.0234907	0.0555144	0	0	0	0	0	0	0
72df49f5878d0046f466055e59f76a35	0	0.0158396	0.0407322	0	0	0	0	0.0218274	0.00885347	0	0	0	0.0203938	0	0	0.04949	0	0.0179038	0.0333621	0.016947	0	0.0108961	0.0316571	0.0283046	0.0112286	0.0313226	0.0127864	0	0	0.0173491	0	0.0135879	0	0	0.0212544	0	0	0	0	0	0.0164435	0	0.0175028	0.0119031	0	0	0.0181759	0.0170262	0.00667468
d59424d51bd3959caa0d3cc88f5f68c8	0	0	0	0	0	0	0	0	0	0	0	0	0	0	0	0	0	0	0.0470995	0	0	0	0	0	0	0	0	0	0	0	0	0	0	0	0	0	0	0	0	0	0	0	0	0	0	0	0	0	0
5cbb8696d2d97896d5a6aafd7520a745	0	0	0	0	0	0	0	0.0611167	0	0	0	0	0	0	0	0.151219	0.0390768	0	0	0.033894	0	0	0	0	0	0	0.0434738	0	0	0	0.0586208	0.0407636	0	0	0	0	0	0	0	0	0	0	0	0	0	0.0647059	0	0.0924282	0
78d0ef648954943275a90e4f5c69103b	0	0	0	0	0	0	0	0	0	0	0	0	0	0	0	0	0	0	0	0	0	0	0	0	0	0	0	0	0	0	0	0	0	0	0.0463732	0	0	0	0	0	0	0	0	0	0	0	0	0	0
57bc3834bfa81fd31ac5f4ae4dc372e0	0	0	0	0	0	0	0	0	0	0	0	0	0	0	0	0	0	0	0	0	0	0	0	0	0	0	0	0	0	0	0	0	0	0	0.343935	0	0	0	0	0	0	0	0	0	0	0	0	0	0
dee0b439fda039d275dbc83955816435	0	0	0	0	0	0	0	0	0	0	0	0	0	0	0	0	0	0	0	0	0	0	0	0	0	0	0	0	0	0	0	0	0	0	0.0598988	0	0	0	0	0	0	0	0	0	0	0	0.0545278	0	0
ad6c2a933a2249442de54f68de534990	0	0.0135768	0.0239601	0.04725	0	0.0410088	0.0667695	0	0	0.0360295	0.130492	0	0.0475856	0	0.0270167	0	0	0	0.0117749	0.0190654	0.024032	0.00871688	0.0340923	0.0370137	0	0.0130511	0.0767185	0	0.0523783	0	0.0398621	0.0520869	0.0160554	0.0355356	0.00579665	0	0.0220744	0	0.0147288	0.0261175	0.0446324	0.0123365	0.00656355	0.0119031	0	0.0235294	0	0.0705373	0.0177991
7858617893a5903ff4e1ffb92a292c54	0	0	0	0	0	0	0.0529551	0	0.0442674	0	0	0	0	0	0.0742959	0	0	0	0.0608368	0	0.0420559	0	0	0	0.0314402	0	0	0	0	0	0	0.076998	0	0	0	0.039947	0	0	0	0	0	0	0.0459448	0	0.0677587	0	0	0	0
0a4cf0d2e17b94569210ab88932d0281	0	0	0	0.02457	0	0	0	0.0152792	0	0	0	0	0.0611815	0	0	0	0.0317499	0.0680345	0	0.0127102	0	0	0	0	0	0.0182715	0	0	0	0	0	0	0	0	0	0	0	0	0	0	0.0352361	0	0	0	0	0	0	0	0.020024
3d4c245f5c53435d674116ce53075eae	0	0	0	0	0	0	0	0.0392893	0.0265604	0	0.0144991	0	0	0	0	0	0	0	0	0	0	0	0	0	0	0	0	0	0	0	0	0	0	0	0	0	0	0	0	0	0	0	0.0262542	0	0	0	0	0	0
2cef80727c9ae0251b8e6bbf0909e358	0	0	0	0	0	0	0	0	0	0	0	0	0	0	0	0	0	0	0	0	0	0	0	0	0	0	0	0	0	0	0	0	0	0	0	0	0	0	0	0	0	0	0.0481327	0	0	0	0	0	0
058ba66a08db3c1536c5a280af2bb9df	0	0.0678841	0.0575043	0	0	0	0	0	0	0	0.0782949	0	0	0.0400135	0	0.0659866	0.0830382	0	0	0.0593145	0	0	0	0.0936228	0	0	0	0	0	0	0	0	0.0802771	0	0	0	0.0504557	0	0	0	0	0.0308414	0	0	0	0.0382353	0.0686647	0	0
1c6de783ed4cf78e5e5cfb864940e4bc	0	0	0	0	0	0	0	0	0.0664011	0	0.115992	0	0	0	0	0	0	0	0	0	0	0	0	0.0958	0	0	0	0	0	0	0	0	0.114682	0	0	0	0	0	0	0	0.065774	0	0	0	0	0	0	0	0
213163f399e20bfcc45996f681da8e6c	0.0547151	0	0	0	0	0	0.128934	0	0	0	0	0	0	0	0	0	0	0	0	0	0.0811079	0	0	0	0	0.060035	0	0	0	0	0	0	0	0	0	0	0.0914509	0	0	0	0	0	0.0743869	0	0	0	0.022215	0	0
f6fddf60a5f287114dad3eaa35c29fa7	0	0	0	0	0.0869042	0	0	0	0	0	0	0	0	0	0	0	0	0	0	0	0	0	0	0	0	0	0.250614	0	0	0	0	0	0	0	0	0	0	0	0.140975	0	0	0	0	0	0	0.0794118	0	0	0
49d71334648a2d5953633a598c2a59e4	0	0	0	0	0	0	0	0	0	0	0.0434972	0	0	0	0	0	0	0	0	0	0	0.0784519	0	0	0	0	0	0.0397298	0	0	0	0	0.0596344	0	0	0	0	0	0	0	0	0	0	0	0	0	0	0	0
b4f8dac28816a6116f2b136dde737208	0	0	0	0	0	0	0	0	0	0	0	0	0	0	0	0	0	0	0.0235497	0	0.0330439	0	0	0.0892682	0	0	0	0.0163593	0	0	0	0	0	0	0	0.0168198	0	0	0	0	0	0	0.0131271	0.0198385	0	0	0	0	0
cde2dfdde26cf2b341107b1fe107e4fd	0	0	0	0	0	0	0	0.0196447	0	0	0.101493	0.022752	0	0	0	0	0	0	0	0	0	0	0	0	0.121269	0	0	0.0186964	0	0	0	0.0430283	0	0	0	0.0651767	0	0	0	0	0	0	0	0	0	0	0	0	0
1269a50bb10d94eddd1b49119b25bf19	0	0	0	0	0	0	0	0	0	0	0	0	0	0	0	0	0	0	0	0	0	0	0	0	0	0	0	0	0	0	0	0	0	0	0	0	0	0	0	0	0.0164435	0	0	0	0	0	0	0	0
43e08c9c53569a163bd532b9fb7c0046	0	0	0	0	0	0	0	0	0	0	0	0	0	0	0	0	0	0	0	0.050841	0	0	0.0730549	0	0.0606346	0	0	0.16593	0.0883884	0	0.0609656	0	0	0	0	0	0	0	0	0	0	0	0	0	0	0	0	0	0
71ce8fbab1c4a8b17756b6a547563bda	0	0	0	0	0	0	0	0	0	0	0	0	0	0	0.1621	0	0	0	0	0	0	0	0	0	0	0	0	0	0	0	0	0	0	0	0	0	0	0.247837	0	0.329483	0	0	0	0	0	0	0	0	0
bdec5b17867776140b8673296467d161	0	0.106352	0	0	0	0	0	0	0.0398406	0	0.0289981	0	0	0	0.0292681	0	0	0	0.0215873	0	0	0	0	0	0	0	0	0	0	0	0	0	0.10092	0	0	0	0	0	0	0	0	0	0	0	0	0	0	0	0
c654c72f3d69cb8952aa5f298003dff4	0	0.0135768	0	0.04158	0	0	0	0	0	0	0.0318979	0	0.0317237	0.0184678	0	0	0	0	0	0	0.0420559	0	0	0.00653182	0	0	0	0	0	0	0	0	0.00917452	0	0	0	0	0	0	0	0.0234907	0	0	0	0.0382984	0	0	0	0.0155742
b901626860d018f487907ae3f73370af	0.0629223	0	0	0	0	0	0	0	0	0	0	0	0	0.0615593	0.0742959	0	0	0	0.0392495	0	0	0.0523013	0	0	0	0	0	0	0	0	0	0	0	0	0	0	0	0.0285966	0	0	0	0	0	0	0	0	0.0181759	0	0.0511725
8585447ba7bd1582d6b40509244bfa33	0.0629223	0	0.146157	0	0	0	0.0943983	0	0.0664011	0	0	0	0	0	0	0	0.127	0	0	0	0	0	0.15585	0.156764	0	0	0	0.0350557	0	0	0.0703449	0	0	0	0	0	0	0	0	0	0	0	0.0240663	0.013887	0	0	0	0	0
2e7552f435765c9110fb9e19e18d4fee	0	0	0	0	0	0	0	0.0196447	0	0.33456	0	0	0	0	0	0	0	0	0.0353246	0.105919	0	0	0	0	0	0	0	0	0	0	0	0	0	0	0	0	0	0	0	0	0	0	0	0	0	0	0	0.165398	0
e66f1a6c48af92b66b88dc0595c6dabc	0	0	0	0.0529201	0.077991	0	0	0.0458375	0	0	0	0	0.106501	0.0523254	0.105815	0	0.0659421	0	0	0	0	0	0	0	0	0	0	0	0.0294628	0	0	0	0	0	0	0	0	0	0	0	0	0	0	0	0	0	0	0	0
e45429a87a80976f0186dd780e3acb6b	0	0.0950377	0	0.0567001	0	0	0	0	0.121735	0	0	0	0	0	0	0	0	0	0	0.135576	0	0	0	0	0.0516517	0	0	0	0	0	0	0	0	0	0	0	0	0	0	0	0	0.206637	0	0.0654671	0	0	0	0	0.0934455
747a6405a8a3a0d312c840826c377fde	0	0	0	0	0	0.18454	0	0.0960405	0.0619743	0	0	0	0	0.169288	0	0	0	0.218427	0	0	0	0.0784519	0	0.113218	0	0	0	0	0.166956	0	0	0	0	0	0	0	0	0	0	0	0	0	0	0	0	0	0	0	0.126819
919e061eadcd8b6e96182948e285434b	0	0	0	0	0	0	0	0	0.0221337	0.0437502	0	0.0530879	0	0	0	0	0	0.193361	0	0	0	0.0217922	0.131499	0	0.024703	0	0	0	0	0	0	0.0362343	0.0137618	0	0.0367121	0	0.0252278	0	0	0	0	0.0925241	0	0	0.0972189	0	0	0.0559434	0
b6f14a29bc0304a952419da7c7274196	0.0519793	0	0.0646924	0.04914	0	0	0	0.0305583	0	0	0	0	0	0.0184678	0	0	0	0	0.0608368	0	0	0	0	0	0	0	0	0	0	0	0.0445518	0	0	0	0	0	0	0	0	0	0	0	0.0612598	0.0694348	0	0	0	0	0.0689717
6aecd0b03ca3fce20d80230184baf1ef	0	0	0	0.0661501	0.14484	0	0	0	0	0	0	0	0	0	0	0	0.114788	0	0	0	0	0.0784519	0	0	0	0	0	0	0	0	0	0	0	0	0	0	0	0	0	0	0.115105	0	0.0678233	0.039677	0	0	0	0	0
b8fffa44178d6a567998563c1e68e3b5	0	0	0	0	0	0	0	0	0	0	0	0	0.149555	0	0	0	0	0	0	0	0	0	0	0	0	0	0	0	0	0	0	0	0	0	0	0	0	0	0	0	0.140944	0	0	0	0	0	0	0	0
6be350b4d4b7e9c9a0ccd711388bc938	0	0	0	0	0.0311964	0	0	0	0	0	0	0	0	0	0	0	0	0	0.0431745	0	0	0	0	0	0	0.0809167	0	0	0	0	0	0.0339697	0.0573408	0	0	0	0	0	0	0	0.0916138	0	0.0350056	0	0	0	0	0	0
d2730bcb10f7a4cb75358775593eb9f9	0	0	0	0	0	0.0751828	0	0.0523857	0.0221337	0	0	0	0	0	0	0	0.0293076	0.200523	0.0588743	0.0275389	0	0.00653766	0	0.0152409	0.0471603	0.0574248	0	0	0	0	0	0	0	0	0	0.0126148	0	0	0	0	0.0375852	0.0339255	0	0.0476124	0	0	0	0	0
75234313c9c14c738b72a5cfecc44752	0	0	0	0	0	0	0	0	0	0	0	0	0	0	0	0	0	0	0.105974	0	0.10514	0	0	0	0	0	0	0	0	0	0	0	0	0	0	0	0	0	0	0	0	0	0	0	0	0	0	0.0632403	0
81f8ff698678284c8703e226f1ef677f	0	0.0203652	0	0.00945001	0.0200548	0	0	0	0.0243471	0	0.0144991	0	0.0317237	0	0.0157597	0	0.0464037	0	0.0333621	0	0	0	0	0	0	0.0313226	0.0741612	0	0.0196419	0	0.0234483	0.0249111	0	0	0	0	0	0	0	0	0	0	0.0328177	0.0119031	0	0	0.0100977	0	0
2bc410deec39a37ced7eb4e0b813f672	0	0	0	0.04158	0	0	0	0	0	0	0	0.123872	0	0	0.117072	0	0	0	0	0	0	0	0	0.0805591	0	0.101798	0.0741612	0	0	0	0	0	0.0642217	0	0	0.136661	0	0	0	0	0	0	0	0	0	0.397059	0.0747233	0	0
fe55cbc6f3c25286560832f136f45121	0	0	0	0	0	0	0	0	0	0	0	0	0	0	0	0	0.0073269	0	0	0	0	0	0	0	0	0	0	0	0	0	0	0	0	0	0	0	0	0	0	0	0	0	0	0	0	0	0	0	0
0f827b730259d710812071902f83ba1f	0	0	0	0	0	0	0	0.0174619	0	0	0	0	0	0	0	0	0	0	0	0	0	0	0	0	0	0	0	0	0	0	0	0	0	0	0	0	0	0	0	0	0	0	0.028442	0	0	0	0	0	0
b9089bc8a5427cc0ec6d88dcfe2efe7c	0.0820726	0.0429932	0.0718804	0	0	0	0	0	0	0	0	0	0.18581	0	0.0697931	0.074235	0	0	0	0	0.0961279	0	0.0633143	0	0.0202115	0.0339328	0	0	0	0	0	0.0566162	0	0	0	0.0294346	0.110372	0.0285966	0	0	0.0869157	0	0	0.0674509	0.0530285	0	0	0.179992	0.0711965
8d1623321f1788d615e8d53ff426200a	0	0	0	0	0	0	0	0	0	0	0	0	0	0	0	0	0.131884	0	0	0	0	0	0	0.0914455	0	0	0	0	0	0	0	0	0	0	0	0	0	0	0	0	0	0	0	0	0	0	0	0	0
0e4f4c15893e20477178e7a1471bd700	0	0	0	0.0793801	0	0.0922698	0	0	0	0	0.0289981	0	0	0	0	0	0.0610575	0	0.0294372	0	0.108144	0	0	0.0500773	0	0	0	0	0	0	0	0	0	0	0	0	0	0	0	0	0.0798685	0	0	0	0	0	0	0	0
16e76f52b2add511aceb1bcdf57fa807	0.0246218	0.0678841	0.0575043	0	0	0	0.0529551	0	0.0110668	0.0643385	0	0	0	0.0153898	0	0	0.0146538	0.0143231	0	0.033894	0	0	0	0	0.0269487	0.0234919	0	0	0	0	0	0.0135879	0.0298172	0	0	0	0.0157674	0.0190644	0.0273534	0	0	0	0.0153149	0	0	0	0.0282737	0	0.0177991
8e4310c8ffb6482adb333724e355a726	0.0820726	0	0	0	0	0	0	0	0	0	0	0.01264	0	0	0.0247653	0	0	0	0	0	0.0720959	0	0	0	0	0	0	0	0	0.11153	0	0	0	0.079955	0	0	0	0.0381288	0	0	0	0	0.0743869	0	0	0	0	0	0.0244738
c913611d8fdac1ca9f1958c3cd846c3f	0	0	0	0	0.162667	0	0	0	0	0	0	0	0.194874	0	0	0	0	0	0	0	0	0	0	0	0	0	0	0	0	0	0	0.0271758	0	0	0	0	0	0	0	0	0	0	0.14221	0	0	0	0	0	0
fc343160bcad61e8838b827e64bafe38	0	0	0	0	0	0	0	0	0	0	0	0	0	0	0	0	0	0	0	0	0	0	0	0	0.0853376	0	0.109963	0	0	0	0	0	0	0	0	0	0	0	0	0	0	0	0	0	0	0	0	0	0
fad86c16d393e5e13f796bd9aa52c41d	0	0	0	0	0	0	0.117422	0	0	0	0	0	0	0	0	0.354678	0.139211	0	0	0	0	0	0	0	0.125761	0	0	0	0	0	0	0	0	0	0	0	0	0	0	0	0	0	0	0	0	0	0	0	0.0556223
672c20102ba67de4dbf0d3af3783cccf	0	0.0791981	0	0	0	0.0717654	0	0	0	0	0	0	0	0	0	0	0	0	0	0	0	0.0740934	0	0	0	0	0	0	0	0.0867453	0.00937932	0.038499	0	0	0.0405766	0	0	0	0	0	0	0	0	0	0	0.0264706	0	0	0
815eafd90a32289a8f886d21d7fd5a42	0	0.0316792	0.117405	0.02079	0	0	0.0253264	0	0	0	0	0	0	0	0.252156	0	0	0	0	0	0.0420559	0	0	0	0.0449146	0	0	0.0584262	0	0	0.0515863	0.0634101	0	0	0.0309155	0	0	0	0	0	0	0.067851	0	0.00991926	0	0.0117647	0	0	0
0f4e07d3a91fb614120937392493df71	0	0	0	0	0	0	0	0	0	0	0	0	0	0	0	0	0	0	0.0745741	0	0	0	0	0	0	0	0	0	0	0	0	0	0	0	0	0	0.078837	0	0	0	0	0	0	0	0	0	0	0	0
a6fc08c4f8106de1a1c1b68cb5b519e7	0	0	0	0	0	0.126444	0	0.194264	0	0	0.142091	0	0	0.283173	0	0	0	0	0	0	0	0	0	0	0	0	0	0	0	0	0	0	0	0	0	0	0	0	0	0	0	0	0	0.0555478	0	0	0	0	0
70e469e1a1c722ef44a0d4f767673459	0	0	0	0.02457	0	0	0	0	0	0	0	0	0.0158619	0	0	0	0	0	0	0.0360124	0	0	0	0	0.0359316	0	0	0.0303816	0	0	0	0	0	0	0	0.0147173	0	0	0	0	0	0	0	0	0	0	0	0	0.0244738
e87744bd90c0fa7fa66470d23f6c7cad	0	0	0	0	0	0	0.0207216	0	0.0287738	0	0	0	0.0203938	0	0	0	0.0390768	0.0823576	0	0	0	0	0.0389626	0.0479	0	0	0.0153437	0	0	0	0	0	0	0	0	0.0147173	0.07253	0	0	0.0160723	0	0	0.0131271	0	0	0	0	0	0
617477a376beef6f685b57ede5b2c7a0	0	0	0	0	0	0	0	0	0	0	0	0	0	0	0	0	0	0	0	0	0	0	0	0	0	0	0	0	0	0	0	0	0	0	0	0	0	0	0	0	0	0	0	0	0	0	0	0	0
e97113bf11dd507fae11e4ec944725fb	0	0	0	0	0.0401096	0	0	0	0	0.0411766	0	0	0.0702454	0.0153898	0	0	0.0366345	0	0.0215873	0.0317756	0.0510679	0	0	0	0	0.0182715	0.0383592	0	0	0	0.0257931	0.0158525	0	0.0414581	0	0	0	0	0.0336658	0	0.0399342	0	0	0	0	0	0.0282737	0	0.0222489
16aec697729d9c7c8d1d551142fa2292	0	0	0	0.04914	0	0	0	0	0	0	0	0	0.0249258	0	0	0	0	0	0	0	0	0	0.0657494	0.02395	0	0.0130511	0	0	0	0	0	0	0	0	0	0	0	0	0	0	0.0399342	0	0	0.0238062	0	0	0	0.182424	0
cb339a83728c50333d0d86c79a323ffa	0	0.0678841	0.0790684	0	0.077991	0	0	0	0	0	0	0.0985919	0	0	0	0	0	0	0	0	0	0.0958856	0	0	0.0830919	0	0	0.0631003	0	0	0	0.0588808	0.0504599	0	0.0154577	0	0.14506	0	0	0	0	0.215889	0.0634476	0	0	0.105882	0.0706842	0	0
0bca7810ce0f8044e33cb602933781f5	0	0	0.0239601	0.03024	0	0	0.0391407	0	0	0	0	0	0.135959	0	0.0247653	0	0	0	0	0.0148286	0	0	0	0	0	0	0	0	0	0	0.0445518	0	0	0.0325743	0	0	0	0	0	0	0.0634249	0	0	0	0	0	0	0.060808	0.0400481
dc9b7e36ea10aa3444cbd6d3a3771112	0	0	0	0	0	0.194792	0	0	0	0	0	0	0.0407877	0	0	0	0	0	0	0	0	0	0	0	0	0.0156613	0	0	0	0	0	0	0	0	0	0	0	0	0	0.0421899	0	0	0	0	0	0	0	0	0.0600721
ce8c60dbb43c9baff2340afdb5747e8d	0	0	0	0.0189	0.00445663	0	0	0.0130964	0	0	0.00869943	0	0.0271918	0	0	0.0302439	0.0122115	0	0	0.0105919	0	0.00653766	0	0	0	0	0	0	0.0261892	0.0123922	0.0211035	0	0	0	0	0	0	0.00953221	0.00841645	0	0	0	0.0153149	0	0	0	0	0.0340525	0.00667468
8db98c3715a6b2c29934775ca37a3cc7	0	0	0	0	0	0	0	0	0	0	0	0	0	0	0	0	0	0	0	0	0	0	0	0	0	0	0.0792758	0	0	0	0	0	0	0	0	0	0	0	0	0	0	0	0	0	0	0	0	0	0
66db6a94976a97c16916f826d81488bb	0	0	0	0	0	0	0	0	0	0	0	0	0	0	0	0	0	0	0	0.0889717	0	0	0	0	0	0	0	0	0	0	0	0	0	0	0.0985431	0.508799	0	0	0	0	0	0	0	0	0	0	0.193877	0	0
a674b5064f1b08ec0ad7bc322a06bd96	0	0	0.0263561	0.01134	0	0	0.0967007	0.0240101	0	0	0.0202987	0	0.0521176	0	0.0270167	0	0	0	0	0	0	0.0392259	0.0413978	0	0	0	0	0	0	0.0198275	0.0257931	0.038499	0	0	0	0	0	0	0	0	0	0	0.028442	0	0	0	0	0	0.0222489
2b9cd1640bc71e6d0308a7c28b04c24c	0	0	0	0	0	0	0	0	0	0	0	0	0	0	0	0	0	0	0	0	0.123164	0	0	0	0	0	0	0	0	0	0	0	0	0	0	0	0	0	0	0	0	0	0	0	0	0	0	0.0729696	0
eb0a49dcc2a0da5414653d2c28339092	0	0	0	0	0	0	0	0.0371066	0	0	0	0	0	0	0.0607875	0	0	0	0	0	0	0	0	0	0	0.109629	0	0	0	0	0	0	0	0	0	0.0378445	0.154521	0	0	0	0	0	0	0	0.109003	0	0	0	0
3c20b794d3fb4d0da19f05570609f4ba	0	0	0	0	0	0	0	0	0	0	0	0	0	0	0	0	0	0	0	0	0	0	0	0	0	0	0	0	0	0	0	0	0	0	0	0	0	0	0	0	0	0	0.0306299	0.0436447	0	0	0	0	0
84559e1c037ba4d474a5ab04d97e7938	0	0	0	0	0	0	0	0	0	0	0	0	0	0	0.0855528	0	0	0.100261	0.0843865	0	0	0	0	0	0.0449146	0.0495941	0	0	0	0	0	0	0	0	0	0.039947	0	0	0	0	0	0.188132	0	0	0	0	0	0	0
c3cb988caf1a5a282ac9380bd3cbc31b	0	0.0248908	0.0191681	0.00567001	0	0.0410088	0	0	0	0	0	0	0	0	0	0	0.0195384	0	0.0215873	0	0	0.0174338	0	0.0174182	0.0202115	0	0	0	0.0130946	0.0272628	0	0	0	0	0	0	0	0.0238305	0	0	0.0187926	0.0400938	0	0.0198385	0	0	0	0.0194586	0
c36c23fc84f19d494ce46d9fb251c274	0	0	0.0814644	0.04725	0.0401096	0	0	0.00873096	0	0.0386031	0.0318979	0	0.0135959	0	0.0157597	0.0219955	0.0317499	0	0.0255122	0.0211837	0	0	0.0316571	0	0.024703	0.0130511	0.0843903	0	0.0229155	0	0.014069	0	0.0114682	0	0	0	0	0	0.0294576	0.154696	0	0	0	0	0	0	0.139349	0.20918	0
34cde633b6cfbc3bac3e46b6e81e9769	0	0	0.0503163	0.01323	0	0.0102522	0.011512	0.0109137	0.0177069	0.0257354	0	0	0	0	0	0.0164967	0.0366345	0	0.0117749	0.0402491	0	0.0130753	0.0438329	0.00870909	0	0.0182715	0.017901	0	0	0.0198275	0	0.0181172	0.0160554	0	0.0347799	0	0	0	0.0126247	0	0	0	0.0175028	0.0376932	0.0147301	0	0	0.00972928	0
ff7bc7eb55254a5ae9325bf65287dcf2	0	0.0633585	0.0862565	0	0	0	0	0	0	0.102942	0.130492	0	0.0815753	0	0.051782	0	0	0	0	0	0	0	0	0.0457227	0	0.0861371	0	0	0	0	0.0844139	0	0.0389917	0	0	0	0	0	0.1536	0	0	0.067851	0	0	0	0	0.040391	0.0997251	0
5bb9aab883b98dcfffee15c6113bf440	0	0	0	0	0	0	0	0	0	0	0	0	0	0	0	0	0	0	0	0	0	0	0	0.0391909	0	0	0	0	0	0	0	0	0	0	0	0	0	0	0	0	0.0446324	0	0	0.0456286	0	0	0	0.0413495	0
8908d1a747f36c8f6f60c1768655702a	0	0.196864	0	0	0	0	0	0	0	0	0	0	0	0	0	0	0	0	0	0	0	0	0	0	0	0	0	0	0	0	0	0	0	0	0	0	0	0	0	0	0	0	0	0	0	0	0	0	0
35d7fcfc59fb8968491ec168fe9ac46f	0	0	0	0	0	0	0	0	0	0	0	0	0	0	0	0	0	0	0	0	0.0510679	0	0	0	0	0	0	0	0	0	0	0	0	0	0	0	0.0315348	0	0	0	0	0	0	0	0	0	0	0	0
3bb693bf0a2561647054b9a9c9115991	0	0	0	0	0	0	0	0	0	0.0514708	0	0	0	0	0	0	0	0	0	0	0	0	0	0.150232	0	0	0	0.11919	0	0	0	0	0	0	0	0	0	0.133451	0.10731	0	0	0	0	0	0	0	0.0686647	0	0
efef843db1833c584d5b4128d6b36388	0	0	0	0	0	0	0	0.0218274	0.0199203	0	0.0173989	0	0.0294578	0	0	0.0164967	0	0	0.00981239	0.0275389	0.01502	0	0	0	0	0	0	0.0233705	0	0	0.0257931	0	0	0	0	0	0	0	0	0	0	0	0	0	0	0	0	0	0
40d0206d42a52de84840c92b6644aebc	0	0	0	0	0	0	0	0	0	0	0	0	0	0	0	0	0	0	0	0	0.0811079	0	0	0	0	0	0	0	0	0	0	0	0	0	0	0	0	0	0	0	0	0	0	0	0	0	0	0	0
bc991c8c244fbe4eac9ea8c065400ce0	0	0.0678841	0	0	0	0	0	0	0.110668	0.128677	0	0	0	0.184678	0	0	0	0	0.045137	0	0	0	0.0754901	0.113218	0	0	0	0	0	0	0	0	0	0	0.129459	0	0.286967	0	0	0.0622803	0	0	0	0	0	0	0	0	0
810b97aeab3d674ca67620e8dca88a55	0	0	0	0	0	0	0	0	0	0	0.136291	0	0	0	0	0	0	0	0	0	0	0	0	0	0	0	0	0	0	0	0	0	0	0	0	0	0	0	0	0	0	0	0	0	0	0	0	0	0.0578472
7d3a22639b353e8c6d1d80e3f0dc1c29	0	0	0	0.03591	0	0	0	0.0261929	0	0	0	0	0	0	0	0	0	0	0	0	0	0	0	0.0130636	0	0.0469839	0.0690466	0	0	0	0	0	0	0.0355356	0	0	0	0	0	0	0.0728212	0	0	0	0	0	0	0.0291878	0
c48e180f54892dafbe23a9436d153b80	0	0.106352	0	0	0.0178265	0	0.124329	0	0	0	0	0	0	0	0.117072	0	0	0	0	0	0	0	0	0.322236	0	0	0	0	0	0	0	0	0	0	0	0	0.42572	0	0	0	0	0	0	0	0.0589206	0	0	0	0.164642
5259c2d921b4ecab50cb9177e2a6bb3a	0.0410363	0	0	0	0	0	0.0161168	0	0.0110668	0	0	0	0	0	0	0	0	0	0.0156998	0	0	0	0	0	0	0	0	0.049078	0	0	0	0	0	0	0.061831	0	0	0.092939	0	0	0	0	0	0.0317416	0	0.0705882	0.0161564	0	0.0355983
1b3f1443709bf978ea395eeae9f370dc	0	0	0	0	0.0200548	0	0	0	0.0398406	0	0	0	0	0	0	0	0	0	0	0	0	0	0	0	0	0	0	0	0	0	0.0633104	0	0	0	0	0	0	0	0	0	0.0728212	0	0	0	0	0	0	0	0
611daf8feca8190db7ca0f3f9564b8a5	0	0	0	0	0.0401096	0	0	0	0	0.0900739	0.060896	0	0.138225	0.0492474	0.0382736	0	0	0	0	0	0	0.0392259	0	0	0.0359316	0.0339328	0	0.0233705	0	0	0	0	0.0573408	0	0.0193222	0	0	0	0.056811	0	0	0.0555144	0.12252	0	0.0265143	0	0	0.0486464	0.0378232
2a14beb2d91c394d140772763ca52679	0	0	0.146157	0	0	0	0	0	0	0	0	0	0	0	0.0878042	0	0	0	0	0.0826166	0	0	0	0.0762046	0	0	0	0	0	0	0	0	0	0	0	0	0	0	0	0	0	0	0	0	0	0	0	0	0
277294d79b6f9e58a48078be1245af45	0.0574508	0	0.0599003	0	0	0	0.124329	0.0567512	0.0332005	0.0154412	0	0	0	0	0	0.0357428	0	0	0.0235497	0	0	0	0	0.0435455	0	0	0.0792758	0	0	0	0	0	0	0	0	0.0147173	0	0	0	0	0.0117454	0.046262	0.0525084	0.0456286	0	0	0	0.0559434	0.0711965
87e7f58efac17a6edccd397d868a6ac7	0	0	0	0	0.0401096	0	0	0	0	0	0	0	0	0	0	0	0	0	0	0	0	0	0	0	0.049406	0	0	0	0	0	0	0	0	0	0	0	0	0	0	0	0.10101	0.0863558	0	0	0	0	0	0	0
3d3697cbfc0b5eda95588736a3d331fe	0	0.0905121	0	0	0.0623928	0	0	0	0	0	0	0	0	0	0	0.112727	0	0	0	0	0	0	0	0	0	0	0	0	0	0	0	0	0	0	0	0	0	0	0	0	0	0	0	0	0	0.102941	0	0	0
4c3bf475376ad91bee5c6f750a1f3a9b	0	0	0	0	0	0	0	0.0720304	0	0	0	0	0	0	0	0	0	0	0	0	0	0	0	0	0	0	0	0	0	0.220581	0	0	0	0	0	0	0	0	0	0	0	0	0	0	0	0	0.13329	0	0.10902
286112fa98269fd55fd5c9897cefbb99	0	0	0	0	0	0	0	0.0349238	0	0	0	0	0	0	0	0	0.024423	0	0	0	0	0	0.029222	0	0	0	0	0	0	0	0	0	0	0	0	0	0	0	0	0	0	0	0.0262542	0	0	0	0	0	0
6679f36b0fe226809daaf9a9937d89b6	0	0.0158396	0.00958405	0.01323	0.0133699	0.0273392	0	0.0174619	0	0.0205883	0	0.005056	0	0.0215458	0.0360222	0.0192461	0	0	0.0706492	0	0	0.0152545	0.0121758	0	0.0157201	0.0130511	0	0.0397298	0.0261892	0.0148706	0.0164138	0	0	0	0.0231866	0	0	0	0.00631233	0	0.00939629	0	0	0	0	0.0147059	0.0201955	0	0
50a9e6a4cd88e2218505eb2a045269a0	0	0	0	0	0	0	0.101305	0	0.130589	0	0	0	0	0	0	0	0.122115	0	0	0	0	0	0	0	0	0	0	0	0	0	0	0	0.0825707	0	0.0966109	0	0	0	0	0	0	0	0	0	0	0	0	0	0
3d8c6681d7b8ad0da5ccb0c361a02510	0	0	0	0	0.0445663	0	0	0	0	0	0	0	0.0543835	0	0	0	0	0.060873	0	0	0	0	0	0	0.098812	0	0	0	0	0	0	0	0	0	0.0405766	0	0	0	0	0	0	0	0	0	0	0	0	0	0
9da5d1713e4cfcde2f4a8cc310dd777c	0	0	0	0	0.0757626	0	0	0	0.042054	0	0.046397	0	0	0	0.0742959	0	0.0317499	0	0.0137373	0	0	0	0.0389626	0	0.0179658	0.036543	0	0	0	0	0.0398621	0	0	0.0355356	0	0	0	0	0.0273534	0	0	0	0	0	0	0	0.0383714	0.0559434	0.0378232
30bc9bf1efe2e06a5f71f9c98a1ae86f	0	0	0	0.04347	0	0	0	0	0	0	0	0	0.0362557	0	0	0	0	0	0	0.0233021	0.0600799	0	0	0	0	0	0	0	0	0	0	0	0	0	0	0.044152	0	0	0	0	0.0610759	0	0	0	0	0	0	0	0
593460822eb294f8325fe105e55c5a3e	0	0	0	0.0189	0	0	0	0.0240101	0	0.033456	0	0	0.0158619	0.00615593	0	0.0219955	0.0341922	0	0	0.0190654	0	0.0239714	0	0	0	0	0	0	0	0	0	0.0203818	0	0	0	0	0	0	0.00841645	0	0	0	0	0	0	0	0	0.0121616	0
e736fa4e5b5f5d29b66729b13133a596	0	0	0	0	0	0	0	0	0	0	0	0	0	0	0.00675417	0	0	0	0	0	0.0540719	0	0.316571	0	0.0875834	0	0.130421	0	0	0	0	0	0	0	0	0	0	0	0	0	0	0	0	0.132918	0	0	0	0	0
60ec75a7f6806774779c86e64e340b1c	0	0.0407304	0	0.01323	0.0222831	0	0.0253264	0.0174619	0	0	0.0173989	0.040448	0	0	0.0202625	0.0274944	0	0	0.0215873	0	0.01502	0	0	0	0.0112286	0	0	0.0116852	0.0163682	0.0247844	0	0	0.0642217	0.0118452	0.0212544	0.0189223	0	0.0309797	0	0	0	0	0.0262542	0	0.0441904	0.0147059	0.0323128	0.0340525	0.0155742
7ecacf1bb1b3661730ed27cdec16990f	0	0	0.0790684	0	0	0	0	0	0.0973882	0	0	0	0	0	0	0	0	0	0	0	0	0	0	0.0674955	0	0.112239	0	0	0	0	0	0	0	0	0	0	0	0	0	0	0	0	0	0	0	0	0	0	0
d99321fb3c94a21c08343ed80903a700	0	0	0	0	0	0	0	0.165888	0	0	0.046397	0.0657279	0	0	0	0	0	0	0	0	0	0	0	0	0	0	0	0	0	0	0	0	0	0	0	0	0	0	0	0	0	0	0.0525084	0	0	0	0.0525083	0	0
f71ddb7b867b6a7664dbc1b160359242	0	0	0	0	0	0.160618	0	0	0	0	0	0	0	0	0.0855528	0	0	0	0	0	0	0	0	0	0.0606346	0	0	0	0	0	0	0	0	0	0	0	0	0	0	0	0	0	0	0	0	0	0	0	0
57c6412c8c45beaaa021359c958b7daa	0	0	0	0	0	0	0	0	0	0	0	0	0	0	0	0	0	0	0	0	0	0	0	0.113218	0	0	0.342676	0	0	0	0.222759	0	0	0	0	0	0	0	0	0	0	0	0	0	0	0	0	0	0
393c230b246066fca9a68a4bbff2775d	0	0	0	0	0	0	0	0	0	0	0	0	0	0	0	0	0	0	0	0	0	0	0	0	0	0	0	0	0	0	0	0	0	0	0	0	0	0	0	0	0	0	0.0328177	0	0	0	0	0	0
88f6ed0fca8c7a97d5e1bc69e70af948	0	0.0135768	0	0	0	0	0	0	0	0	0	0.015168	0.0271918	0	0	0	0.024423	0	0	0.0614329	0.0510679	0	0	0.0413682	0	0	0	0	0	0	0	0	0	0	0	0	0	0	0	0	0	0	0	0	0	0	0	0	0.0177991
16af29f5aeb4f2c6e39568a4495373bc	0.238011	0	0	0	0	0	0	0	0	0	0	0.0530879	0	0	0.0450278	0	0	0.0930999	0.0588743	0.033894	0	0	0	0	0	0	0	0	0	0	0	0	0	0	0	0	0	0.0309797	0	0	0	0	0	0.0476124	0	0	0	0	0
9cce14b18f3a5c009b5c2049b23b0317	0	0	0.0838605	0	0.236201	0	0	0	0	0	0	0.133984	0	0	0	0	0	0	0	0	0	0	0	0.172005	0	0	0	0	0	0	0	0	0	0	0.123662	0	0	0	0	0	0.145642	0	0	0	0	0	0	0	0
5ae636907dd46ef47ab71a2dfcd0eabc	0	0	0	0	0	0	0	0	0	0	0	0	0.0317237	0	0	0	0.0097692	0	0	0.0423675	0.0570759	0	0	0	0	0	0	0	0	0	0	0	0	0	0	0	0	0	0	0	0.0422833	0	0	0	0	0	0	0	0
aba417337e144ce1fff6c93acc6d5082	0	0	0	0.00378	0	0.0273392	0	0	0.0154936	0	0.0173989	0	0.0951712	0	0	0	0.0122115	0	0.0274747	0	0	0	0	0.0283046	0.0134744	0.0130511	0	0	0	0	0	0.00679394	0	0	0	0	0.0252278	0	0	0	0.0258398	0	0.0131271	0.0238062	0	0	0	0	0
b01e834c4befc1cd3d798a578344cd17	0	0	0	0	0	2.30333	0	0	0	0	0	0	0	0	0	0	0	0	0	0	0	0	0	0	0	0	0	0	0	0	0	0	0	0	0	0	0	0	0	0	0	0	0	0	0	0	0	0	0
4bc619c80135d865e3e6250be9a2aeec	0	0	0	0	0	0	0	0	0.0287738	0	0	0	0	0.0707932	0	0	0	0	0	0	0	0	0	0	0	0	0	0.0607633	0	0	0	0	0	0	0	0	0	0	0	0	0	0	0	0	0	0	0	0	0
9581d9cdac714493f07e5be322e22903	0	0	0	0.0756001	0.0178265	0	0	0	0	0	0	0	0.0611815	0	0	0	0	0	0	0	0.0450599	0	0	0	0	0	0	0	0	0	0	0	0	0.242826	0	0	0	0	0	0	0.0422833	0	0	0	0	0	0	0	0
f9635856c9cb8b273fe82a893c61fcff	0	0	0	0	0	0	0	0	0	0	0	0	0	0	0	0	0	0	0.0510244	0	0	0	0	0	0	0	0	0	0	0	0	0	0	0	0	0	0	0	0	0	0	0	0	0.0337255	0	0	0	0	0.0266987
a521bf3a12b065bb39d64b7ca669787c	0	0	0.0790684	0	0	0	0	0	0	0	0	0	0	0	0.0652903	0	0	0	0	0	0	0	0	0	0	0	0	0	0	0	0	0	0	0	0	0	0	0	0	0.0823707	0	0	0	0	0	0	0	0	0
d277ab67adac2060552bdfaa877b74b4	0	0	0	0	0	0	0	0	0	0	0	0	0	0	0	0	0	0	0	0	0	0	0	0.07185	0	0	0	0	0	0	0	0	0	0	0	0	0	0	0	0	0	0.0863558	0	0	0	0	0	0	0
0810da6a0f42fb09bfca77a6d5a5fb09	0	0	0	0.0888301	0	0	0.207216	0	0	0	0	0	0.131427	0	0	0	0	0	0	0	0.189252	0	0	0	0	0	0	0	0	0	0	0	0	0	0	0	0	0	0	0.136615	0	0	0	0	0	0	0	0	0
4c60a385599b8c8f568246d731fbea46	0	0	0	0	0	0	0	0.0371066	0	0	0	0	0	0	0	0	0	0.103842	0	0	0	0	0	0	0	0	0.104849	0	0	0	0	0	0	0	0	0	0	0	0	0	0	0	0	0	0	0	0	0	0
6521fc08013ccb8dde76815d0fdb9d40	0	0	0	0	0	0	0	0	0	0	0	0	0.0793093	0	0	0	0	0	0	0	0.384511	0	0	0	0	0	0	0	0	0	0	0	0	0	0	0	0	0	0	0	0	0	0	0	0	0	0	0	0
f3058d55ee5fb0ce4314c71dcc0a87c8	0	0.190075	0	0	0	0	0	0	0	0	0	0	0	0	0	0	0	0	0	0	0	0	0	0	0	0	0	0	0	0	0	0	0	0	0	0	0	0	0	0	0.232558	0	0	0	0	0	0	0	0
44dc99cf0c86a3e012cdf0996f320912	0	0	0	0	0	0	0	0	0	0	0	0	0	0	0	0	0.139211	0	0	0	0	0	0	0	0	0	0	0	0	0	0	0	0	0	0	0	0	0	0	0	0	0	0	0	0	0	0	0	0
cc4b1ef210901807709592ddc7fcff5a	0	0	0	0	0	0	0	0	0	0	0	0	0	0	0	0	0	0	0	0	0	0	0	0	0	0	0	0	0	0	0	0	0.116975	0	0	0	0	0	0	0	0	0	0	0	0	0	0	0	0
428079ffa7a12d90e7223483b04cda9c	0	0	0	0	0	0	0	0	0	0	0	0	0	0	0	0	0.0219807	0	0	0	0	0	0	0	0	0	0	0	0	0	0	0	0	0	0	0	0	0	0	0	0	0	0	0	0	0	0	0	0
0a48a0c54c5007a50160945a1ebe5b2d	0	0	0	0	0	0	0.0460479	0	0	0	0	0	0	0	0	0	0	0.0429692	0	0	0	0	0	0	0	0	0	0	0	0	0	0	0	0	0	0	0	0.0262136	0	0	0.0681231	0	0	0	0	0	0	0.0267555	0
4557c295ca6f9e6be498237c1a929891	0	0.0475188	0.0503163	0	0	0	0	0	0	0	0	0	0	0	0	0	0.0317499	0	0	0	0	0	0	0	0	0	0	0	0	0	0	0	0	0	0	0	0	0	0	0	0	0	0	0	0	0	0	0.00972928	0
a7b14db73ad1a7d9f9674431c3dbdb31	0.0957514	0	0	0	0	0	0	0	0	0	0	0	0	0	0	0.0384922	0	0	0	0	0	0.0283298	0	0.0217727	0	0	0	0	0	0	0	0	0	0	0	0	0	0	0	0	0	0	0	0	0	0	0	0	0
de3ca109d0bd7f9bd87c4e1e0e5509f0	0	0	0	0	0	0	0	0	0	0	0	0	0	0	0	0	0	0	0	0	0	0	0	0	0	0	0	0	0	0	0	0	0	0	0	0	0	0.0953221	0	0	0	0	0	0	0	0	0	0	0
adc7956223e6e0d562983f37f3452cd9	0	0	0.0383362	0	0	0	0	0.0611167	0.0486941	0	0	0.017696	0	0	0	0	0.0366345	0	0	0	0	0.0108961	0.114453	0	0	0	0	0	0	0	0	0.0158525	0	0	0	0	0	0	0	0	0	0	0	0	0.0206222	0	0	0	0.0355983
ee00641d07cfd27182229764e5044514	0.120373	0	0	0	0	0	0	0	0	0	0.200087	0	0	0	0.08105	0	0	0	0	0	0	0	0	0	0	0	0	0	0	0	0	0	0	0	0	0	0	0	0	0.112506	0	0	0	0	0	0	0.117134	0	0.0734214
7b3af12b96761b58e9eeea3a5861ae0f	0.153202	0	0	0	0	0	0.181889	0	0	0.138971	0	0	0	0	0	0	0	0	0	0	0	0	0	0	0	0	0	0	0	0	0	0	0	0	0	0	0	0	0.1536	0	0	0.191216	0	0.10316	0	0	0.117134	0	0
8aec441fac47b3ef6a28a9395809192d	0	0	0	0	0	0	0.023024	0	0	0	0	0	0.0158619	0	0	0	0	0.0716153	0	0.0211837	0	0	0	0	0	0	0	0	0	0	0	0	0	0	0	0	0	0	0	0	0.0258398	0	0	0	0	0	0	0	0.0266987
fa5c9e4be3b800a28d5ec1353acd7fa3	0	0	0	0	0	0	0	0.00654822	0.0154936	0	0.0144991	0	0	0	0	0	0.0170961	0	0.00981239	0	0	0	0	0	0	0	0.0230155	0	0	0	0.00703449	0	0.018349	0.0148065	0	0	0.0252278	0	0	0	0.0281889	0	0	0	0	0	0	0	0
595c2dc28e18282b2c38f399eea597c7	0	0	0	0	0	0	0	0	0.0730412	0	0	0	0	0	0.0337709	0	0	0	0	0	0	0.0435844	0	0	0	0	0	0	0	0.0272628	0	0	0	0	0.00966109	0	0	0	0	0	0.0634249	0	0	0	0	0	0	0	0
b70a38be2b89e3691207c98b5c4c5479	0	0	0	0	0	0	0	0	0	0	0	0	0.0997032	0	0	0	0	0	0	0	0	0	0	0	0	0	0	0	0	0	0	0	0	0	0	0	0	0	0	0	0.129199	0	0	0.150773	0	0	0	0	0
5034f76d856515dee21cdd44152ce8f1	0	0	0	0	0	0.0888524	0.27859	0	0.0774679	0	0	0	0.133693	0	0	0	0	0	0	0	0	0	0	0.137168	0	0	0	0	0	0.0545256	0	0.307992	0	0	0	0	0	0	0	0	0	0	0	0	0	0	0	0	0
aa0afd9a7dff2d553ab16fa34d6928be	0	0	0	0	0	0	0	0	0	0	0	0	0.0770433	0	0	0	0.048846	0	0	0	0.0360479	0	0.0194813	0	0	0	0.202025	0	0.0491047	0	0.107862	0.104174	0.00917452	0.198407	0	0.0168198	0	0	0.111518	0	0	0	0	0	0	0	0	0	0
94c1639d6b71319fbdaba11ce194a347	0	0.0475188	0	0	0	0	0	0	0	0	0	0	0.0725114	0	0	0	0	0	0	0	0	0	0	0	0	0	0	0	0	0	0	0	0	0	0	0	0	0	0	0	0	0	0	0	0	0	0	0	0.0244738
d1653266c482da60cec822adc18c20b8	0	0	0	0	0	0.0546784	0.0667695	0	0	0	0	0.048032	0	0	0.0315195	0	0.129442	0.0966806	0	0	0.0811079	0	0	0	0.024703	0	0	0	0	0	0	0	0	0	0	0	0.0599161	0	0	0.0361627	0	0.0585986	0.0634476	0	0.0795428	0	0	0	0.0289236
93da193d5369d35bcb98a21d840bb112	0	0	0	0	0	0	0	0	0	0	0	0	0	0	0	0	0	0	0	0	0	0	0	0	0	0	0.0383592	0	0	0	0	0	0	0	0	0	0	0	0	0	0	0	0	0	0	0	0	0	0
f7dafc52f5750f0be4e6ed06d4cd74c6	0	0.0656213	0.136573	0	0	0	0	0	0	0	0	0	0	0	0	0	0	0	0	0	0	0	0	0	0	0	0	0	0	0	0.042207	0	0	0	0.061831	0	0	0	0	0.0220994	0	0	0	0.0495963	0	0	0	0	0
704cb38a330ee058e8d071eaa970a32d	0	0	0.0191681	0.02457	0.0289681	0	0.0368383	0	0	0	0	0	0.0339897	0	0	0	0.0464037	0	0	0.0190654	0	0	0	0.0174182	0	0.0130511	0.0537029	0	0.0196419	0	0.0234483	0	0.018349	0.050342	0	0	0	0	0	0	0.0234907	0	0	0.0218224	0	0	0	0	0
17cb6522801e6077aef5e6ffa702c3b0	0	0	0.0407322	0.04536	0	0	0	0	0	0.133824	0.0318979	0	0	0	0.0157597	0	0	0.179038	0	0	0	0.0305091	0.029222	0.0522546	0.0696176	0.0417635	0.0409165	0	0	0	0	0.0362343	0	0	0	0	0	0	0	0	0	0	0	0	0	0.0647059	0	0	0
9ee8dc3d362eac957bc4167ececbe8e0	0	0	0	0	0	0.69715	0	0	0	0	0	0	0	0	0	0	0	0	0	0	0	0	0	0	0	0	0	0	0	0	0	0	0	0	0	0.0609718	0	0	0	0	0	0	0	0	0	0	0	0.223774	0
b71ebe65e3f3a290988d008bbf9a3d1f	0	0.00905121	0	0	0	0	0	0	0	0	0	0	0	0	0	0	0	0	0	0	0.0630839	0	0	0	0	0	0.0664894	0	0	0	0	0	0	0	0	0	0.0914509	0	0	0	0	0	0	0	0	0	0	0	0
c5a771ac6c602d3da2fed119074742d8	0	0.0135768	0	0	0	0.0444262	0	0	0	0	0.0405974	0.027808	0.0226598	0	0	0	0	0.0286461	0.045137	0	0.0360479	0	0	0	0	0	0.0230155	0	0	0	0.00937932	0	0	0	0	0	0.00946044	0	0	0	0.0352361	0	0	0.0119031	0	0	0	0	0.0333734
a65e84d8d1d3d2c9121dd2936d224098	0	0	0	0.03591	0	0.0102522	0	0	0	0	0	0	0	0	0	0	0.0097692	0.0680345	0	0.0084735	0.018024	0	0	0	0	0	0.0153437	0	0	0	0.0187586	0	0	0	0	0.0105124	0	0	0	0	0	0	0	0	0	0	0	0.0899959	0.0378232
d777bbaa70de5ae5aed5d5f715ce0201	0.0383005	0	0	0	0	0	0	0	0	0	0	0	0	0	0	0	0	0	0.45922	0	0	0	0	0	0.0112286	0	0	0	0.0654729	0	0	0.0226465	0	0	0	0.0819965	0	0	0	0	0.166784	0	0.0328177	0.0654671	0	0	0	0	0
f8f8fb8409f56f9a423d5dcc857c55a4	0	0.0045256	0.0263561	0.0189	0.0111416	0	0.0184192	0	0	0.0463237	0	0	0.0430536	0	0.0270167	0	0.0366345	0.0179038	0	0	0	0.0174338	0	0.02395	0	0	0.0204583	0	0.0360101	0	0	0.0362343	0	0	0	0	0.0567626	0	0	0	0	0	0.028442	0.0119031	0	0	0	0.0194586	0.0155742
fe1ceb220b8cd868acb47e16457e3994	0	0	0	0	0.0378813	0	0	0	0	0	0	0	0	0	0.0720445	0	0	0	0	0	0	0	0	0.0174182	0	0	0	0	0	0	0	0	0.0206427	0	0	0.0378445	0	0	0	0	0	0	0	0	0	0	0	0	0.0600721
65d8d5f0e769419c8c5476db90ab19e5	0	0	0	0	0.0111416	0	0	0.0327411	0	0	0	0.0935359	0	0	0	0	0	0.0680345	0.0726117	0	0	0	0	0	0.0202115	0	0	0	0	0	0	0	0	0	0	0.0567668	0	0	0	0	0	0	0	0	0	0	0	0.187289	0
c9f2370c4d5222e5cfc92221dec95f4b	0	0	0	0.04158	0	0	0.0253264	0	0	0	0.060896	0.017696	0	0	0	0	0	0	0.0235497	0	0.0570759	0	0	0	0	0	0	0	0	0.0371766	0	0.0317051	0.0366981	0.0681098	0.0367121	0	0	0	0.0294576	0.0361627	0	0	0	0.0257901	0	0	0	0.0316202	0
6fe0d496d3eca809a58721002196366c	0	0.0859865	0	0	0	0	0.112817	0	0.0708278	0	0	0	0	0	0	0	0	0	0.0608368	0	0	0	0	0	0	0	0	0	0	0	0	0	0	0	0	0	0	0	0	0	0	0	0	0	0	0	0	0	0
037abc77a224deb296326d1b70b1efdb	0	0	0	0	0	0	0.170377	0	0	0	0	0.0682559	0	0	0	0.162217	0	0	0	0	0	0	0	0	0	0	0	0	0	0	0	0	0	0	0	0	0	0	0	0	0	0	0.229724	0	0	0	0	0	0
547b1cda3e359f74a049a03f1c67d9a0	0	0.0316792	0	0.02646	0.0311964	0	0	0	0.00885347	0.0283089	0	0	0.0271918	0	0	0.0109978	0	0	0.0431745	0.0296572	0.0360479	0.019613	0.0365275	0	0.049406	0	0	0	0	0	0	0	0	0	0.0656954	0	0	0.0166814	0	0	0	0	0.0218785	0	0	0	0	0.0267555	0.0978953
5edeb3cdace29a3ead829f618b101c8a	0	0.0407304	0	0	0	0.164035	0	0	0.0553342	0	0.118892	0.05056	0.0181278	0	0	0	0	0	0	0.0360124	0	0	0	0	0	0	0	0	0	0	0	0	0.061928	0.106607	0	0.0168198	0	0	0	0.0582622	0	0	0	0	0	0	0	0	0
10319b9eba22da5765c78a6059fc9782	0	0	0	0	0.0735343	0	0	0	0	0	0.0840945	0	0	0	0	0	0	0	0	0	0	0	0	0.0435455	0	0	0	0	0	0	0	0	0	0.195446	0	0	0	0	0.0441863	0	0	0	0	0.0416609	0	0	0	0	0
ceabf632a4c8160cef03dfb9d9253a21	0	0	0	0	0	0	0	0	0	0	0	0	0	0	0	0	0	0	0	0	0	0	0	0	0	0.0261022	0	0	0	0	0	0	0	0	0	0	0	0	0	0	0	0	0.00875139	0	0	0	0	0	0
584379f780fd52641d5e1dc31a7e08a2	0	0.011314	0	0.04536	0	0.0307566	0	0	0.0309872	0	0	0	0.0181278	0	0.0225139	0	0	0	0	0	0	0	0	0	0	0	0	0	0	0	0	0	0	0	0	0.00630742	0	0	0	0	0	0	0	0	0	0	0	0.0316202	0
1a5d63bbd3b852f7a0caef510e5743ad	0	0	0	0	0	0	0	0	0	0	0	0	0	0.0707932	0	0	0	0	0	0	0	0	0	0	0	0	0	0	0.202966	0	0	0	0	0	0	0	0	0	0	0	0	0	0.0918896	0	0	0	0	0	0
b596bf3e0e8aedd98e952ef3a0fc176a	0	0	0	0	0	0.0649306	0.0391407	0	0	0	0	0	0	0	0.040525	0	0	0	0	0	0.138184	0	0	0	0	0	0	0	0	0	0	0.0249111	0.116975	0	0	0	0	0	0	0	0	0	0	0	0	0	0	0	0
4fed7702bb029d131788d7b9a77e3745	0	0	0	0	0.0401096	0	0	0	0	0.0283089	0	0	0	0	0	0	0.0390768	0.0501307	0.0274747	0	0	0	0.0438329	0	0.0336859	0	0	0	0	0	0	0	0.0825707	0	0.0560343	0	0	0	0.0315617	0	0	0	0.0371934	0	0	0	0	0.0194586	0
075cd360f7cc930382a796f79866670b	0	0	0	0.0850501	0	0	0	0	0	0	0	0	0	0	0	0	0	0	0	0	0	0	0	0	0	0	0	0	0	0	0.0515863	0	0	0	0	0	0	0	0	0	0	0	0	0	0	0	0	0.0778343	0
99bd8f815257d49ad2b8a35f836a8de0	0	0	0	0	0	0	0	0.0240101	0	0	0	0	0	0	0	0	0	0	0	0	0	0	0	0	0	0	0	0	0	0	0	0	0	0	0	0	0	0	0	0	0	0	0	0	0	0	0	0	0
1a5fcfdd29bba4c9c7e3bf3e1606b2ea	0	0.0791981	0.0335442	0	0	0	0	0	0	0	0	0	0	0	0.011257	0.0852327	0	0	0	0.0105919	0	0.0108961	0	0	0	0	0	0	0	0	0	0	0	0	0	0	0	0	0	0	0	0.0154207	0	0.0039677	0	0	0	0	0
53d8bf543754b915affc80375ecc35a4	0	0	0	0	0	0	0	0	0	0	0	0	0	0	0	0	0.073269	0	0	0	0	0	0	0	0	0	0	0	0	0	0	0	0	0	0	0	0	0	0	0	0	0	0	0	0	0	0	0	0
766b73c19ef38eaec80e8787441a6ef0	0	0	0	0	0	0	0	0	0	0	0	0	0	0	0	0	0	0	0	0	0	0	0	0	0	0	0	0	0	0.0247844	0	0	0	0	0	0	0	0	0	0.0200904	0	0	0	0	0	0	0.0161564	0	0
9ab19024522450fc396bc47b983cb2de	0	0	0	0	0	0.126444	0	0	0	0	0	0	0	0	0	0	0	0	0.0883115	0	0	0	0	0	0	0	0	0	0	0	0	0.135879	0	0	0	0.224965	0	0.157281	0	0.275239	0	0	0	0.0773702	0	0.205882	0	0	0
e3346bcf2a1931d8c65459d41459204b	0	0	0	0	0	0	0.0552575	0	0	0	0	0.030336	0	0	0	0	0	0	0.17466	0	0	0	0	0	0	0	0	0.0303816	0	0	0	0	0	0	0	0.0210247	0	0	0	0	0.0610759	0	0	0	0	0	0	0	0
2d1327dea583ef8b9a5b3a9a06c941fb	0	0	0	0.10962	0	0	0	0	0	0	0.118892	0	0.156353	0	0	0	0	0	0	0	0	0.180875	0	0	0	0	0	0	0	0	0	0	0	0	0	0	0	0.166814	0	0	0	0	0	0	0	0	0	0	0
1e04cb06a9914b7df7eef1f566ad1850	0	0	0	0	0	0	0	0.0523857	0	0	0	0	0	0	0.0382736	0	0	0	0	0.0275389	0	0.0283298	0	0	0.049406	0.12529	0.0613748	0.0677744	0	0	0	0.0520869	0	0	0	0.0651767	0	0.0166814	0	0	0.110406	0	0.0459448	0	0	0	0	0	0
a5b738d5ba3523198cf39a7f3570c790	0.238011	0	0	0	0	0	0	0	0	0	0	0	0	0	0	0	0	0	0	0	0	0	0	0	0	0	0	0	0	0.408942	0	0	0	0	0.0560343	0	0	0	0	0.150678	0	0	0	0	0	0	0	0	0
1d74a671be602bfabd565a7da6be14b1	0	0	0	0	0	0	0	0	0	0	0	0	0	0	0	0	0	0	0	0	0	0	0	0	0	0	0	0	0	0	0	0	0	0	0	0	0.07253	0	0	0	0	0	0	0	0	0	0	0	0.0734214
d3d6465e261a08cb9cf92fcaade2baa6	0	0.0316792	0	0.03402	0	0	0	0.0785786	0	0	0	0	0	0	0	0	0	0	0	0.0974452	0	0	0	0	0	0	0.0255728	0	0	0	0	0	0	0	0	0	0.0599161	0	0	0	0	0	0	0.0734025	0	0	0	0	0.0133494
15c60b43abcd9d388bab60c18a350575	0	0	0	0	0	0	0	0	0	0	0	0	0.0294578	0	0	0	0	0	0	0	0	0	0	0	0	0	0	0	0	0	0	0	0	0	0	0	0	0	0	0	0	0	0	0	0	0	0	0	0
2e7fbd5c04e44435906f7d4ca952eb5c	0	0	0	0	0	0	0	0	0	0	0	0	0	0	0	0	0	0	0	0	0	0	0	0.0326591	0	0	0	0	0	0	0	0	0	0	0	0	0	0	0	0	0	0	0	0	0	0	0	0	0
af3b1c9d3f62c5943479cc2f40bf4b94	0	0	0.182097	0.20223	0.155982	0	0	0	0	0	0	0	0	0	0	0.142971	0	0	0	0	0	0	0	0	0.0651261	0	0	0.10283	0	0	0.100828	0	0	0	0.0946787	0	0	0	0	0	0	0	0	0	0	0.164706	0	0	0
6248c0de037d778141cf4219aa3d7aed	0	0	0	0	0	0.034174	0.00920959	0.0196447	0.0177069	0	0	0	0	0	0	0	0	0	0.0235497	0.016947	0	0	0	0	0	0	0.017901	0	0	0	0	0	0	0	0.0115933	0	0.0283813	0	0	0	0	0	0.0240663	0	0	0	0	0	0
7bc61a3737aa76e9ed8cd59bc75943b4	0	0	0	0	0	0	0	0	0	0	0	0	0	0	0	0	0	0	0.111861	0	0	0	0	0	0	0	0	0	0	0	0	0	0	0	0	0	0	0	0	0	0.0234907	0	0	0	0	0	0	0	0
31f733225899d19ab617827e74c5f4e8	0	0	0	0	0	0	0	0	0	0	0	0	0	0	0	0	0	0	0	0	0	0	0	0	0	0	0	0	0	0	0	0	0	0	0.0212544	0	0.151367	0	0	0	0	0	0	0	0.129625	0	0	0	0
ff6d6c81f462ba2d19b3e1b1e5db110c	0	0.12898	0	0	0	0	0	0	0	0	0	0	0	0	0	0	0	0	0	0	0	0	0	0	0	0	0	0	0	0	0	0	0	0	0	0	0	0	0	0	0	0	0	0	0	0	0	0	0
2d6d023572d198d891522c207e570b14	0	0	0.110217	0	0	0	0	0	0.139442	0	0	0	0	0	0	0	0	0	0	0	0	0	0	0	0	0	0	0	0	0	0	0	0	0	0	0	0.0882974	0	0	0	0	0	0	0	0	0	0	0	0.0689717
4b2131e51c7823e60bce5ca23e8aa176	0	0	0	0.02457	0.0178265	0	0	0	0.0376273	0	0	0	0	0	0	0	0	0	0	0.0190654	0.027036	0.00871688	0	0	0	0.0234919	0.0434738	0	0	0	0	0	0.0114682	0	0	0	0.0441487	0	0.0168329	0	0	0	0.0218785	0.0119031	0	0.0147059	0.0080782	0.0437818	0
4efe2dcdd98f82f764710b530697b72e	0	0	0	0	0	0	0	0	0	0	0	0	0	0	0	0	0.0317499	0	0	0	0	0	0	0	0	0.0678656	0	0	0	0	0	0	0	0	0	0	0	0	0	0.0441989	0	0	0	0	0	0	0	0	0
d72e1627734c0dec4a24dd31adc5492f	0	0	0	0.0661501	0	0.218714	0	0	0	0	0	0	0.149555	0	0	0	0	0	0	0.0656696	0	0	0	0	0	0	0.115078	0.0233705	0	0	0	0	0	0	0	0	0	0	0	0	0	0	0	0.0793541	0.150247	0	0	0.204315	0.0978953
96ac4d202767139e9ed9bbc00b572cb2	0	0	0	0	0.0111416	0	0	0	0	0	0	0	0.0339897	0	0	0	0.024423	0	0	0	0.0811079	0	0	0	0	0	0.0332447	0	0	0	0	0	0	0	0	0	0	0	0	0	0	0	0.00875139	0	0	0	0	0	0
654e466cbe4e709e7702aeb9d58da492	0	0.0950377	0	0	0	0	0.0437455	0	0.0221337	0	0	0.0631999	0	0	0.0742959	0	0.0537306	0	0	0	0	0	0	0	0.0269487	0	0.0511457	0	0	0	0	0	0	0	0	0	0.198669	0	0	0	0	0	0	0	0.0500825	0	0	0	0.0311485
6cd1dfe0a4df3c4aa207a3772eab831f	0	0	0	0.01512	0	0	0	0	0.00885347	0	0.0318979	0	0.0203938	0	0	0	0.0464037	0	0	0.0148286	0	0	0	0.0108864	0	0	0.0485884	0	0	0	0	0	0	0.0177678	0	0	0.0346883	0	0	0	0	0	0	0.0218224	0	0	0	0.0437818	0
2d8cd356e7f39848b16887d9620b1b0c	0	0	0	0	0	0	0	0	0	0	0	0	0	0	0	0	0	0	0	0	0	0	0	0	0	0	0	0.0420669	0	0	0	0	0	0	0	0	0	0	0	0	0	0	0	0	0	0	0	0	0.0533974
286cf1337f202e7ec9de879abee19ec6	0	0	0	0.01134	0	0	0.0621647	0	0	0	0	0.022752	0	0	0	0	0	0	0.0196248	0	0	0	0	0	0	0	0	0	0	0.151185	0	0	0	0	0.0579665	0	0	0.121536	0	0.0441989	0	0	0	0.0119031	0	0	0.0302932	0	0
a3e5ed4f236ccc0603c2f0bb49cf6883	0	0	0	0	0	0	0.0437455	0.0545685	0.0243471	0.033456	0	0	0	0	0	0	0	0	0	0	0	0	0	0	0	0	0	0	0	0	0	0	0	0	0	0	0	0	0	0.0160723	0	0	0	0	0	0	0	0	0
0fe7d0f48b4a3e72c448303edf3f051f	0	0	0	0	0	0	0	0	0	0	0	0	0	0	0	0	0	0	0	0.033894	0	0	0	0	0	0	0	0	0	0	0	0	0	0	0	0	0	0	0	0	0	0	0	0	0	0	0	0	0
ca1c25064ed0dba97e69b3df54b04602	0	0	0	0	0.0690777	0	0.0667695	0	0	0.0437502	0	0.0606719	0.0747774	0	0	0	0.073269	0	0	0	0.03004	0	0	0	0	0	0	0	0	0.200753	0	0	0	0.079955	0	0	0	0.0667254	0	0	0	0	0	0	0	0	0	0.0851312	0
13d76201c42860cfebadf334b49b933b	0	0	0	0	0	0	0.133539	0	0	0	0	0	0	0	0	0	0	0.143231	0	0	0	0	0	0	0	0	0	0	0	0	0	0	0	0	0	0	0	0	0	0	0.0798685	0	0	0	0.141409	0	0	0	0
ddf7664a61d3fa282e14e67028c395b8	0	0	0	0	0	0	0	0	0	0	0	0	0	0	0	0	0	0	0.0333621	0	0	0	0	0	0	0	0	0	0	0	0.0844139	0	0	0	0	0	0	0	0	0	0	0	0	0	0	0	0	0	0
3d214d916522f49e5180abc853bd3e90	0	0	0	0	0	0	0	0	0	0.066912	0	0	0	0	0	0	0	0	0	0	0	0	0.0779252	0	0	0	0	0	0	0.0272628	0	0	0	0	0	0.0630742	0	0	0	0	0	0	0	0	0	0	0	0	0
ae26cf12fb355e39cc8240d0aa35373f	0	0	0	0	0	0	0	0	0	0	0	0	0	0	0	0	0	0	0	0	0	0	0	0	0	0	0.0153437	0	0	0	0	0	0	0.0384968	0	0	0.07253	0	0	0	0	0	0.0175028	0	0	0	0	0	0
88ebe5f7430fe02eb74d5ebbad33ba7e	0	0.0158396	0	0.01701	0	0	0	0.0283756	0	0	0.0173989	0	0	0	0.0135083	0	0.0317499	0	0	0.0211837	0	0	0.014611	0	0	0.0391532	0	0.0350557	0.0294628	0.0669178	0.0257931	0.0430283	0	0	0	0.0378445	0.0346883	0	0.037874	0	0	0.046262	0	0.0158708	0.0677587	0.0588235	0.00605865	0	0.0400481
e72a1be63c186d596efcaf2b100b24be	0	0	0	0	0	0	0	0	0.0553342	0	0	0	0	0	0	0	0	0	0	0	0	0.102423	0	0	0	0	0	0	0	0	0	0	0	0	0	0	0	0	0	0	0	0	0	0	0	0	0	0	0
a126bc8cb656ea733e69fd9e2b2d3f2c	0	0	0	0	0	0	0	0	0	0	0	0	0	0	0	0	0	0.0930999	0	0	0	0.0283298	0	0	0	0	0	0	0	0	0	0	0	0	0	0	0	0	0.0210411	0	0	0	0	0	0.0972189	0	0.0282737	0	0
86889c3b3f8d73f0640fba8082425182	0	0	0.0455242	0.03213	0	0.0444262	0	0	0.0265604	0.0411766	0	0.042976	0	0	0.0675417	0.0302439	0	0	0	0.0211837	0	0	0	0	0.0314402	0.0287124	0	0.0163593	0	0	0.0351725	0	0	0	0.0193222	0	0.0252278	0	0	0.0241085	0.0187926	0	0	0	0	0	0	0	0
95659a24a4a7084a3156578bfdac1c45	0	0	0	0	0	0	0	0	0.0376273	0	0	0	0	0	0	0	0	0	0.0569118	0	0	0	0	0	0	0	0	0	0	0	0	0	0.0366981	0	0	0	0	0	0	0	0	0	0	0.0694348	0	0	0	0.0243232	0
a6ab5337f8a5109b117e4e91c3c54511	0	0	0	0.0378	0	0	0	0.0567512	0	0	0	0.149152	0.183544	0	0	0	0.0928074	0	0	0	0	0	0	0	0	0	0	0	0	0	0	0.0407636	0	0	0	0.0315371	0	0	0	0	0	0	0	0	0	0	0	0	0
5d07417e4c6df8a1eac337f723cb1d9b	0.0191503	0	0	0	0	0	0	0	0	0	0.0202987	0	0	0	0	0	0	0	0	0	0	0.00653766	0	0	0	0.00783065	0	0	0	0	0.014069	0	0	0	0.0212544	0	0	0.0238305	0.00420822	0	0	0	0	0	0	0	0	0	0.00444978
1811aff6de18c31cbdbe401159eb789e	0	0	0	0.0378	0	0	0	0	0	0	0	0	0	0	0	0	0	0	0	0	0	0	0	0	0	0	0	0	0	0	0	0	0	0	0	0	0	0	0	0.0361627	0	0	0	0.0436447	0	0	0	0	0.0289236
b01c08d4b7b228be1b5e2fb476c989e5	0	0	0	0	0	0	0	0	0	0	0	0	0.0203938	0	0	0	0	0	0	0	0.027036	0	0	0	0	0	0	0.0186964	0	0	0	0	0	0	0	0	0	0	0	0	0	0	0.0175028	0	0	0	0	0.0535111	0
fd6ad94d1fc50194e09b363f86a35fd5	0	0	0	0.00567001	0	0	0	0	0.00885347	0	0	0	0	0	0	0.074235	0	0	0	0	0	0	0	0	0	0	0	0.0186964	0	0.0669178	0.00937932	0	0	0	0.0463732	0	0	0.0238305	0	0.0100452	0	0	0.0240663	0.00793541	0	0	0	0	0
3e856c84b64e537d0ee3d82b8f9d7eab	0	0	0	0	0.151525	0	0	0	0	0	0.211686	0	0	0	0	0	0	0	0.0490619	0.084735	0	0	0	0	0	0	0	0.0701115	0	0	0	0.230994	0	0	0	0	0	0	0	0	0	0	0	0	0	0	0	0	0.117919
3dc62c8304fcfd8709bc723d92f16850	0	0	0	0.0699301	0	0	0	0	0	0	0	0	0	0	0.110318	0	0	0.0465499	0	0	0	0	0	0	0	0.101798	0.0409165	0	0	0	0	0	0	0	0	0	0.116679	0	0	0.0100452	0	0	0	0.196401	0	0	0	0	0
3b376da22da584068a55b19dbcc1562f	0	0	0.0886525	0	0	0	0	0	0	0	0	0.0707839	0	0	0	0	0	0	0	0	0	0	0	0	0	0	0	0	0	0	0.133655	0	0	0	0	0	0	0.0738746	0	0	0	0	0	0	0	0	0	0	0
df8da0b014033e9f385860ec40be7f4b	0	0	0	0	0	0	0	0	0	0	0	0	0	0	0	0	0	0	0	0	0	0.00871688	0	0	0	0	0	0	0	0	0	0	0	0	0	0	0	0	0	0	0	0	0	0	0	0	0	0	0
99bf671e6efb2c0b03e879de9ba825da	0	0	0	0	0	0	0	0	0	0	0	0.169376	0	0	0	0	0	0	0	0	0	0	0	0	0	0.036543	0	0.093482	0	0	0	0.038499	0	0	0	0.0609718	0	0.112003	0	0	0	0	0	0	0	0	0	0	0.0489476
bc20cde7e8b59075c11abb61ed113245	0	0	0	0.0510301	0.035653	0	0	0	0	0	0	0	0.0951712	0	0	0	0	0	0	0.0275389	0	0	0	0.0413682	0	0	0	0	0	0	0.0187586	0.0226465	0	0	0	0	0	0	0	0	0.117454	0	0	0	0	0	0	0	0
eea3dbf1fac9e8f2e3c572758e65f376	0	0.0316792	0	0	0	0	0	0	0	0	0	0	0	0	0	0	0	0	0	0	0	0	0	0	0	0	0	0	0	0	0	0	0	0	0	0	0	0	0	0	0	0	0.0131271	0	0	0	0	0	0
6ac2ed070c93d9fa4043b4de64e8072c	0	0	0.122197	0	0	0.119609	0	0	0.0774679	0	0	0	0	0	0	0	0	0	0.143261	0	0	0	0	0	0	0	0	0	0.130946	0	0	0	0	0	0	0.0378445	0.148214	0	0.115726	0	0.0845666	0	0	0	0	0	0	0.114319	0
acc75a21943c0400586da142b02c41d4	0.0136788	0	0.0239601	0	0	0.0410088	0	0	0	0	0	0.015168	0	0	0	0	0	0	0	0	0	0.0348675	0	0	0.00898291	0	0	0	0	0	0.0234483	0	0	0	0	0	0	0	0	0	0	0	0	0	0	0	0	0.0170262	0.0111245
ca0eb1b092edeff01cc3c9892bc63d42	0.0629223	0.0678841	0.0359402	0.02835	0.0334247	0.0410088	0.0322336	0.0654822	0.042054	0	0.0376975	0	0.0589155	0	0	0	0.0415191	0	0	0.0360124	0	0	0	0	0	0	0	0	0.0523783	0	0	0	0	0.0355356	0	0	0.0441487	0	0	0	0	0	0	0	0	0	0	0	0
d94dada682b5e457c4433868c436cb36	0	0	0.0335442	0.03591	0.0378813	0	0	0	0	0.0360295	0.0318979	0.040448	0.0407877	0	0.0225139	0	0	0	0.0470995	0	0	0	0	0	0.0404231	0	0	0	0	0	0.0164138	0	0	0	0	0	0	0	0	0.0120542	0.0446324	0	0	0.0218224	0	0	0	0.0194586	0.0222489
b3996db5327c1681d73fd0abbb05bbc7	0	0	0	0	0	0	0	0	0	0	0	0	0	0	0	0	0	0	0	0	0.03004	0	0	0	0	0	0	0	0	0	0	0	0	0	0	0	0	0	0	0	0	0	0	0	0	0	0	0	0
d7dac0c35cac76e9f7a0a95ea0a4335a	0	0.0543072	0	0	0	0	0	0	0	0	0	0	0	0	0	0	0	0	0.0156998	0	0	0	0	0.0348364	0	0	0.0204583	0	0	0	0	0	0.0252299	0	0	0.00420495	0	0	0	0	0	0	0	0	0	0	0	0	0
370cc3016764e150449a8678f0e8b670	0	0	0	0	0	0	0	0	0	0	0	0	0	0	0	0	0	0	0	0	0	0	0	0	0	0	0	0	0	0	0	0	0	0	0	0	0	0	0	0	0	0	0	0	0.0707047	0	0	0	0
fe8df962e5d2b22188990abc61a71473	0	0	0.0191681	0	0.0467946	0.017087	0.00460479	0	0	0.0205883	0.0173989	0.022752	0.0611815	0	0	0	0.0439614	0	0	0	0	0	0.0194813	0	0	0	0	0	0	0	0	0.0135879	0.00688089	0.0414581	0.0714921	0	0	0	0	0.0200904	0	0	0.0153149	0.013887	0.0117841	0	0.00605865	0	0
779408ca063d7c9cde8090fa7d4704eb	0	0	0	0	0.00668494	0.034174	0	0	0	0	0	0	0.0430536	0	0	0	0	0	0.0117749	0.016947	0	0	0	0	0	0	0	0	0	0	0	0	0	0	0	0	0.0315348	0	0	0	0.0728212	0	0	0	0	0	0	0	0.00667468
9c00c95746e4f0e040cddcd4c1069069	0	0	0	0	0	0	0	0.0436548	0	0	0	0	0	0	0	0	0.0537306	0	0	0	0	0	0	0	0	0	0	0	0	0	0	0	0	0	0	0	0.126139	0	0	0	0	0	0	0	0	0	0	0	0
0eb0872d2f4de37530e16481faac357f	0	0	0	0	0	0	0	0	0	0.0591914	0	0	0	0	0	0	0	0	0	0	0.0360479	0	0	0	0	0	0	0	0	0	0	0.0317051	0	0	0	0.0420495	0	0	0	0	0	0	0.0328177	0	0	0	0	0	0
02d40b6fda910210f4cf84525f45de58	0	0	0.0503163	0	0.0802193	0.0546784	0	0	0.104028	0	0	0	0	0.0400135	0	0	0	0	0	0	0	0	0.0462681	0	0.0359316	0.12007	0	0.0303816	0	0	0	0	0.0481662	0	0.0502377	0	0.0473022	0	0	0	0	0	0.0546962	0	0	0	0	0	0
11b28912b4360a927b9b7e1117fa8773	0	0	0	0	0	0	0	0	0	0	0.0753951	0.182016	0	0	0.0833014	0.173215	0	0	0	0.0995636	0	0	0	0	0	0.0783065	0	0	0	0.138793	0	0	0	0	0.0483054	0.0883039	0	0.138217	0	0	0	0	0	0	0.294603	0	0.0848211	0	0
8d8a022f6087a53055a97636f940ea71	0	0	0.0215641	0	0	0	0	0	0	0.0411766	0	0	0	0	0.108067	0	0	0.0429692	0	0	0	0	0	0	0	0	0	0	0	0	0	0	0	0	0	0	0	0.0119153	0	0	0	0	0	0	0	0.0382353	0	0	0
4b33043de4249f44e251e69a75e4308a	0	0.00678841	0	0	0	0	0	0	0	0	0	0	0.0203938	0	0	0	0	0	0	0.0360124	0	0	0	0	0	0	0	0	0	0	0	0	0	0	0	0	0.0473022	0	0	0	0	0	0	0	0	0	0	0	0
2152e08cf1a6ea77392b31d4db8c50db	0.0875441	0	0	0.04914	0.0334247	0	0	0.0371066	0	0.13125	0	0	0	0	0.0225139	0	0.0903651	0	0.0745741	0.0487226	0	0	0	0	0	0	0	0	0	0	0	0	0	0	0	0.0483569	0	0	0	0	0	0.144954	0.0940775	0	0.0500825	0	0	0	0
b02086cd3059a5b286dc3d5995a4cb6f	0	0.0497816	0	0.01701	0.0289681	0	0	0.0480203	0.0464807	0	0.0376975	0	0	0	0.0180111	0	0	0	0	0.016947	0.012016	0.0305091	0	0	0	0.0313226	0	0.0514151	0	0	0	0	0.061928	0	0.0425088	0.0273322	0	0	0.0357699	0	0.0469814	0	0.0875139	0.0238062	0.0707047	0	0	0	0
2899aeeb55e232ece0afe30ff3a6a79d	0	0	0	0	0	0	0	0	0	0.033456	0	0	0	0	0	0	0	0	0	0	0	0	0.0462681	0	0	0.0287124	0	0	0	0	0	0	0	0	0	0	0	0	0	0	0	0	0	0	0	0	0	0	0
cdacbe33fc2fd8d177ae27a9970c88dd	0	0	0	0	0	0	0	0.0305583	0.059761	0	0	0	0	0	0	0	0	0	0	0	0	0	0	0	0	0	0	0	0	0	0	0	0	0	0	0	0	0	0	0	0	0	0	0	0	0	0	0	0
77475358e29fe03f94da6da04c684992	0	0	0	0	0	0	0	0.0371066	0	0	0	0	0	0.089261	0	0	0	0	0	0	0	0	0	0.108864	0	0	0	0	0	0	0	0	0	0	0	0	0	0	0	0	0	0	0	0	0	0	0	0	0
9abd13e7a99d56a6b855f506037b324e	0	0	0	0.03024	0.0623928	0	0	0	0	0	0	0	0	0	0	0	0	0	0	0.0317756	0.102136	0	0.0316571	0	0	0	0	0	0	0	0.042207	0	0	0	0	0.039947	0	0	0	0	0	0	0	0.0277739	0	0	0	0.0267555	0
3bd6fbc0509f8037dc5658c375a91646	0	0	0	0.04725	0	0.0273392	0	0	0.0154936	0	0	0	0.0203938	0	0	0	0	0	0.00784991	0	0.0360479	0	0	0	0	0	0.0588175	0	0	0	0	0	0	0	0	0	0	0	0	0	0.0422833	0	0	0	0	0	0	0	0
a5b8d352c46444fbb60355d58a5edc56	0	0	0	0.04347	0	0	0	0	0	0	0	0.0859519	0	0	0	0	0	0	0	0	0	0	0	0	0	0	0	0	0	0	0	0	0	0	0.0985431	0	0	0.145366	0	0.116524	0	0	0	0.0634832	0	0	0.100977	0	0
c061e7b9c1e6ec0788607038ab073528	0.123109	0	0	0.04347	0	0	0	0	0	0	0	0	0	0	0	0	0	0	0	0	0	0	0	0	0	0	0	0	0	0	0	0	0	0	0	0	0	0	0	0.0763435	0	0	0	0	0	0	0	0.0535111	0
eb21d5189a626fa04650bef13956dfba	0	0	0	0.10017	0	0	0	0	0	0	0	0	0	0	0	0.151219	0	0	0	0	0	0	0	0.115396	0	0	0	0.0888079	0	0	0	0	0	0	0.112069	0.0630742	0	0	0	0	0	0	0.109392	0	0	0	0	0	0
8d14bb542ac833ef6d149bd8ba2b549b	0	0	0	0	0	0	0.00690719	0	0	0.0205883	0.0376975	0	0.0203938	0	0.0180111	0	0.0146538	0	0	0	0	0	0	0	0	0.00783065	0	0.0093482	0	0	0	0.00905859	0.0298172	0.0414581	0.0115933	0.0084099	0	0	0	0.0301356	0.0117454	0.0215889	0	0	0	0.0441176	0	0	0
f3d86ef32dce7a353b72fdbaec8c4ad7	0	0	0	0	0.0222831	0	0	0	0	0	0	0	0	0	0	0	0	0	0	0	0	0	0	0	0	0.0495941	0	0	0	0	0	0	0	0	0	0	0.0409952	0	0	0	0	0	0	0	0	0	0	0	0
1ab5fb7619ced51a6829e61a81dc2456	0	0	0	0	0	0	0	0	0	0	0	0	0	0	0	0	0	0	0.0922364	0	0.1502	0	0	0	0	0.101798	0	0	0	0	0	0	0	0	0	0	0	0	0	0	0	0	0	0.162676	0	0	0	0	0
76f0cc734f808631942cb746be4bc6ca	0	0	0	0.03402	0	0.0444262	0	0.00873096	0	0	0.0115992	0	0.147289	0	0	0	0	0	0	0	0.0360479	0	0	0	0	0.0234919	0	0	0	0	0	0	0	0	0	0	0.078837	0	0	0	0.0610759	0.0185048	0.00656355	0.00991926	0	0.0176471	0	0.00972928	0
e54fd246076e2cae047dd55fca5a433b	0.0519793	0.0316792	0	0.12096	0	0	0	0	0	0	0.165289	0	0	0	0	0	0	0	0.0235497	0.0804982	0	0	0	0	0	0	0	0	0	0	0	0	0	0	0	0.0672792	0	0	0	0	0.0446324	0	0.0153149	0.053564	0.0589206	0	0	0.0705373	0
702a0d7ab8dd25a7f740384d773de644	0	0	0	0	0	0	0	0.00873096	0	0.0823532	0	0	0	0	0	0	0.0268653	0	0	0.0190654	0.0660879	0	0.0949714	0	0	0	0.0613748	0	0	0	0	0	0	0	0	0	0	0	0	0	0	0	0	0	0.0176762	0	0	0	0
1c8091d8a7f3112c6970d2c3068180ad	0.120373	0.0678841	0.107821	0	0	0	0	0	0.0553342	0.301104	0	0.0581439	0	0	0	0	0	0	0.041212	0	0.0660879	0	0	0	0.0449146	0	0	0	0	0	0.0656553	0	0	0	0	0	0	0	0	0	0	0.117197	0	0.0515801	0	0	0	0	0
31877eacabee823aba2965d31afcc72a	0	0	0	0.04347	0	0	0	0	0	0	0	0.0884799	0	0	0	0	0	0	0	0	0	0	0	0	0	0	0	0	0	0	0	0	0	0	0	0	0	0	0	0	0	0	0	0	0	0.102941	0.0969384	0	0
ea385db7248e3bb32cfcd2d27e88b762	0	0	0	0	0	0	0	0	0	0.0411766	0	0	0.0113299	0	0.0292681	0	0	0	0	0	0	0	0	0	0	0.0339328	0.0409165	0	0	0	0	0	0	0	0	0	0	0	0	0	0.0211416	0	0	0	0	0.0470588	0.040391	0	0
e35cf2145a316ca4997d06ad4b096666	0	0	0.0359402	0.01701	0	0.0580958	0.0184192	0.0130964	0	0	0	0	0.0317237	0.0307796	0.0315195	0	0.0219807	0	0	0	0	0	0	0	0	0	0	0	0	0	0	0	0	0	0	0.0105124	0	0	0	0.0140633	0.00939629	0	0	0.0238062	0	0	0	0	0
e85ea12538d7062c389669ecd1a4a7b9	0	0	0	0	0	0	0.0161168	0	0	0	0	0	0.0339897	0	0	0	0	0	0	0	0	0.00871688	0	0.0413682	0	0	0	0	0	0	0	0	0	0	0.00579665	0	0.0283813	0	0	0	0.0117454	0	0.0175028	0	0	0	0	0.0121616	0
9a56c8010af5ad8c067664154502207d	0	0	0.244393	0.04347	0	0	0.0828863	0	0	0	0	0	0.0475856	0	0	0.208958	0	0	0	0	0	0	0	0	0	0	0	0	0	0	0	0	0	0	0	0	0	0	0	0.0863887	0	0	0	0	0	0	0.13531	0	0
62f804b1c0b62b35ce9abe3f48c1e213	0	0.0203652	0.0838605	0	0.00891325	0	0	0	0	0	0	0	0	0	0	0	0	0.0214846	0	0.016947	0.0600799	0	0	0	0	0	0	0	0	0	0	0	0	0	0	0	0	0	0	0	0	0	0	0	0	0	0	0	0
204e62a9c1376a07b70f4045cec11694	0	0	0	0.0963901	0	0	0	0	0	0	0	0	0	0	0	0	0	0	0	0	0	0	0	0	0	0	0	0	0	0	0	0	0	0	0	0	0	0	0	0	0	0	0	0	0	0	0	0	0
f1a7468cd95a3045b6839d12b33a13f0	0	0	0	0	0	0	0	0	0	0	0.0811947	0	0	0	0	0	0	0	0.0117749	0	0	0	0	0.0457227	0.0808462	0	0	0	0	0	0.0398621	0.0747333	0	0	0	0	0.182902	0	0.0399781	0	0	0.0956082	0	0	0	0	0	0.114319	0.0400481
45585b89ef3fb67ced2bea5db3a89c7a	0	0	0	0.10017	0	0	0	0	0	0	0	0	0	0	0	0	0	0	0.0686867	0	0	0	0	0	0	0	0	0	0	0	0	0	0	0	0	0	0	0.0691085	0	0	0	0	0	0	0	0	0	0	0
7104a1ff9d026c4346a7a47130ccf8c2	0	0	0	0	0	0	0	0	0	0	0	0	0	0	0	0	0.119673	0	0	0	0	0	0	0	0	0	0.138093	0	0	0	0	0	0	0	0	0	0	0	0	0	0	0	0	0	0	0	0	0	0
a07ddd3a998c95b8fedf1304971c4c91	0	0	0	0	0	0	0	0.120051	0	0	0	0	0	0	0	0	0	0	0	0	0	0	0	0	0	0	0	0	0	0	0	0	0	0	0	0	0	0	0	0	0	0	0	0	0	0	0	0	0
97a501cfd43c8d0e84e0b8068a7ac70c	0	0	0	0	0	0	0	0	0	0	0	0	0	0	0	0	0	0	0	0	0	0	0	0	0	0	0.0332447	0	0	0	0	0	0	0	0	0	0	0	0	0	1.36246	0	0	0	0	0	0	0	0
65f74baa7e525496cff8a3279a5eb1c3	0	0	0	0	0	0.181122	0	0	0	0	0	0	0	0	0	0	0	0.0966806	0	0	0	0	0	0	0	0	0	0	0	0	0	0	0	0	0	0	0	0	0.0589151	0	0	0	0	0	0.0412444	0	0	0	0
e9c101a8e2890aa48f151d38cb41dea4	0	0	0	0	0	0.146948	0	0.0458375	0.0354139	0	0	0	0	0	0	0	0	0	0	0.0360124	0	0.0675558	0	0	0.0381774	0	0	0.0350557	0	0	0	0	0	0	0	0	0	0	0	0	0	0	0	0	0	0	0	0	0
35c2f8b0f5650dc07ba14719e654882f	0	0	0	0	0	0	0	0	0	0	0	0	0	0	0	0	0	0	0	0	0	0	0	0	0	0	0	0	0	0	0	0	0	0	0	0	0	0	0	0	0	0	0	0	0	0	0	0.0316202	0
996de294e1e395bef9c74e2366a6234e	0	0	0	0	0	0	0	0	0	0	0	0	0	0	0	0	0.0586152	0	0	0	0	0	0	0	0	0	0	0	0	0	0	0	0	0	0	0	0	0	0	0	0	0	0	0	0	0	0	0	0
2ad214fd2b5ef9bdab9e53c6b65993ff	0	0	0.0383362	0.0699301	0.0445663	0	0.0253264	0	0	0	0	0	0.0929052	0	0	0	0.0586152	0	0	0	0.10514	0	0	0	0	0	0	0	0	0	0	0	0.0527535	0	0	0	0	0	0	0.0220994	0	0	0	0	0	0	0	0	0.0533974
62edcfd153bf07b1fa2bca7d01ae6668	0.021886	0	0	0.01323	0	0.0239218	0	0	0	0	0	0	0	0	0.00450278	0	0	0	0.0117749	0	0	0	0.014611	0	0.0179658	0	0.0127864	0	0	0	0.0234483	0	0	0	0	0.0084099	0	0.0262136	0	0	0.0234907	0	0.0153149	0.0337255	0	0	0.0121173	0.00729696	0
8f32cd23cd0c0dbca0a72e354b04e8f4	0.0629223	0	0	0	0	0	0	0	0.0265604	0.0205883	0	0	0	0	0.0787987	0	0	0	0	0	0	0	0.0657494	0	0	0	0	0	0	0	0	0.124556	0	0	0.0212544	0.0273322	0	0	0.0315617	0.0843797	0	0.0956082	0.0700112	0.0376932	0	0	0.0727038	0	0
b58b70798d70e1b82beff248e1da8f13	0	0	0.0287522	0	0	0	0	0	0	0.033456	0	0	0	0	0	0	0	0	0.0372871	0	0	0	0.0194813	0	0	0	0	0.0303816	0	0	0	0.0203818	0	0	0	0.0084099	0	0.0214475	0	0.0261175	0	0	0	0	0	0	0	0	0.00889957
b53a77d43d6ed24a8caab5189f89aa18	0	0	0	0	0	0	0	0	0	0	0	0	0	0	0	0.0439911	0.146538	0	0	0	0	0.0653766	0	0	0	0	0.0741612	0	0	0	0	0	0	0	0	0	0	0	0	0	0	0	0	0	0	0	0	0	0
da9fc73bca3759d3ab612b0225f5fb5e	0.00820726	0	0	0.01701	0	0.034174	0.023024	0	0.0177069	0	0	0.027808	0.0339897	0	0.0202625	0	0	0	0.0215873	0	0	0.0479428	0	0.0522546	0	0.0522043	0	0.0186964	0	0	0	0	0.0825707	0.100684	0	0	0	0	0	0	0	0.0493462	0	0	0	0	0	0	0.0266987
142157e41c816039799124cef4e0b616	0	0	0	0	0	0	0	0	0	0	0	0	0	0	0	0	0	0	0	0	0	0	0	0.0609637	0	0	0	0	0	0	0	0	0	0	0	0	0	0	0	0	0	0	0	0	0	0	0	0	0
ba52df6165966832aa9cd17e68d88dbe	0	0	0.153345	0	0	0	0	0	0	0	0	0	0	0	0	0	0	0	0.041212	0	0	0	0	0	0	0	0	0	0	0	0	0.185701	0.0573408	0	0	0.145071	0	0	0.128351	0	0	0	0	0.174579	0	0	0.191857	0	0
9b3f010ff1f22e62fe14aabc0c9e17e4	0	0	0	0.04158	0	0	0	0	0	0	0	0	0	0	0	0	0.0293076	0	0	0	0	0	0	0	0	0	0	0	0	0	0	0	0	0	0	0	0	0	0	0	0	0	0	0.0178547	0	0	0	0	0
4397274f2a0b5950c8c770199f7023a9	0	0	0	0.0529201	0.0200548	0	0.0207216	0.0240101	0	0	0.0260983	0	0	0	0.00675417	0	0	0	0	0	0	0	0	0	0	0	0.0306874	0	0	0	0	0	0	0.0414581	0	0	0	0	0	0	0.0140944	0	0	0.013887	0	0	0.00605865	0.0121616	0
1792a3ad93d0d4181b8f66b9299bd51b	0	0	0	0	0	0	0	0	0	0	0	0	0.0475856	0	0	0	0.0512883	0.107423	0.0784991	0	0.18024	0	0	0	0.0269487	0	0.0639321	0	0	0	0.0656553	0.0271758	0	0	0	0	0	0	0	0	0	0	0	0	0	0	0	0	0.0355983
728829d77fc4d7ac1bd5f4c481fbcedc	0	0	0	0	0	0	0	0	0	0	0	0	0	0	0	0	0	0	0	0	0	0	0	0	0	0	0	0	0	0	0	0	0	0	0	0	0	0	0	0	0	0	0.028442	0	0	0	0	0	0
9f968e3be6de516e4f8654e938db0a84	0	0	0	0.04347	0	0.0410088	0	0	0	0	0	0	0	0	0	0	0.0268653	0	0	0	0	0	0	0	0	0	0	0	0	0	0	0	0	0	0	0	0	0	0	0	0	0	0	0	0	0	0	0	0
b5782a78d9dbcb444dc8341948329a49	0.262632	0	0	0	0	0	0	0	0	0	0	0	0	0	0	0	0	0	0	0	0	0	0.275174	0	0.18415	0	0	0	0	0.175969	0.274345	0.138143	0	0	0.150713	0	0	0	0	0.0863887	0	0	0	0	0	0	0	0	0
f2193294d5f3c7a35f5cd58200e80da8	0.366591	0	0	0	0.385498	0	0	0	0	0	0	0	0	0	0	0	0	0	0	0	0	0	0	0	0	0	0	0	0	0	0	0	0	0	0	0	0	0	0.0778521	0	0	0	0	0	0	0	0	0.116751	0
bb3bbdece8f133ff005d49a470f93377	0	0	0	0	0	0	0	0	0	0	0	0	0	0	0	0	0	0	0	0	0	0	0	0	0	0	0	0	0	0	0.0750346	0	0	0	0	0.0862015	0	0.181112	0	0	0	0	0	0	0	0	0.0949188	0	0
04d5c8d95274b8d20afd514e25779fab	0.0601866	0	0	0	0	0	0	0	0.0132802	0.0180148	0	0	0	0	0	0.0192461	0	0	0.0215873	0	0	0	0.0316571	0	0.0336859	0	0	0.0864708	0.091662	0.15862	0.0375173	0	0	0.00888389	0.0714921	0	0	0.162048	0	0	0	0.0431779	0	0	0.00883809	0.0323529	0.0282737	0	0
da6d8d89650453bd7417a98746eb09a4	0	0	0	0	0	0	0	0	0	0	0	0	0	0	0	0	0	0	0	0	0	0	0	0	0	0	0	0	0	0	0	0	0	0	0	0	0	0	0.441863	0	0	0	0	0	0	0	0	0	0
e5af899f8602c43482d166475645134b	0.00547151	0	0.0119801	0.00945001	0.00891325	0.0136696	0	0.0152792	0.00664011	0.0231618	0	0.00758399	0	0	0.0135083	0	0	0	0.0372871	0	0	0.0108961	0	0.0217727	0.0179658	0.0130511	0	0.0140223	0	0.00495688	0	0.00905859	0.0206427	0	0.0154577	0	0	0	0	0	0.0117454	0	0.028442	0.0119031	0	0.0147059	0.0080782	0.00486464	0
57b955af5c63b115bf171274f3b7a5fc	0	0	0	0	0	0	0	0	0	0	0	0	0	0	0	0	0	0	0.0784991	0	0	0	0	0	0	0	0	0	0	0	0	0	0.142205	0	0.0734243	0	0.245971	0	0	0	0	0	0	0.093241	0	0	0	0	0
cb7c6310bc2c99ff7919e6ddb7fb0421	0	0.011314	0.0239601	0	0	0	0	0	0	0	0	0	0.0339897	0	0	0	0	0	0	0	0	0	0	0	0	0	0	0	0.0392837	0	0	0	0	0	0	0	0	0	0	0	0	0	0.0153149	0	0	0	0	0	0
c4fd6ec4a9c29569be1202afd3d44260	0	0	0.0359402	0.03024	0	0	0	0	0	0	0	0	0	0	0	0	0	0	0	0	0	0	0	0	0	0	0	0	0	0	0	0.0588808	0	0	0.0347799	0	0	0	0	0.0200904	0	0	0	0	0	0	0	0	0
4e47054755d565268db17ac08b6c5835	0	0	0	0	0	0	0	0	0	0	0	0	0	0	0	0	0	0	0	0	0	0	0	0	0	0.00522043	0	0	0	0	0	0	0	0	0	0	0	0	0	0	0	0	0	0	0	0	0	0	0
d80599643b908a5047cf68a09e52a0c6	0	0.0543072	0	0	0	0	0	0	0	0	0	0	0	0	0	0	0	0	0	0	0.0630839	0.0479428	0	0	0	0.0574248	0	0	0	0	0	0	0	0	0	0	0	0	0	0	0	0	0	0	0	0	0	0	0
619c3b109d171d678eb8b1fd7669ab9a	0	0	0	0	0	0	0	0	0	0	0	0	0	0.00615593	0	0	0	0	0	0	0	0	0	0	0	0	0.017901	0	0	0	0	0	0	0	0	0	0	0	0	0	0	0	0	0	0	0	0	0	0
4f35fbdc26d0e3784c73d4df2bc55c35	0	0	0	0.04914	0	0	0	0.0218274	0	0	0	0	0	0	0	0	0	0	0	0	0	0	0	0	0	0	0	0	0	0	0	0	0	0	0	0.0147173	0	0	0	0	0	0.0370096	0	0.0238062	0	0	0	0	0.0511725
0b61867c59314e32466f6c6ac5b13404	0	0	0.0551083	0	0	0	0	0	0	0.133824	0	0.1264	0	0	0	0	0	0	0	0	0	0	0	0	0	0	0	0	0	0	0	0	0	0	0	0	0	0	0.157808	0	0.0375852	0	0	0	0	0	0.250424	0	0.0867708
add3295d364b7b606a15d031e1648133	0	0	0	0	0	0	0	0	0	0	0	0	0	0	0	0	0	0	0	0	0	0.0305091	0	0	0	0	0	0	0	0	0	0	0	0	0	0	0	0	0	0	0	0	0	0	0	0	0	0	0
e3bba6a6fe78e243e471285c4310a693	0	0.0271536	0	0	0	0	0	0	0	0	0	0	0	0	0.0495306	0	0	0	0	0	0.0871159	0	0	0	0.0314402	0.0704758	0.109963	0	0	0	0	0	0.0711025	0	0	0	0	0	0	0	0.0939629	0	0.043757	0	0	0	0	0	0
93a9cfa2a05858e3b05183d3ca20668e	0.0410363	0	0	0	0	0.126444	0	0	0	0	0.0231985	0	0	0	0	0	0	0.060873	0.107936	0	0	0	0.138804	0.0261273	0	0	0	0	0.137493	0	0.0445518	0	0	0	0	0	0.085144	0	0	0	0	0	0	0	0	0	0	0	0
f529413213b35f20323e72c8481bebaa	0	0	0.0694844	0	0	0	0	0.11132	0	0	0	0	0	0	0	0	0	0	0	0	0	0	0.192378	0	0.186395	0	0	0	0	0	0	0	0	0	0	0.241785	0	0	0	0	0	0	0	0	0	0	0	0	0
709d261eb522ab004ad7323a05724333	0.0574508	0	0	0	0	0	0	0	0	0	0	0.042976	0	0	0	0.074235	0	0	0	0	0	0	0	0	0	0	0	0	0	0.376723	0	0	0	0	0.0251188	0	0	0.0667254	0.0441863	0.0522351	0	0	0	0	0	0	0.0161564	0	0
f7c4ef44fd513674cebb05d9fa204ab5	0	0.0316792	0	0	0	0	0	0	0	0.0411766	0	0	0	0	0	0	0	0	0	0	0	0	0	0	0	0	0	0	0	0	0	0	0	0	0.0656954	0	0	0	0	0	0	0.0647668	0	0	0	0	0.0828015	0	0
0bc0585087c45b1e617c32d28d082708	0	0	0	0	0	0	0	0	0	0	0	0	0	0.0400135	0	0	0	0	0	0	0	0	0	0	0	0.159223	0	0	0	0	0	0	0	0	0	0	0	0	0	0	0	0	0.17284	0	0	0	0	0	0
6ad4ed7c14ff4bbeb8a5332a86b45596	0	0	0	0	0	0	0	0	0	0	0	0	0	0	0	0	0	0	0.0588743	0.0974452	0	0	0	0	0	0	0	0	0	0	0	0	0	0	0	0	0	0	0	0	0	0	0	0	0	0	0	0	0
9d36c8987613d0540c3344c1bbaadea0	0	0	0	0	0	0.0580958	0.023024	0	0.0398406	0	0	0	0	0	0	0	0	0	0	0	0	0	0	0	0	0	0	0	0	0	0	0.00905859	0	0	0	0	0	0	0	0	0	0	0	0	0	0	0	0	0
aca229e9cd074482b9c3f573b7be3f2b	0	0	0	0	0	0	0	0	0	0	0.0811947	0	0	0	0	0	0	0	0.0353246	0	0.0630839	0	0	0	0.0381774	0	0	0	0	0	0	0	0	0	0	0	0	0	0	0	0.0281889	0	0	0	0	0	0	0	0
e0b1dcedaafb80d7f86cf64dbf38b41f	0	0	0.0479203	0	0	0	0	0	0	0	0	0	0	0	0	0	0.0634998	0.0787768	0	0	0.0720959	0	0.0925362	0	0	0	0	0.0303816	0	0	0	0	0	0	0	0.0546643	0	0	0	0	0	0	0	0	0	0	0	0.0899959	0
[truncated: 12,925 more rows]
[truncated: 10 more columns]

## Sheet: Table_S4
Table S4. The relative abundance of bactera in the feces of 51 cows at phylum, family and genus level
[truncated: 90 more rows]
[truncated: 5 more columns]

## Sheet: Table_S5
Table S5. Summary of sequence data generated from gut fecal samples of 9 LOS and 9 HOS cows
[truncated: 22 more rows]

[truncated: 7 more sheets: Table_S6, Table_S7, Table_S8, Table_S9, Table_S10, Table_S11, Table_S12]
